# Supplementary material for: Large-scale functional inference for skin-expressing lncRNAs using expression and sequence information
Source: JCI Insight. 2023 Dec 22;8(24):e172956. doi: 10.1172/jci.insight.172956 (PMC10807743; doi:10.1172/jci.insight.172956)
Supplement: Supplemental tables 1-18 [file jciinsight-8-172956-s163.xlsx]

## Sheet: S1 DEG - Atopic Dermatitis
Supplementary Figure 1: Differentially expressed genes in atopic dermatitis
Abbreviations are as follows: logFC, log2 fold change; AveExpr, average log2 expression; t, moderated t-statistic; P.Value, raw p-value; adj.P.Val, adjusted p-value; B, log-odds that the gene is differentially expressed
Gene	Category	logFC	AveExpr	t	P.Value	adj.P.Val	B
CHRM4	Protein coding	-5.03336	-0.273254	-18.6529	3.17314e-27	1.98159e-22	49.1377
PHYHIP	Protein coding	-3.45865	3.84709	-18.4102	6.35323e-27	1.98376e-22	50.8932
AC011752.1	lncRNA	-4.29007	-2.00219	-18.2568	9.88398e-27	2.05748e-22	49.3895
G3793	lncRNA	-5.14763	-0.928947	-17.9614	2.33185e-26	3.34669e-22	48.5574
CCND1	Protein coding	-1.33096	8.15289	-17.8772	2.98374e-26	3.34669e-22	49.0664
G19270	lncRNA	-4.66056	-1.8925	-17.8517	3.21545e-26	3.34669e-22	48.9027
BTC	Protein coding	-4.51417	4.44834	-17.5008	9.06796e-26	8.08979e-22	48.3116
CLEC7A	Protein coding	2.73761	3.39445	16.9144	5.28964e-25	4.12916e-21	46.615
G10488	lncRNA	-3.75595	-2.63396	-16.6297	1.26341e-24	8.27153e-21	45.1033
GPLD1	Protein coding	-1.78408	4.8672	-16.6099	1.34297e-24	8.27153e-21	45.6967
PPP4R1	Protein coding	1.04579	7.28974	16.5834	1.45698e-24	8.27153e-21	45.2435
SNTB1	Protein coding	-2.59499	4.89928	-16.4877	1.95754e-24	1.01872e-20	45.3273
FAM234B	Protein coding	-1.59711	5.02511	-16.4342	2.31019e-24	1.10976e-20	45.1468
NOD2	Protein coding	1.26825	4.99039	16.1553	5.50643e-24	2.45622e-20	44.2487
IFI16	Protein coding	1.08556	6.77948	16.1022	6.504e-24	2.67588e-20	43.8363
USP54	Protein coding	-1.11541	5.58815	-16.0854	6.85585e-24	2.67588e-20	44.0053
APBA1	Protein coding	-1.62563	3.22566	-15.9168	1.16623e-23	4.28411e-20	43.5221
ZNF677	Protein coding	-1.49697	3.48273	-15.8218	1.57553e-23	5.46611e-20	43.2454
RAB3B	Protein coding	-3.77347	3.90205	-15.6715	2.54159e-23	8.35367e-20	42.7514
C5orf46	Protein coding	-3.77658	4.77978	-15.5997	3.19689e-23	9.98213e-20	42.5582
ZSCAN18	Protein coding	-2.13035	3.17395	-15.4838	4.63503e-23	1.3157e-19	42.1514
CLDN1	Protein coding	-1.21218	9.28793	-15.3975	6.11921e-23	1.66147e-19	41.0546
PAK3	Protein coding	-2.18255	2.44666	-15.3736	6.60903e-23	1.67229e-19	41.7067
G29073	lncRNA	4.52946	-2.62463	15.1878	1.20641e-22	2.69134e-19	40.4906
VWA1	Protein coding	1.28338	4.27794	15.1877	1.20671e-22	2.69134e-19	41.2161
G40138	lncRNA	-2.61207	-3.5733	-15.1659	1.29541e-22	2.78956e-19	40.4237
F3	Protein coding	-2.15738	6.04352	-15.1275	1.4678e-22	3.05543e-19	40.9164
SGK1	Protein coding	1.55738	6.83557	15.0898	1.65986e-22	3.34377e-19	40.5607
LCE5A	Protein coding	-3.93638	3.74973	-15.016	2.11256e-22	3.94768e-19	40.6509
FGD2	Protein coding	1.69847	3.74638	15.0107	2.14929e-22	3.94768e-19	40.6632
TNFRSF21	Protein coding	2.50443	3.61912	14.9414	2.69699e-22	4.81212e-19	40.4408
XLOC_009602	lncRNA	4.71095	-1.79952	14.9178	2.91426e-22	5.05535e-19	39.4753
PTPN21	Protein coding	-1.15729	6.65525	-14.9045	3.04441e-22	5.13131e-19	40.0502
SCGB3A2	Protein coding	-3.73504	-1.70976	-14.8968	3.12238e-22	5.13131e-19	39.0491
IL22	Protein coding	4.39388	-3.14589	14.8568	3.56122e-22	5.37346e-19	39.737
MFHAS1	Protein coding	1.28163	5.81688	14.8561	3.56988e-22	5.37346e-19	39.9681
SERPINA12	Protein coding	-1.63407	8.38534	-14.8524	3.61392e-22	5.37346e-19	39.5436
AC138647.1	Protein coding	-2.64579	-3.54853	-14.8426	3.7323e-22	5.42043e-19	39.4335
KRT77	Protein coding	-3.92561	7.24696	-14.7816	4.56417e-22	6.47791e-19	39.7078
G30347	lncRNA	2.66585	1.53573	14.7103	5.77599e-22	8.01566e-19	39.5553
CYP39A1	Protein coding	-1.5928	5.01421	-14.6613	6.79525e-22	9.22514e-19	39.472
TTC39A	Protein coding	1.42853	5.00101	14.5552	9.66649e-22	1.28439e-18	39.0745
C2CD2	Protein coding	-1.37699	6.11399	-14.4926	1.19085e-21	1.51771e-18	38.7747
IL20RA	Protein coding	-1.39103	5.95952	-14.4765	1.25685e-21	1.56978e-18	38.7441
RGMB	Protein coding	-1.19922	4.84908	-14.3988	1.62983e-21	1.99572e-18	38.6025
C1QTNF1-AS1	lncRNA	3.70932	-2.87438	14.3338	2.02667e-21	2.34377e-18	37.5793
RAB31	Protein coding	1.85846	5.51191	14.2469	2.71472e-21	3.08239e-18	37.9748
XLOC_007053	lncRNA	4.67865	-1.74301	14.2293	2.88052e-21	3.21224e-18	37.3122
PAIP2B	Protein coding	-1.29131	6.43839	-14.1728	3.48509e-21	3.81826e-18	37.643
ID4	Protein coding	-1.76514	6.96463	-14.1417	3.87157e-21	4.09789e-18	37.4647
RHOBTB3	Protein coding	-1.74402	5.43127	-14.0881	4.64272e-21	4.75683e-18	37.5121
GALNT1	Protein coding	-1.01188	8.20059	-14.0878	4.64645e-21	4.75683e-18	36.9675
ZNF439	Protein coding	-1.41412	3.50037	-14.0082	6.08845e-21	6.0352e-18	37.3556
ZNF135	Protein coding	-2.09085	2.08154	-13.9666	7.01312e-21	6.84316e-18	37.1152
ZNF14	Protein coding	-1.27615	3.37551	-13.9584	7.21346e-21	6.93036e-18	37.188
TMEM45B	Protein coding	1.62953	5.7545	13.9451	7.54618e-21	7.14017e-18	36.9116
CGAS	Protein coding	1.89247	1.55436	13.9246	8.09248e-21	7.54279e-18	36.9905
RAI14	Protein coding	-1.57471	5.91562	-13.9061	8.62103e-21	7.84791e-18	36.8239
ZNF772	Protein coding	-1.10642	4.08716	-13.8265	1.13163e-20	9.95342e-18	36.7209
SYT12	Protein coding	1.93661	1.6725	13.7912	1.27711e-20	1.1077e-17	36.5586
EDIL3	Protein coding	-1.83574	4.90392	-13.7858	1.30064e-20	1.11265e-17	36.5389
GPRIN1	Protein coding	3.09273	2.68423	13.78	1.32677e-20	1.11964e-17	36.5815
PLLP	Protein coding	-1.39676	5.12218	-13.7761	1.34467e-20	1.11964e-17	36.4724
ABCG4	Protein coding	4.71393	-1.65172	13.7382	1.53128e-20	1.24293e-17	35.82
IL4R	Protein coding	1.83264	5.22575	13.738	1.53254e-20	1.24293e-17	36.277
LFNG	Protein coding	-1.08852	5.48329	-13.7144	1.66209e-20	1.33071e-17	36.2099
PYGL	Protein coding	1.30714	6.06723	13.7065	1.70773e-20	1.34995e-17	36.0433
MDFI	Protein coding	2.68886	2.54512	13.6627	1.98555e-20	1.54995e-17	36.181
CYP2J2	Protein coding	-2.15521	3.70223	-13.6329	2.20022e-20	1.69154e-17	36.0831
FGD3	Protein coding	1.54419	2.52831	13.6244	2.26556e-20	1.7046e-17	36.0513
LINC01805	lncRNA	-1.92048	3.48068	-13.6134	2.35319e-20	1.74946e-17	36.0176
G11194	lncRNA	-2.9109	-3.27683	-13.6064	2.41057e-20	1.77103e-17	35.5226
S100A15A	Other	3.88253	-3.58269	13.5397	3.03587e-20	2.2045e-17	35.2756
IL37	Protein coding	-3.0329	4.94447	-13.5029	3.44831e-20	2.47521e-17	35.5937
TNNC1	Protein coding	-3.91521	0.223673	-13.4848	3.67132e-20	2.49966e-17	34.7917
GJB4	Protein coding	-2.02547	4.30603	-13.4829	3.69476e-20	2.49966e-17	35.5436
OSMR	Protein coding	1.38825	5.95029	13.4812	3.71699e-20	2.49966e-17	35.2795
DSG3	Protein coding	1.89848	8.78639	13.4808	3.72254e-20	2.49966e-17	34.6285
NUP210	Protein coding	1.39872	4.34294	13.4466	4.19149e-20	2.78462e-17	35.3706
DUOXA1	Protein coding	1.14506	5.61965	13.436	4.34797e-20	2.8004e-17	35.1778
NELL2	Protein coding	3.86986	4.28821	13.384	5.20924e-20	3.25312e-17	35.173
SLC5A5	Protein coding	6.30884	-1.68915	13.3803	5.27754e-20	3.26314e-17	35.0102
AP001330.1	lncRNA	-3.75575	-1.26751	-13.3594	5.67557e-20	3.47484e-17	34.0883
PLA2G2F	Protein coding	1.75512	4.82769	13.345	5.96689e-20	3.61773e-17	34.9645
UNC13D	Protein coding	1.48876	2.6562	13.3229	6.44628e-20	3.83394e-17	35.0205
KCNK6	Protein coding	1.09957	6.35628	13.316	6.60229e-20	3.85694e-17	34.6319
TNFRSF10B	Protein coding	1.35703	3.74471	13.3157	6.60848e-20	3.85694e-17	34.9631
SPRR2E	Protein coding	3.23116	7.37573	13.3	6.98207e-20	4.03725e-17	34.386
SCEL	Protein coding	-1.63967	9.61328	-13.2251	9.06855e-20	5.05644e-17	33.6141
GAN	Protein coding	-1.81977	9.88772	-13.2197	9.24289e-20	5.10805e-17	33.5331
TCAF2	Protein coding	1.50336	3.68228	13.2017	9.84442e-20	5.39276e-17	34.5707
HUNK	Protein coding	-1.1686	3.56754	-13.1576	1.14887e-19	6.23876e-17	34.4406
AMOT	Protein coding	-1.45744	3.75303	-13.132	1.25691e-19	6.59601e-17	34.3473
LGALS3BP	Protein coding	1.76603	5.32987	13.0899	1.45758e-19	7.52269e-17	34.0027
AP000439.2	lncRNA	-2.71742	1.32827	-13.0838	1.48884e-19	7.62101e-17	33.9836
ENO1	Protein coding	1.2795	9.05429	13.0815	1.50139e-19	7.6228e-17	33.1381
AC124067.4	lncRNA	-3.53565	-1.71064	-13.0787	1.51613e-19	7.63555e-17	33.2216
G10489	lncRNA	-3.82489	-2.05	-13.0711	1.55725e-19	7.73478e-17	33.7585
HSD11B1	Protein coding	-3.73276	3.61024	-13.0705	1.56061e-19	7.73478e-17	34.1435
AC055716.3	lncRNA	-3.92418	-1.55595	-13.0191	1.87002e-19	9.12351e-17	33.4174
LINC01010	lncRNA	2.33391	-0.726346	13.0149	1.89826e-19	9.18951e-17	33.3937
GALNT6	Protein coding	2.12267	5.05531	12.9981	2.01392e-19	9.67443e-17	33.72
TPBG	Protein coding	1.4103	4.99019	12.9652	2.26202e-19	1.06283e-16	33.6123
AC008268.1	lncRNA	-3.04732	-3.33724	-12.932	2.54379e-19	1.18436e-16	33.3393
PRSS22	Protein coding	3.44246	2.10083	12.8999	2.8493e-19	1.30835e-16	33.5394
NUAK1	Protein coding	-1.66865	5.88417	-12.8887	2.96496e-19	1.35153e-16	33.2841
ODF3B	Protein coding	1.70564	2.7182	12.8755	3.10653e-19	1.39568e-16	33.4647
IL13	Protein coding	4.36074	-2.66598	12.8704	3.16399e-19	1.41134e-16	33.1341
PWAR5	Other	-1.4228	3.60863	-12.8642	3.23402e-19	1.43235e-16	33.4135
C14orf132	Protein coding	-1.83338	6.20113	-12.856	3.32924e-19	1.457e-16	33.1239
LINC01254	lncRNA	-2.14781	1.11348	-12.8554	3.33633e-19	1.457e-16	33.1923
SYDE2	Protein coding	-1.41059	3.18312	-12.8531	3.3643e-19	1.45901e-16	33.3858
AC139769.1	Other	-1.56109	5.13817	-12.8498	3.40362e-19	1.46588e-16	33.2418
HOPX	Protein coding	-1.17872	10.1428	-12.8472	3.43506e-19	1.46929e-16	32.0527
AIF1L	Protein coding	-1.2892	4.6581	-12.8095	3.92717e-19	1.66835e-16	33.1463
C10orf99	Protein coding	3.86074	3.78874	12.796	4.1197e-19	1.73832e-16	33.1458
TTC7B	Protein coding	1.16827	2.95985	12.7856	4.27578e-19	1.79207e-16	33.1446
TNC	Protein coding	2.75118	6.19676	12.7471	4.90263e-19	2.0411e-16	32.6533
ZNF256	Protein coding	-1.1067	3.51923	-12.7414	5.00322e-19	2.06918e-16	32.981
PTPRE	Protein coding	1.25858	4.95407	12.7352	5.11543e-19	2.09104e-16	32.799
IL34	Protein coding	-1.76173	4.77853	-12.7348	5.12305e-19	2.09104e-16	32.8775
ST14	Protein coding	1.06223	6.97598	12.7149	5.49932e-19	2.23004e-16	32.3745
COTL1	Protein coding	1.77584	3.57112	12.7113	5.56968e-19	2.24401e-16	32.8523
G7779	lncRNA	4.37435	-2.07813	12.6957	5.88817e-19	2.34753e-16	32.2873
TRIM10	Protein coding	3.83943	0.059775	12.6951	5.90181e-19	2.34753e-16	32.5296
RETREG1	Protein coding	-1.66424	4.72833	-12.6645	6.5824e-19	2.60167e-16	32.6286
TMPRSS4	Protein coding	3.90067	2.83058	12.6562	6.77933e-19	2.66266e-16	32.6936
CHAT	Protein coding	3.29701	-3.87376	12.6502	6.92693e-19	2.70362e-16	32.238
BCAR3	Protein coding	-1.60718	4.02499	-12.643	7.10852e-19	2.75727e-16	32.6119
KCNV1	Protein coding	-3.16126	-2.34044	-12.6269	7.52806e-19	2.90197e-16	31.9793
CDK8P2	Other	-4.50612	-1.34978	-12.6115	7.9562e-19	3.0482e-16	32.0211
PLXNA4	Protein coding	-1.58167	4.16557	-12.6023	8.22066e-19	3.11274e-16	32.4584
EDA	Protein coding	-1.29261	3.05751	-12.5967	8.38681e-19	3.15511e-16	32.4833
LCE3D	Protein coding	6.03504	4.46562	12.5784	8.95597e-19	3.34905e-16	32.3565
SYNE1	Protein coding	-1.65102	8.21573	-12.5751	9.06107e-19	3.36818e-16	31.6909
G35484	lncRNA	4.77884	-2.87861	12.529	1.06918e-18	3.90464e-16	32.0476
EHF	Protein coding	1.33801	7.57743	12.5237	1.0897e-18	3.95643e-16	31.5394
LIF	Protein coding	-1.97906	1.92054	-12.4291	1.53107e-18	5.49505e-16	31.8493
TMEM241	Protein coding	1.04506	3.63091	12.4251	1.55324e-18	5.54278e-16	31.8298
AQP9	Protein coding	-2.2787	5.04604	-12.4092	1.64482e-18	5.83621e-16	31.7005
ELF3	Protein coding	2.34037	1.90216	12.3869	1.78232e-18	6.21812e-16	31.7321
ARNTL2	Protein coding	1.2925	6.81556	12.3643	1.93379e-18	6.6647e-16	31.1388
LCE3A	Protein coding	8.16446	0.0223326	12.363	1.94326e-18	6.6647e-16	31.5647
XLOC_002825	lncRNA	4.04082	-2.34838	12.3616	1.95302e-18	6.6647e-16	31.142
XLOC_013697	lncRNA	-3.12695	4.92742	-12.3534	2.01143e-18	6.82674e-16	31.5396
AC011352.3	lncRNA	-4.10096	1.0251	-12.3476	2.0542e-18	6.93419e-16	31.2623
PSME2	Protein coding	1.0532	5.5016	12.3399	2.11214e-18	7.09147e-16	31.3001
FHL1	Protein coding	-1.58856	5.69064	-12.329	2.1968e-18	7.33626e-16	31.3041
XLOC_012763	lncRNA	-2.49404	0.279327	-12.3083	2.36765e-18	7.86475e-16	31.0802
NTM	Protein coding	-1.8059	2.10689	-12.2368	3.06656e-18	1.00739e-15	31.1833
CHP2	Protein coding	-1.65339	6.9585	-12.2349	3.08794e-18	1.00739e-15	30.7396
DCDC1	Protein coding	-2.71052	-2.13763	-12.2341	3.09722e-18	1.00739e-15	30.3334
ANKRD29	Protein coding	1.69919	1.98973	12.2286	3.15986e-18	1.01717e-15	31.1718
ZNF486	Protein coding	-1.30618	2.72461	-12.2197	3.26321e-18	1.03971e-15	31.1433
PARP9	Protein coding	1.66255	5.3032	12.2166	3.30013e-18	1.04614e-15	30.8764
G25251	lncRNA	3.62272	-3.51369	12.1852	3.69874e-18	1.16658e-15	30.7206
ZNF418	Protein coding	-1.11051	3.18784	-12.1524	4.16755e-18	1.3013e-15	30.8908
ABHD12B	Protein coding	-1.25414	5.13107	-12.1469	4.25094e-18	1.31633e-15	30.7074
ZIK1	Protein coding	-1.3566	2.5136	-12.1384	4.38369e-18	1.34856e-15	30.8513
PITPNM1	Protein coding	1.55459	3.15513	12.0961	5.11526e-18	1.54716e-15	30.6729
LYN	Protein coding	1.29911	3.77891	12.0953	5.12839e-18	1.54716e-15	30.6251
DTX3L	Protein coding	1.10679	5.71863	12.0907	5.21599e-18	1.56603e-15	30.3533
SBNO2	Protein coding	1.23871	6.08433	12.0745	5.53292e-18	1.64536e-15	30.2298
ZNF626	Protein coding	-1.6916	3.58311	-12.0684	5.65698e-18	1.67428e-15	30.5759
G6339	lncRNA	-3.306	-2.34519	-12.0608	5.81744e-18	1.71365e-15	30.1928
LINC01215	lncRNA	4.79769	-2.08756	12.0588	5.85962e-18	1.71797e-15	30.2371
NPY1R	Protein coding	-2.1844	3.94424	-12.0542	5.95775e-18	1.73858e-15	30.514
AKR1B15	Protein coding	5.11417	-0.125237	12.0529	5.98655e-18	1.73886e-15	30.2554
G30345	lncRNA	-3.95407	-1.21253	-12.0435	6.19489e-18	1.78705e-15	29.7506
ARL14	Protein coding	3.6944	-2.55209	12.0085	7.04068e-18	1.98952e-15	29.9548
CEP126	Protein coding	-1.30779	2.96327	-12.0023	7.202e-18	2.01773e-15	30.3573
SUSD2	Protein coding	-1.78649	4.62659	-11.9953	7.38796e-18	2.05969e-15	30.2298
G33755	lncRNA	3.85929	-2.98486	11.9896	7.54287e-18	2.09353e-15	30.0022
UGT3A2	Protein coding	-5.16555	1.62203	-11.9751	7.95578e-18	2.17908e-15	30.0054
NPIPB6	Protein coding	-3.30706	-2.44886	-11.9558	8.53653e-18	2.31333e-15	29.7654
AC018716.2	lncRNA	3.92609	-3.15719	11.954	8.59411e-18	2.31333e-15	29.8695
PLXNA2	Protein coding	-1.0069	6.27096	-11.9362	9.17198e-18	2.45829e-15	29.7455
SPRR2G	Protein coding	5.27075	6.06518	11.9336	9.25895e-18	2.47099e-15	29.7976
G2608	lncRNA	3.97572	-3.36734	11.918	9.80567e-18	2.60576e-15	29.7591
PROB1	Protein coding	1.89121	1.20938	11.9146	9.92889e-18	2.62733e-15	30.0109
IL12RB2	Protein coding	1.25694	2.52215	11.8714	1.16317e-17	3.01405e-15	29.8847
CHI3L2	Protein coding	3.46732	4.4069	11.8601	1.21248e-17	3.12885e-15	29.7079
KIF21A	Protein coding	-1.03847	6.63721	-11.8575	1.22422e-17	3.14614e-15	29.3883
KPNA2	Protein coding	1.49998	5.3591	11.847	1.27221e-17	3.25608e-15	29.5208
PRKCB	Protein coding	-1.12053	4.55934	-11.8446	1.28341e-17	3.26673e-15	29.6668
ABCB11	Protein coding	-2.43648	1.29775	-11.8416	1.29767e-17	3.26767e-15	29.6744
TAP2	Protein coding	1.02199	4.39577	11.838	1.31505e-17	3.29814e-15	29.6219
SCCPDH	Protein coding	-1.41121	5.08042	-11.8327	1.34079e-17	3.34925e-15	29.5709
AGAP2	Protein coding	1.29368	2.03722	11.8279	1.36451e-17	3.39491e-15	29.7316
FAM13C	Protein coding	-1.43937	2.4645	-11.8129	1.44206e-17	3.55948e-15	29.6771
XLOC_003378	lncRNA	3.11254	-0.251769	11.8103	1.45586e-17	3.57942e-15	29.4145
ACADL	Protein coding	-2.07065	1.49851	-11.8009	1.50717e-17	3.69103e-15	29.5722
ARHGEF26	Protein coding	-1.18516	5.67286	-11.7812	1.62063e-17	3.93801e-15	29.2816
SPRR2B	Protein coding	7.61445	2.14252	11.771	1.68263e-17	4.05709e-15	29.4904
SCO2	Protein coding	1.27302	2.03235	11.7667	1.70963e-17	4.07747e-15	29.5095
SPAG16	Protein coding	-1.04601	4.58552	-11.7646	1.723e-17	4.09123e-15	29.369
G23907	lncRNA	-3.87944	-1.78314	-11.7634	1.73039e-17	4.09322e-15	29.1193
MACROD2	Protein coding	-1.70219	3.19125	-11.7518	1.80613e-17	4.24026e-15	29.4443
KCNK10	Protein coding	3.51846	-0.438718	11.7476	1.83415e-17	4.27391e-15	29.1411
SVIP	Protein coding	-1.63168	4.45098	-11.678	2.37136e-17	5.46454e-15	29.0798
ANK3	Protein coding	-1.06877	7.32978	-11.676	2.38896e-17	5.48486e-15	28.5684
TNIP2	Protein coding	1.00408	4.20621	11.6703	2.43921e-17	5.57972e-15	29.0289
LINC01550	lncRNA	-1.2231	3.35055	-11.6531	2.60016e-17	5.92618e-15	29.0693
MPZL2	Protein coding	1.47939	6.6431	11.5769	3.44703e-17	7.7433e-15	28.2771
SYBU	Protein coding	-1.13794	3.24916	-11.5639	3.61781e-17	8.06887e-15	28.7465
ITGAX	Protein coding	2.46604	1.39843	11.5553	3.73411e-17	8.26919e-15	28.7256
GDF7	Protein coding	-1.17496	3.40019	-11.5464	3.85933e-17	8.51629e-15	28.673
RORC	Protein coding	-1.70875	4.4282	-11.5329	4.05805e-17	8.92327e-15	28.5474
AKR1C3	Protein coding	-1.48662	3.91825	-11.5241	4.19356e-17	9.15677e-15	28.5569
NMI	Protein coding	1.00581	4.05258	11.5166	4.31063e-17	9.3796e-15	28.4771
AC007728.3	lncRNA	1.71061	0.162074	11.5156	4.32769e-17	9.38402e-15	28.459
TYMP	Protein coding	2.7474	4.60058	11.5083	4.4456e-17	9.60634e-15	28.3784
ZNF737	Protein coding	-1.28271	3.83646	-11.4987	4.60755e-17	9.92196e-15	28.4669
PARP12	Protein coding	1.23525	4.62794	11.4947	4.67657e-17	1.0036e-14	28.3214
AGFG2	Protein coding	-1.17549	4.93152	-11.4911	4.74013e-17	1.01376e-14	28.3179
CDC25B	Protein coding	1.61978	4.4235	11.4808	4.92499e-17	1.04665e-14	28.3003
XLOC_004299	lncRNA	-2.57479	-3.41997	-11.4807	4.92745e-17	1.04665e-14	28.2267
CA13	Protein coding	-1.13397	4.63287	-11.4713	5.10228e-17	1.08011e-14	28.2797
SPRR2D	Protein coding	4.59445	4.46917	11.4649	5.22423e-17	1.10219e-14	28.2603
SLC22A15	Protein coding	-1.3882	3.65975	-11.4626	5.26895e-17	1.10788e-14	28.3493
NPY5R	Protein coding	-2.99717	-0.0559082	-11.458	5.36089e-17	1.11967e-14	27.9817
ALDH3A2	Protein coding	-1.03601	9.11655	-11.4422	5.6851e-17	1.17923e-14	27.217
ZFP14	Protein coding	-1.10635	3.73896	-11.4414	5.7027e-17	1.17923e-14	28.2582
ANKS6	Protein coding	-1.005	3.22507	-11.4278	5.99763e-17	1.23613e-14	28.2439
JAK3	Protein coding	2.02954	1.53425	11.4247	6.06916e-17	1.24357e-14	28.2553
INSYN1	Protein coding	-2.04138	3.21527	-11.4215	6.14061e-17	1.25319e-14	28.2354
AL355312.3	lncRNA	3.2701	-1.43632	11.4192	6.19425e-17	1.26001e-14	27.7857
ZNF471	Protein coding	-1.52184	2.95173	-11.4067	6.48943e-17	1.31577e-14	28.1844
PLA2G3	Protein coding	1.63272	4.64681	11.3839	7.06601e-17	1.41886e-14	27.9069
NRP2	Protein coding	1.67361	3.52806	11.3732	7.35185e-17	1.47089e-14	27.9942
ZNF717	Protein coding	-1.12446	3.9626	-11.3725	7.37221e-17	1.47089e-14	27.9844
LPCAT1	Protein coding	1.46292	3.92469	11.3562	7.83476e-17	1.54833e-14	27.8904
TRIM15	Protein coding	4.09525	-0.0687611	11.3505	8.00231e-17	1.57645e-14	27.803
PLA2G4E	Protein coding	1.04096	7.09032	11.3355	8.46392e-17	1.64661e-14	27.2757
LCE3E	Protein coding	5.90442	2.63871	11.2901	1.00284e-16	1.91517e-14	27.7652
TTC3P1	Other	-1.05616	3.80321	-11.2729	1.06982e-16	2.02451e-14	27.6274
NTRK1	Protein coding	5.01977	-2.52712	11.2694	1.08391e-16	2.04499e-14	27.599
TRIM47	Protein coding	1.29982	3.7379	11.258	1.13123e-16	2.12783e-14	27.5461
AC018716.1	lncRNA	3.27075	-3.59649	11.2437	1.19323e-16	2.23772e-14	27.2923
AC006994.2	lncRNA	-3.09257	-1.64731	-11.2384	1.21736e-16	2.27613e-14	26.8914
USP43	Protein coding	1.333	1.99131	11.2313	1.25016e-16	2.33049e-14	27.5485
SYNPO	Protein coding	1.40693	3.67426	11.2288	1.26178e-16	2.34515e-14	27.4432
RPS6KA6	Protein coding	-1.48765	3.98073	-11.209	1.35906e-16	2.49445e-14	27.3824
SP6	Protein coding	-1.19742	4.60728	-11.2075	1.36664e-16	2.49547e-14	27.3026
CYP27C1	Protein coding	1.17897	3.11478	11.2064	1.37243e-16	2.49874e-14	27.4075
HRH3	Protein coding	4.1392	-2.73366	11.1933	1.44148e-16	2.58675e-14	27.2463
CTSC	Protein coding	2.18735	6.44586	11.1733	1.55371e-16	2.76312e-14	26.8109
ZNF665	Protein coding	-1.20858	1.4483	-11.1627	1.6171e-16	2.86079e-14	27.2755
CD177	Protein coding	4.87774	-2.47146	11.1554	1.66217e-16	2.90915e-14	27.1682
RGS20	Protein coding	1.75943	2.63148	11.1516	1.68606e-16	2.94114e-14	27.233
PRSS27	Protein coding	2.86757	1.8493	11.1507	1.69149e-16	2.94239e-14	27.2516
GPR68	Protein coding	1.70227	3.28286	11.1469	1.71604e-16	2.97681e-14	27.1718
TMEM173	Protein coding	1.45901	3.30159	11.1451	1.72732e-16	2.98807e-14	27.1646
SPECC1	Protein coding	1.06763	3.83423	11.1358	1.78865e-16	3.08562e-14	27.0818
AC006213.5	lncRNA	-2.45639	-2.98397	-11.1276	1.84491e-16	3.16942e-14	26.8196
EEF1GP2	Other	-3.77017	-2.27841	-11.1273	1.84738e-16	3.16942e-14	27.0516
MATK	Protein coding	2.91087	0.379752	11.1166	1.92309e-16	3.29027e-14	27.0407
FHOD3	Protein coding	-1.37826	3.93759	-11.1076	1.98886e-16	3.39351e-14	27.0064
KCTD17	Protein coding	-1.15563	3.32126	-11.1069	1.99438e-16	3.39365e-14	27.0471
DNASE1L3	Protein coding	2.16489	2.30164	11.1029	2.02491e-16	3.43624e-14	27.0653
AC243829.4	lncRNA	4.05295	-2.52748	11.0897	2.12799e-16	3.59164e-14	26.7614
XLOC_001630	lncRNA	-2.52689	-3.50696	-11.0473	2.49622e-16	4.13492e-14	26.6733
LIPH	Protein coding	-1.46823	4.14803	-11.0441	2.52676e-16	4.17444e-14	26.7486
LINC01224	lncRNA	-3.08132	-2.07792	-11.0325	2.63912e-16	4.34856e-14	26.4718
SORCS2	Protein coding	1.94887	1.90076	11.023	2.73547e-16	4.48366e-14	26.7777
AFAP1L2	Protein coding	1.15557	5.03116	11.0209	2.75795e-16	4.50867e-14	26.4899
FBLIM1	Protein coding	1.13184	4.0956	11.0201	2.76594e-16	4.50992e-14	26.6167
NR3C2	Protein coding	-1.3422	3.6198	-11.0011	2.97099e-16	4.80662e-14	26.6327
VSNL1	Protein coding	1.63269	4.72333	10.9995	2.98915e-16	4.82092e-14	26.455
HS3ST6	Protein coding	-1.81761	4.38956	-10.9919	3.07596e-16	4.93806e-14	26.5364
AC011352.1	lncRNA	-3.45932	-0.512611	-10.9804	3.21253e-16	5.13093e-14	26.1561
PHYHD1	Protein coding	-1.02204	3.2264	-10.9655	3.39942e-16	5.38809e-14	26.5223
WIF1	Protein coding	-3.88935	2.79005	-10.9636	3.4232e-16	5.41204e-14	26.5556
UGT1A7	Protein coding	2.85859	2.41968	10.9433	3.69618e-16	5.81417e-14	26.468
CCDC171	Protein coding	-1.01273	3.79358	-10.9136	4.1369e-16	6.44252e-14	26.2814
RTP4	Protein coding	2.74663	0.487438	10.912	4.16125e-16	6.46432e-14	26.3079
LINC01605	lncRNA	3.88727	0.501168	10.89	4.52345e-16	6.95776e-14	26.2169
IL4I1	Protein coding	3.2151	-0.755628	10.8833	4.63862e-16	7.11738e-14	26.0086
HRH1	Protein coding	1.66335	4.25812	10.874	4.80505e-16	7.35467e-14	26.0395
PRLR	Protein coding	-1.74334	4.98263	-10.864	4.99081e-16	7.62032e-14	25.9768
AGBL4	Protein coding	-3.20813	-1.67486	-10.8434	5.39672e-16	8.21999e-14	25.515
FUT3	Protein coding	2.69316	0.876136	10.8419	5.42754e-16	8.22681e-14	26.0804
AC016866.3	Other	3.33864	-2.37911	10.8218	5.85666e-16	8.83436e-14	25.6414
SH3PXD2A-AS1	lncRNA	1.47206	3.26545	10.8149	6.01188e-16	9.04664e-14	25.926
G13883	lncRNA	3.8057	-2.51471	10.7967	6.44257e-16	9.62517e-14	25.6145
TEX101	Protein coding	3.23243	-1.83486	10.7952	6.47884e-16	9.65626e-14	25.5771
SHCBP1	Protein coding	1.14371	2.90822	10.7817	6.81965e-16	1.00836e-13	25.8321
AC011352.2	Other	-2.55561	-3.38445	-10.7813	6.83013e-16	1.00836e-13	25.6859
LY6D	Protein coding	1.21986	7.94289	10.7757	6.97871e-16	1.02786e-13	24.9437
ADGRF1	Protein coding	3.87492	-2.72412	10.7689	7.15982e-16	1.04959e-13	25.6211
RPS6KA4	Protein coding	1.10483	5.53054	10.7666	7.22258e-16	1.0546e-13	25.4441
MGC12916	lncRNA	1.97891	-0.179029	10.7644	7.2833e-16	1.06022e-13	25.6834
PCDHGA6	Protein coding	-1.0402	2.36052	-10.7638	7.30192e-16	1.06046e-13	25.8072
NMNAT3	Protein coding	-1.13349	4.58056	-10.725	8.46228e-16	1.22046e-13	25.482
IRF7	Protein coding	1.53365	3.48186	10.7119	8.89518e-16	1.27407e-13	25.5159
INA	Protein coding	2.31449	1.75832	10.6897	9.67838e-16	1.37053e-13	25.5349
WNT2B	Protein coding	-1.33	5.19827	-10.6886	9.71979e-16	1.37328e-13	25.2611
SLAMF7	Protein coding	1.87709	1.89127	10.6753	1.02249e-15	1.43814e-13	25.478
SLC8A1	Protein coding	-1.4205	5.62652	-10.6637	1.06872e-15	1.49979e-13	25.1024
GSDMD	Protein coding	1.28621	3.15745	10.6613	1.07871e-15	1.50808e-13	25.3553
AL135902.1	lncRNA	-3.06202	-1.37615	-10.6433	1.15521e-15	1.60673e-13	25.1312
MMP1	Protein coding	5.09285	-2.00584	10.6275	1.22708e-15	1.69911e-13	25.2372
CDYL2	Protein coding	1.15191	2.67465	10.6139	1.29242e-15	1.78563e-13	25.213
MLKL	Protein coding	1.07103	2.3377	10.5983	1.3719e-15	1.88294e-13	25.1729
APOL1	Protein coding	2.21682	2.08881	10.595	1.38904e-15	1.90228e-13	25.1699
IRF1	Protein coding	1.35608	3.98356	10.5892	1.42007e-15	1.93629e-13	24.9903
ADORA2BP1	Other	-3.17369	-1.82022	-10.5831	1.45398e-15	1.9782e-13	24.6481
G41001	lncRNA	3.50307	-0.65872	10.5692	1.53335e-15	2.05485e-13	24.8822
PELI2	Protein coding	-1.46711	4.44733	-10.5612	1.58072e-15	2.1138e-13	24.8827
PLSCR1	Protein coding	1.24256	4.23382	10.5509	1.64454e-15	2.19444e-13	24.8171
RELL2	Protein coding	1.43492	1.21201	10.5354	1.74445e-15	2.31785e-13	24.9539
TMEM132B	Protein coding	-1.93686	3.69438	-10.5325	1.76433e-15	2.33562e-13	24.8707
ZDHHC15	Protein coding	-1.12887	1.39343	-10.5323	1.7653e-15	2.33562e-13	24.9366
TBC1D24	Protein coding	-1.08251	2.86614	-10.5312	1.77311e-15	2.34099e-13	24.9083
GAS1RR	lncRNA	-1.20105	1.89587	-10.5233	1.8275e-15	2.40771e-13	24.911
BX276092.7	Other	3.75472	-2.2299	10.5141	1.8926e-15	2.483e-13	24.5627
SLITRK6	Protein coding	-1.29693	4.56803	-10.5025	1.97929e-15	2.59129e-13	24.6385
TMC8	Protein coding	1.67616	1.38916	10.5004	1.99491e-15	2.60628e-13	24.8246
TSTA3	Protein coding	1.11063	5.83136	10.4996	2.0009e-15	2.60865e-13	24.3683
C12orf75	Protein coding	1.16524	4.24115	10.4866	2.10347e-15	2.71966e-13	24.5724
STRIP2	Protein coding	1.70164	1.20068	10.4652	2.28343e-15	2.92808e-13	24.6896
BOC	Protein coding	-1.45248	6.01198	-10.442	2.49539e-15	3.1868e-13	24.188
SLCO1A2	Protein coding	-3.10518	-2.57246	-10.4348	2.5649e-15	3.26889e-13	24.4365
SPRR1B	Protein coding	3.58482	5.90053	10.4231	2.68303e-15	3.40554e-13	24.0765
CD274	Protein coding	2.1983	1.11091	10.4202	2.71352e-15	3.43725e-13	24.519
TMPRSS11F	Protein coding	-1.41776	4.61413	-10.4125	2.79429e-15	3.51816e-13	24.2939
BCL3	Protein coding	1.50014	2.81124	10.4102	2.81945e-15	3.54269e-13	24.4288
AC016582.3	Other	-1.65359	-0.0741063	-10.4083	2.83963e-15	3.56089e-13	24.3096
TMC6	Protein coding	1.02489	3.87638	10.4027	2.90188e-15	3.6269e-13	24.2967
GIPC2	Protein coding	-1.03705	4.59809	-10.4025	2.90389e-15	3.6269e-13	24.2446
NLRX1	Protein coding	1.08257	5.40811	10.3683	3.31206e-15	4.09574e-13	23.9394
CNGB1	Protein coding	3.79221	-2.26909	10.3552	3.48298e-15	4.29859e-13	24.0034
KLHDC7B	Protein coding	3.46407	-1.3893	10.3522	3.52284e-15	4.33252e-13	24.015
CSF1	Protein coding	1.02927	3.88055	10.3521	3.52435e-15	4.33252e-13	24.1023
TXNIP	Protein coding	-1.28218	9.13757	-10.3501	3.55214e-15	4.35154e-13	23.0713
ZNF107	Protein coding	-1.05446	5.37678	-10.35	3.55376e-15	4.35154e-13	23.9245
TMC5	Protein coding	1.72322	3.75251	10.3408	3.68176e-15	4.49067e-13	24.072
PALM	Protein coding	-1.34612	3.88065	-10.3402	3.68976e-15	4.49165e-13	24.1003
SPINK1	Protein coding	-3.24804	-1.35669	-10.3358	3.75236e-15	4.55012e-13	23.7242
RASSF9	Protein coding	-1.17273	4.51745	-10.3288	3.85575e-15	4.66239e-13	23.9778
ZNF667-AS1	lncRNA	-1.90135	1.18694	-10.3285	3.85988e-15	4.66239e-13	24.1533
C6orf223	Protein coding	3.7454	-2.22718	10.3272	3.87867e-15	4.66703e-13	23.8928
CDH12	Protein coding	-3.53611	1.51309	-10.3212	3.96945e-15	4.76708e-13	24.1085
SCIN	Protein coding	-1.91098	3.35927	-10.3129	4.09792e-15	4.91192e-13	24.0622
ERBB4	Protein coding	-3.3203	1.14007	-10.3109	4.13052e-15	4.93206e-13	24.0449
IGFL4	Protein coding	2.45807	2.31272	10.3043	4.23732e-15	5.04032e-13	24.0587
ADAM19	Protein coding	2.58809	2.56516	10.303	4.25837e-15	5.05572e-13	24.0389
SCD5	Protein coding	-1.78961	3.4404	-10.2936	4.4146e-15	5.19186e-13	23.9783
SOCS3	Protein coding	3.00126	3.76135	10.2898	4.4807e-15	5.25531e-13	23.8775
ALDH6A1	Protein coding	-1.02672	4.76453	-10.2895	4.48539e-15	5.25531e-13	23.7867
TGM3	Protein coding	1.53765	7.69709	10.2789	4.67234e-15	5.4641e-13	23.095
RGMB-AS1	lncRNA	-1.5968	0.884698	-10.2784	4.68147e-15	5.46454e-13	23.9496
CLDN16	Protein coding	-1.53329	1.53208	-10.2664	4.90269e-15	5.69679e-13	23.9388
G10019	lncRNA	-2.77186	-2.70936	-10.2661	4.9078e-15	5.69679e-13	23.76
DAB2IP	Protein coding	-1.01005	5.36484	-10.259	5.04467e-15	5.83397e-13	23.5788
ZC3H12A	Protein coding	1.44949	4.82904	10.2582	5.05962e-15	5.84045e-13	23.6058
ACKR2	Protein coding	2.87568	1.35204	10.2483	5.25725e-15	6.05737e-13	23.8732
APOL6	Protein coding	1.55013	5.62762	10.2419	5.38831e-15	6.16867e-13	23.4041
SELE	Protein coding	2.40434	2.52785	10.2417	5.39335e-15	6.16867e-13	23.8051
TGFBI	Protein coding	-1.10185	8.0418	-10.2334	5.5689e-15	6.33465e-13	22.9178
PVT1	lncRNA	1.41177	1.58432	10.2295	5.65333e-15	6.40625e-13	23.7999
HEPHL1	Protein coding	5.63669	3.56931	10.229	5.66262e-15	6.40625e-13	23.7149
CHRNA6	Protein coding	3.10349	-3.57704	10.2269	5.7094e-15	6.44749e-13	23.6076
GSTM3	Protein coding	-1.5908	5.22774	-10.2264	5.7212e-15	6.44915e-13	23.4937
ZNF528-AS1	Other	-1.19783	1.9405	-10.216	5.9559e-15	6.70163e-13	23.749
G13213	lncRNA	3.416	-3.24165	10.204	6.23817e-15	6.9899e-13	23.5215
SLC4A11	Protein coding	1.32165	2.19182	10.2037	6.24568e-15	6.9899e-13	23.6814
NHEG1	lncRNA	-2.64695	-1.22008	-10.1911	6.55721e-15	7.31234e-13	23.2357
RASSF6	Protein coding	-1.56545	3.95587	-10.1736	7.01593e-15	7.74095e-13	23.46
AKR1B10	Protein coding	4.33766	3.42711	10.17	7.11241e-15	7.83356e-13	23.4716
SH2D2A	Protein coding	2.62167	-1.39156	10.1541	7.56322e-15	8.29246e-13	23.2318
TLL1	Protein coding	-1.16983	3.29672	-10.1539	7.5689e-15	8.29246e-13	23.4393
MYO1G	Protein coding	1.41845	2.52323	10.1523	7.61642e-15	8.32991e-13	23.4639
LINC02232	lncRNA	-3.51406	-0.183811	-10.1292	8.32879e-15	9.07722e-13	23.2647
COL21A1	Protein coding	-1.30058	3.99899	-10.1276	8.38077e-15	9.11796e-13	23.2701
CDH26	Protein coding	1.9046	0.775165	10.1165	8.74629e-15	9.49908e-13	23.3645
XLOC_013541	lncRNA	3.38158	-2.54038	10.1152	8.79278e-15	9.533e-13	23.0818
VWA2	Protein coding	-1.09623	3.81146	-10.1025	9.23652e-15	9.99274e-13	23.1906
FAT1	Protein coding	1.10034	8.74502	10.1021	9.24883e-15	9.99274e-13	22.1158
DEFB4A	Protein coding	6.30804	-1.16167	10.0993	9.351e-15	1.00857e-12	23.2942
DLK2	Protein coding	-1.11046	2.14541	-10.0969	9.43646e-15	1.01603e-12	23.2908
CD164L2	Protein coding	1.65423	1.34243	10.0899	9.69649e-15	1.03948e-12	23.2725
KREMEN2	Protein coding	1.64506	2.33318	10.0898	9.70213e-15	1.03948e-12	23.2372
SFN	Protein coding	1.16174	9.28194	10.0837	9.93397e-15	1.06045e-12	21.878
AL022068.1	lncRNA	-1.42247	1.03141	-10.0781	1.0151e-14	1.07993e-12	23.2109
LNX1	Protein coding	-1.04122	4.73437	-10.0729	1.03577e-14	1.10004e-12	22.9575
DLG2	Protein coding	-1.23163	5.06894	-10.0714	1.04178e-14	1.10455e-12	22.9058
CLDN8	Protein coding	-2.37779	3.03419	-10.0599	1.08935e-14	1.15108e-12	23.1248
C1QTNF7	Protein coding	-2.16495	2.87841	-10.05	1.13164e-14	1.18874e-12	23.0913
WNT5A	Protein coding	1.87324	4.21443	10.0407	1.17341e-14	1.22745e-12	22.8579
CD6	Protein coding	1.7162	0.874904	10.0388	1.18203e-14	1.23439e-12	23.074
AC010329.1	lncRNA	-2.53891	1.90384	-10.0237	1.25357e-14	1.30691e-12	23.0205
CCR5	Protein coding	2.05403	0.450659	10.0094	1.32469e-14	1.3719e-12	22.9451
SPOCK2	Protein coding	1.87732	2.21749	9.99481	1.40203e-14	1.44481e-12	22.8792
TGFB2	Protein coding	-1.42694	2.43941	-9.9812	1.47808e-14	1.51319e-12	22.8393
TMEM271	Protein coding	-1.83995	2.44112	-9.96923	1.54846e-14	1.57491e-12	22.799
U62317.2	lncRNA	1.81429	0.109717	9.94918	1.6739e-14	1.68875e-12	22.6936
TMCO5A	Protein coding	-2.68321	-2.7489	-9.92851	1.81394e-14	1.81805e-12	22.422
IL36G	Protein coding	2.12371	4.4471	9.92813	1.81663e-14	1.81805e-12	22.3858
DEFB4B	Protein coding	3.89278	-3.34623	9.92366	1.84849e-14	1.84404e-12	22.5721
SOST	Protein coding	3.33251	-3.54943	9.92251	1.85679e-14	1.84935e-12	22.4826
ADD3	Protein coding	-1.07331	6.8247	-9.90096	2.01916e-14	2.0015e-12	21.9073
CES1	Protein coding	-2.30464	2.83865	-9.89394	2.07508e-14	2.05367e-12	22.4973
UPP1	Protein coding	1.94737	1.86041	9.89008	2.10648e-14	2.07816e-12	22.4964
AIM2	Protein coding	2.8802	-1.70194	9.87879	2.20112e-14	2.16394e-12	22.1933
ZNF667	Protein coding	-1.80076	1.81792	-9.87847	2.20382e-14	2.16394e-12	22.4669
ELMOD1	Protein coding	-1.25874	6.31945	-9.87274	2.25355e-14	2.20583e-12	21.915
SOX6	Protein coding	-1.15286	5.37864	-9.86522	2.32055e-14	2.26078e-12	22.0526
ALOX15	Protein coding	3.44638	1.73394	9.86231	2.34702e-14	2.27592e-12	22.3985
AC010307.2	lncRNA	1.89065	-0.160518	9.85615	2.40398e-14	2.32754e-12	22.3165
AC092809.4	lncRNA	-1.33863	3.61804	-9.84908	2.47109e-14	2.38512e-12	22.2386
NPAS1	Protein coding	-1.49925	1.63605	-9.8476	2.48543e-14	2.39369e-12	22.3496
G23133	lncRNA	-1.26333	2.69933	-9.84035	2.5566e-14	2.44322e-12	22.2811
AP002800.1	Other	2.32661	-0.0519447	9.83953	2.56475e-14	2.44322e-12	22.2637
CLCN1	Protein coding	3.14142	-3.31723	9.83425	2.61811e-14	2.48856e-12	22.1398
LGALS9C	Protein coding	4.03084	-2.97281	9.83012	2.66063e-14	2.5213e-12	22.2082
ZNF559	Protein coding	-1.04586	3.091	-9.82846	2.67786e-14	2.53378e-12	22.2006
TNPO1P3	Other	3.51763	-2.79378	9.81721	2.79796e-14	2.62623e-12	22.0722
IFITM1	Protein coding	2.1659	2.5733	9.81716	2.79852e-14	2.62623e-12	22.1721
SNCG	Protein coding	-1.41834	1.96876	-9.81346	2.83911e-14	2.65816e-12	22.2144
AC105049.1	Other	2.92329	-2.01497	9.80965	2.88166e-14	2.69396e-12	21.9042
CLDN23	Protein coding	-2.0074	-0.271162	-9.80678	2.91406e-14	2.72018e-12	22.0288
RP11-343N15.5	lncRNA	-1.20421	4.75546	-9.80609	2.92195e-14	2.72347e-12	21.9198
COL4A4	Protein coding	1.93262	2.02568	9.80543	2.9294e-14	2.72635e-12	22.163
POLR3G	Protein coding	1.34581	3.40131	9.80325	2.95445e-14	2.74557e-12	22.0398
AC007728.2	lncRNA	1.15625	0.216425	9.79217	3.08498e-14	2.85837e-12	22.1092
SAMSN1	Protein coding	2.29462	1.33411	9.76756	3.39593e-14	3.11871e-12	22.0418
FXYD5	Protein coding	1.23039	3.18019	9.7634	3.45145e-14	3.15577e-12	21.9106
FBXL16	Protein coding	-1.00702	2.68231	-9.75993	3.49862e-14	3.19423e-12	21.9673
ZBED2	Protein coding	2.19351	1.49578	9.75447	3.57394e-14	3.25824e-12	21.9885
G4402	lncRNA	-2.15473	-0.8927	-9.74972	3.64084e-14	3.31292e-12	21.7046
ZNF91	Protein coding	-1.23205	6.71836	-9.74946	3.64453e-14	3.31292e-12	21.3455
ITPRIPL1	Protein coding	1.23993	1.05475	9.74237	3.74682e-14	3.40095e-12	21.9474
MAP3K14	Protein coding	1.15721	4.13507	9.74169	3.75686e-14	3.40511e-12	21.709
TMEM108	Protein coding	-1.86017	0.129463	-9.73821	3.80829e-14	3.44174e-12	21.8433
AQP3	Protein coding	1.70122	9.76833	9.73458	3.86265e-14	3.48582e-12	20.3474
FAM78A	Protein coding	1.18267	1.13732	9.72453	4.01733e-14	3.61496e-12	21.879
SLC5A6	Protein coding	1.20816	4.0221	9.72262	4.04745e-14	3.63682e-12	21.6508
B3GNT6	Protein coding	2.59143	-3.89039	9.72173	4.06147e-14	3.64417e-12	21.7042
CNGA1	Protein coding	-1.35704	2.4467	-9.71933	4.09979e-14	3.66802e-12	21.8318
ZNF429	Protein coding	-1.16865	3.3	-9.71365	4.19187e-14	3.7438e-12	21.739
LRP8	Protein coding	1.2126	2.84275	9.71337	4.19648e-14	3.7438e-12	21.7483
SNX10	Protein coding	1.95979	1.89443	9.70894	4.26963e-14	3.79821e-12	21.7983
CCR7	Protein coding	2.54625	0.131882	9.70502	4.33567e-14	3.846e-12	21.7719
NHLH2	Protein coding	-1.60872	2.09908	-9.6903	4.59245e-14	4.05077e-12	21.7387
CISH	Protein coding	1.45971	3.78809	9.68982	4.60102e-14	4.0526e-12	21.553
IL36A	Protein coding	5.08033	-2.67407	9.688	4.63402e-14	4.07018e-12	21.7077
RELB	Protein coding	1.44452	3.62671	9.68589	4.67238e-14	4.09236e-12	21.5554
SLC1A5	Protein coding	1.18208	4.05697	9.67936	4.7932e-14	4.19231e-12	21.4788
ANGPTL4	Protein coding	2.43282	3.61677	9.67467	4.88188e-14	4.2639e-12	21.5143
TCIRG1	Protein coding	1.10143	2.9462	9.65467	5.27944e-14	4.57911e-12	21.5104
WNT7A	Protein coding	2.03792	1.17793	9.65175	5.34001e-14	4.61882e-12	21.5999
DSEL	Protein coding	-1.14868	2.99501	-9.6407	5.57616e-14	4.80311e-12	21.4836
HAND2-AS1	lncRNA	-2.47061	0.763273	-9.63354	5.73458e-14	4.93277e-12	21.4941
PNP	Protein coding	1.79563	4.22539	9.62242	5.98978e-14	5.13108e-12	21.2289
PCSK9	Protein coding	2.16123	1.94306	9.60386	6.44146e-14	5.4879e-12	21.3906
ZNF528	Protein coding	-1.1511	3.71723	-9.60278	6.4689e-14	5.50377e-12	21.2632
ACP5	Protein coding	1.2922	4.46364	9.59385	6.69914e-14	5.66876e-12	21.0843
G14609	lncRNA	-2.85226	-2.11496	-9.58428	6.95513e-14	5.86947e-12	21.1495
CYP2E1	Protein coding	1.21872	3.86467	9.58325	6.9833e-14	5.88529e-12	21.1278
PITPNC1	Protein coding	1.37991	1.82642	9.58122	7.03929e-14	5.92448e-12	21.3082
LGALS9B	Protein coding	3.49586	-2.86477	9.56899	7.38477e-14	6.19854e-12	21.1405
ADAM8	Protein coding	1.95361	2.40874	9.56705	7.44118e-14	6.22915e-12	21.2144
SERPINB3	Protein coding	4.09101	5.82331	9.56437	7.51996e-14	6.28667e-12	20.7677
CDH3	Protein coding	1.88624	6.33029	9.55798	7.71078e-14	6.41186e-12	20.6057
SLC20A1	Protein coding	1.123	4.00388	9.55008	7.95336e-14	6.59601e-12	20.9784
PGF	Protein coding	2.19926	2.35805	9.54529	8.10423e-14	6.71221e-12	21.1374
ADAM23	Protein coding	2.19069	1.18446	9.54414	8.14082e-14	6.73359e-12	21.1865
CNKSR2	Protein coding	-1.8609	2.1109	-9.54376	8.15298e-14	6.73472e-12	21.1742
CACNA2D2	Protein coding	-1.18582	1.4216	-9.53027	8.59615e-14	7.07274e-12	21.1341
GAL3ST1	Protein coding	-2.41228	-2.96232	-9.51672	9.06593e-14	7.43966e-12	20.9092
FSCN1	Protein coding	1.498	5.81483	9.51343	9.1835e-14	7.52625e-12	20.5341
LINC01336	lncRNA	1.67213	0.258273	9.51076	9.28031e-14	7.59562e-12	21.0428
KLK1	Protein coding	-1.29741	2.88649	-9.51017	9.30201e-14	7.60342e-12	20.9903
SOX5	Protein coding	-1.12654	5.05308	-9.50471	9.50354e-14	7.75799e-12	20.6943
ZNF204P	Other	-1.15954	2.91667	-9.5032	9.55998e-14	7.78372e-12	20.9545
GSX2	Protein coding	-2.70979	-2.25323	-9.49993	9.68345e-14	7.87398e-12	20.7474
LRRC20	Protein coding	1.81371	2.21417	9.49094	1.00313e-13	8.12512e-12	20.9366
SLAMF1	Protein coding	2.42099	-0.132109	9.48355	1.0327e-13	8.33218e-12	20.9144
SLC4A8	Protein coding	2.43305	-0.612047	9.4794	1.04968e-13	8.44736e-12	20.8495
PRDM6	Protein coding	-2.0179	0.631285	-9.47529	1.06674e-13	8.5626e-12	20.8925
CLSTN2	Protein coding	-1.72083	3.43334	-9.47105	1.08469e-13	8.69551e-12	20.7977
CSRNP3	Protein coding	-1.29451	3.70081	-9.46635	1.10491e-13	8.84622e-12	20.7371
PSMB10	Protein coding	1.26727	1.76881	9.46019	1.13196e-13	9.05117e-12	20.8431
AC009411.2	lncRNA	-2.11314	-3.72463	-9.4577	1.1431e-13	9.12857e-12	20.7895
AC018742.1	lncRNA	-2.33975	-0.618448	-9.45406	1.15956e-13	9.24821e-12	20.6386
RNF128	Protein coding	-1.49966	3.87383	-9.45102	1.17349e-13	9.32357e-12	20.6638
PITX1	Protein coding	2.85454	0.243257	9.44954	1.18036e-13	9.36625e-12	20.8063
PDK4	Protein coding	-2.13086	4.04124	-9.44831	1.18609e-13	9.37593e-12	20.6504
SERPINB13	Protein coding	1.7619	6.80949	9.44671	1.19357e-13	9.42317e-12	20.0593
SYTL2	Protein coding	-1.04005	4.48433	-9.44011	1.22492e-13	9.65848e-12	20.5266
G23773	lncRNA	-3.08636	-1.89799	-9.42676	1.29096e-13	1.01663e-11	20.4881
KRT16P5	Other	2.97666	-3.05585	9.42638	1.29287e-13	1.01686e-11	20.5507
CNTN4	Protein coding	-1.72795	1.03163	-9.42249	1.31283e-13	1.02738e-11	20.714
NOCT	Protein coding	1.40162	3.24877	9.41725	1.34018e-13	1.04416e-11	20.5528
LURAP1L	Protein coding	1.97432	4.14549	9.41591	1.34723e-13	1.04643e-11	20.4335
ALDH5A1	Protein coding	-1.03564	4.84659	-9.40219	1.42199e-13	1.09362e-11	20.3231
ADH6	Protein coding	-2.42081	0.550448	-9.3908	1.48715e-13	1.13952e-11	20.5556
TBX5-AS1	lncRNA	-1.96821	1.14726	-9.3811	1.54507e-13	1.18245e-11	20.5578
HAPLN3	Protein coding	1.41609	1.89129	9.37519	1.58139e-13	1.20729e-11	20.5062
KCNJ15	Protein coding	1.25708	3.42038	9.37431	1.58688e-13	1.21e-11	20.3663
U62317.1	lncRNA	3.27588	-2.20675	9.36656	1.63608e-13	1.24269e-11	20.3292
G16208	lncRNA	1.78585	-4.29992	9.36238	1.66325e-13	1.25901e-11	20.3725
CA3	Protein coding	-1.43317	0.196523	-9.346	1.77406e-13	1.33385e-11	20.3801
HRH2	Protein coding	2.78901	-0.141044	9.34104	1.8091e-13	1.3557e-11	20.3681
EPOP	Protein coding	2.16115	2.35079	9.34053	1.81269e-13	1.3557e-11	20.339
FUT2	Protein coding	1.58314	3.64596	9.32898	1.89713e-13	1.41209e-11	20.1581
ADAMTS4	Protein coding	2.72339	0.74956	9.32399	1.93479e-13	1.4384e-11	20.3403
DSC2	Protein coding	2.06362	7.22446	9.32231	1.94766e-13	1.44625e-11	19.4726
IFI27	Protein coding	4.33629	4.69696	9.31847	1.97734e-13	1.46654e-11	19.9993
KLHL5	Protein coding	1.09444	3.85018	9.30815	2.05941e-13	1.52379e-11	20.0517
GCNT4	Protein coding	1.02999	4.87194	9.3041	2.09257e-13	1.54467e-11	19.882
EPHB1	Protein coding	-1.19562	3.6196	-9.30086	2.11949e-13	1.55805e-11	20.0993
RNY3P7	Other	-2.69058	-2.6641	-9.30072	2.12067e-13	1.55805e-11	20.0664
ADGRG5	Protein coding	1.42486	-0.721897	9.29769	2.14611e-13	1.56935e-11	20.1454
AC139769.3	Other	-2.42908	-1.41275	-9.2889	2.2218e-13	1.61901e-11	19.9167
LINC01219	lncRNA	-2.35625	-3.31737	-9.28129	2.28954e-13	1.66255e-11	20.105
SELP	Protein coding	1.717	1.3711	9.27922	2.30834e-13	1.67232e-11	20.1587
LAT2	Protein coding	1.0303	1.58109	9.27385	2.35774e-13	1.70218e-11	20.1301
AGR3	Protein coding	-4.42497	-0.428867	-9.27253	2.37003e-13	1.70908e-11	20.0114
AL078590.2	lncRNA	3.23463	-1.35412	9.27038	2.39025e-13	1.72108e-11	19.9742
SASH3	Protein coding	1.7334	1.01702	9.27017	2.39219e-13	1.72108e-11	20.1319
FOLH1	Protein coding	1.9244	1.19735	9.26858	2.40729e-13	1.72995e-11	20.1219
CD53	Protein coding	1.56447	2.67672	9.26799	2.41285e-13	1.73195e-11	20.0269
NFKB2	Protein coding	1.23409	4.48678	9.25921	2.4979e-13	1.78276e-11	19.7645
FMO5	Protein coding	-1.23567	3.99991	-9.2471	2.62026e-13	1.86369e-11	19.8403
TMEM8B	Protein coding	-1.10437	2.717	-9.2425	2.66821e-13	1.89134e-11	19.9553
SLC2A6	Protein coding	1.42129	-0.256546	9.24142	2.67962e-13	1.89727e-11	19.9817
LINC02345	lncRNA	-2.33586	0.875431	-9.23852	2.71048e-13	1.91695e-11	19.9955
TRPM6	Protein coding	1.84646	0.992477	9.23742	2.7223e-13	1.92203e-11	20.0056
CDK2AP2	Protein coding	1.07828	2.91519	9.22981	2.80534e-13	1.97732e-11	19.8576
STXBP5-AS1	lncRNA	1.34354	1.00354	9.2262	2.84555e-13	2.0034e-11	19.962
SCNN1D	Protein coding	1.92819	0.73996	9.22544	2.85413e-13	2.00718e-11	19.9605
LOR	Protein coding	-1.50318	9.06943	-9.22242	2.88835e-13	2.02896e-11	18.6983
OR2I1P	Protein coding	3.24187	-2.05162	9.21583	2.96455e-13	2.07781e-11	19.7469
MIR99AHG	lncRNA	-1.29424	3.79078	-9.21129	3.01813e-13	2.113e-11	19.726
MYH14	Protein coding	-1.16824	7.46436	-9.20831	3.05388e-13	2.13324e-11	19.0434
SH2D5	Protein coding	4.33926	-1.95509	9.2076	3.0624e-13	2.13681e-11	19.7804
PIK3C2G	Protein coding	-1.09491	6.1474	-9.19306	3.24351e-13	2.2506e-11	19.2653
AC091182.2	lncRNA	3.77182	-1.79224	9.19192	3.25814e-13	2.25824e-11	19.7271
SRGN	Protein coding	1.50397	3.02836	9.18936	3.29129e-13	2.27869e-11	19.6837
GNA15	Protein coding	1.01221	5.779	9.18697	3.32254e-13	2.29524e-11	19.2562
WDFY4	Protein coding	1.78291	3.4093	9.18388	3.3633e-13	2.3194e-11	19.6162
HS3ST3B1	Protein coding	1.44781	2.49003	9.18208	3.38736e-13	2.33228e-11	19.7069
CCL22	Protein coding	2.44618	3.24275	9.17992	3.41642e-13	2.34969e-11	19.6227
CLEC10A	Protein coding	2.18007	2.51819	9.17786	3.4443e-13	2.36106e-11	19.6907
AKAP5	Protein coding	-1.31464	2.49796	-9.17659	3.46166e-13	2.37036e-11	19.7205
PCSK5	Protein coding	-1.45249	3.89155	-9.15641	3.74905e-13	2.5476e-11	19.5094
CST7	Protein coding	2.10707	0.663135	9.14499	3.92224e-13	2.64514e-11	19.6498
G23772	lncRNA	-2.66072	-2.82603	-9.13579	4.06758e-13	2.73725e-11	19.5547
IL2RA	Protein coding	2.85307	-0.5489	9.1335	4.1046e-13	2.75918e-11	19.5456
S100A2	Protein coding	2.41012	6.97756	9.13301	4.11266e-13	2.76163e-11	18.7865
SLC52A3	Protein coding	2.03034	1.56405	9.13228	4.12445e-13	2.76657e-11	19.5799
TMC7	Protein coding	1.21155	0.0965428	9.12893	4.17948e-13	2.80048e-11	19.5724
RFESD	Protein coding	-1.28405	1.40717	-9.12719	4.20829e-13	2.81676e-11	19.579
KYNU	Protein coding	1.85126	1.93137	9.12579	4.23167e-13	2.82635e-11	19.5309
HS3ST3A1	Protein coding	3.72987	-0.819217	9.11971	4.33473e-13	2.88916e-11	19.4683
CD3G	Protein coding	2.20278	-0.0128746	9.11683	4.38448e-13	2.91283e-11	19.5232
IFITM3	Protein coding	1.71055	5.16294	9.11568	4.40435e-13	2.92292e-11	19.0862
PLEKHG2	Protein coding	1.35727	1.91046	9.1124	4.46187e-13	2.95482e-11	19.4822
CYP2W1	Protein coding	-2.67486	1.36576	-9.10878	4.52629e-13	2.99114e-11	19.5088
MRPS30-DT	lncRNA	-1.42851	1.91945	-9.10276	4.63543e-13	3.04714e-11	19.4681
ADGRF2	Protein coding	-1.27187	3.3051	-9.09928	4.69967e-13	3.07964e-11	19.3418
OSER1-DT	lncRNA	-1.01607	1.74387	-9.09693	4.74372e-13	3.10525e-11	19.4492
PRKG2	Protein coding	-1.89794	2.46689	-9.09589	4.7633e-13	3.1148e-11	19.417
DGAT2	Protein coding	-1.07519	7.7269	-9.09506	4.77889e-13	3.11846e-11	18.5236
G37087	lncRNA	3.18182	-3.23972	9.08747	4.92475e-13	3.20694e-11	19.3244
LGALS2	Protein coding	1.19996	1.37886	9.08504	4.97223e-13	3.22776e-11	19.4041
SORBS1	Protein coding	-1.15173	5.14318	-9.08179	5.03673e-13	3.26624e-11	19.0143
OAS2	Protein coding	2.93499	2.76199	9.07706	5.13187e-13	3.32448e-11	19.2721
G39463	lncRNA	-2.35966	0.729871	-9.07634	5.14645e-13	3.33047e-11	19.3656
AL161636.1	lncRNA	-2.59713	0.456554	-9.07592	5.15504e-13	3.33258e-11	19.3442
AL354761.1	Protein coding	-2.62229	0.136783	-9.07412	5.19201e-13	3.353e-11	19.3133
XLOC_006890	lncRNA	-2.53954	-3.1006	-9.0728	5.21909e-13	3.36701e-11	19.34
IL12RB1	Protein coding	1.9864	-0.785384	9.0718	5.23996e-13	3.37351e-11	19.287
LRFN5	Protein coding	-1.79219	1.22666	-9.06647	5.35161e-13	3.4383e-11	19.3465
RUFY4	Protein coding	3.51262	-2.56026	9.06461	5.39128e-13	3.45667e-11	19.2549
AC083841.1	lncRNA	2.55041	-1.82807	9.06213	5.44448e-13	3.4872e-11	19.1368
PKMYT1	Protein coding	1.30552	1.88416	9.0607	5.47535e-13	3.50339e-11	19.2834
FERMT3	Protein coding	1.1968	2.25597	9.05362	5.63113e-13	3.5965e-11	19.2265
SRD5A2	Protein coding	-1.87012	-4.15795	-9.05297	5.6455e-13	3.5965e-11	19.2936
NAP1L3	Protein coding	-1.39069	1.3978	-9.05267	5.65235e-13	3.5965e-11	19.2908
TRBC2	Other	1.83523	1.43564	9.05046	5.70198e-13	3.62241e-11	19.2668
TMEM255A	Protein coding	-1.25022	2.19114	-9.04608	5.8018e-13	3.67834e-11	19.2317
CERNA2	lncRNA	3.80215	-1.94401	9.03862	5.97578e-13	3.77714e-11	19.1176
LCN2	Protein coding	2.82858	2.24006	9.0365	6.02612e-13	3.79743e-11	19.1614
APOE	Protein coding	-1.19605	7.11463	-9.02814	6.22914e-13	3.92141e-11	18.4155
SMIM35	Protein coding	2.86862	-2.79664	9.02476	6.31321e-13	3.96235e-11	18.9881
GPRASP1	Protein coding	-1.11679	3.01282	-9.01845	6.47314e-13	4.04646e-11	19.0497
AC099489.1	Protein coding	-1.33688	2.3666	-9.01426	6.58138e-13	4.10989e-11	19.0962
LCK	Protein coding	1.77592	0.755503	9.01385	6.59207e-13	4.10989e-11	19.1425
FAM83A	Protein coding	1.66932	3.33724	9.01377	6.59435e-13	4.10989e-11	18.9576
SLC46A2	Protein coding	-1.43226	3.96069	-9.00937	6.71035e-13	4.1697e-11	18.9183
LINC00504	lncRNA	-1.05369	2.7953	-9.00672	6.78099e-13	4.2094e-11	19.0251
NRG4	Protein coding	-1.09213	1.80831	-9.00503	6.82669e-13	4.23356e-11	19.0892
DRAIC	lncRNA	3.07137	-1.50516	9.00092	6.93872e-13	4.29026e-11	18.9515
XLOC_004198	lncRNA	3.45952	-2.40288	8.99843	7.00772e-13	4.32863e-11	18.9713
OGDHL	Protein coding	3.56762	-3.26009	8.9948	7.10923e-13	4.37403e-11	18.9868
NR4A3	Protein coding	2.43326	1.51598	8.99247	7.1751e-13	4.40588e-11	19.036
SERPINB12	Protein coding	-1.2312	6.54371	-8.99075	7.22441e-13	4.4299e-11	18.3958
CRY2	Protein coding	-1.00064	6.12506	-8.98826	7.29596e-13	4.46615e-11	18.4562
SERPINB1	Protein coding	1.19673	5.21708	8.98575	7.36888e-13	4.50273e-11	18.5632
SPRR3	Protein coding	3.49455	-3.54292	8.98162	7.49066e-13	4.56375e-11	18.9694
BDNF-AS	lncRNA	-1.31742	1.24003	-8.98128	7.50089e-13	4.56553e-11	19.0157
SH3BGRL3	Protein coding	1.09908	5.25826	8.97693	7.63126e-13	4.6341e-11	18.5252
MAP4K1	Protein coding	1.41788	0.164615	8.976	7.65962e-13	4.64404e-11	18.9884
AC106801.1	lncRNA	2.58996	-2.77121	8.97468	7.69972e-13	4.66382e-11	18.7692
CD24P4	Other	1.54334	5.01327	8.96692	7.94044e-13	4.79104e-11	18.5212
AC004870.1	Other	3.09847	-3.67193	8.95253	8.40697e-13	5.05787e-11	18.8395
HELZ2	Protein coding	1.23358	5.12112	8.9496	8.50524e-13	5.11207e-11	18.4332
FOXP2	Protein coding	-1.10277	4.84716	-8.948	8.55938e-13	5.13472e-11	18.5331
SPRR2C	Other	3.84162	-3.6174	8.93718	8.93491e-13	5.35486e-11	18.8109
PRKN	Protein coding	-1.34831	2.36957	-8.9358	8.9839e-13	5.37906e-11	18.788
AL513303.1	lncRNA	-2.1018	0.0830531	-8.92905	9.22797e-13	5.5199e-11	18.7652
ELAVL2	Protein coding	1.9457	0.359619	8.92466	9.39004e-13	5.6061e-11	18.7953
TNFSF10	Protein coding	1.21589	6.31778	8.91189	9.87858e-13	5.88652e-11	18.0486
PRSS3	Protein coding	1.50855	4.13277	8.91114	9.90778e-13	5.8983e-11	18.4467
TMEM232	Protein coding	-1.39369	0.393485	-8.90844	1.00147e-12	5.95062e-11	18.7197
OSR1	Protein coding	-1.65874	1.8007	-8.89966	1.037e-12	6.13834e-11	18.6857
SLAIN1	Protein coding	-1.22649	1.43731	-8.8935	1.06269e-12	6.28444e-11	18.67
ZNF540	Protein coding	-1.14169	1.85271	-8.89094	1.07353e-12	6.33657e-11	18.6405
NAMPT	Protein coding	1.03328	7.34913	8.88893	1.08215e-12	6.38144e-11	17.7147
CLEC2A	Protein coding	-1.3479	5.24852	-8.88111	1.1163e-12	6.5212e-11	18.2089
CDK5R1	Protein coding	1.09629	3.27214	8.87108	1.16168e-12	6.77998e-11	18.4069
RGS1	Protein coding	2.26735	1.42964	8.87011	1.16615e-12	6.79337e-11	18.563
COL6A6	Protein coding	2.94678	4.06617	8.86238	1.20255e-12	6.98585e-11	18.268
AC019080.1	lncRNA	-1.20525	3.96929	-8.86185	1.20505e-12	6.99389e-11	18.3251
OASL	Protein coding	4.11903	0.933821	8.8576	1.2256e-12	7.09996e-11	18.5365
AP001330.2	lncRNA	-2.63465	-2.8226	-8.84364	1.29553e-12	7.48421e-11	18.4288
G32188	lncRNA	2.15798	-0.922248	8.84122	1.30804e-12	7.54252e-11	18.3945
SLC16A14	Protein coding	1.19861	5.68404	8.83672	1.33161e-12	7.65727e-11	17.8852
IL27RA	Protein coding	1.75497	2.13957	8.8348	1.34184e-12	7.70895e-11	18.3767
LIPN	Protein coding	-1.38609	5.27618	-8.82877	1.37437e-12	7.88859e-11	18.0015
TMPRSS6	Protein coding	-2.58725	0.399366	-8.82829	1.377e-12	7.89646e-11	18.3962
RASGRP2	Protein coding	1.57593	-0.21189	8.82655	1.38655e-12	7.93666e-11	18.397
CCL7	Protein coding	2.81725	-3.92393	8.81925	1.42738e-12	8.15538e-11	18.3337
CD300H	Other	2.12713	-4.19874	8.81827	1.433e-12	8.18001e-11	18.2981
BMP3	Protein coding	-3.8156	-0.137245	-8.81786	1.43529e-12	8.18562e-11	18.2861
RELT	Protein coding	1.16146	1.91076	8.81155	1.4718e-12	8.3481e-11	18.3043
CXCL1	Protein coding	4.43217	-1.60265	8.81046	1.47816e-12	8.36896e-11	18.2862
TREX2	Protein coding	1.7368	3.66607	8.80716	1.49773e-12	8.47209e-11	18.1003
DOK2	Protein coding	1.53735	1.06819	8.7922	1.58954e-12	8.96703e-11	18.2749
TRPV6	Protein coding	-1.37894	3.80813	-8.79081	1.59835e-12	9.00862e-11	18.0696
CDK18	Protein coding	1.25497	0.82219	8.78391	1.64282e-12	9.23422e-11	18.2493
ZFP28	Protein coding	-1.11961	3.03471	-8.78289	1.64949e-12	9.26338e-11	18.1199
IL20	Protein coding	3.85852	-2.80431	8.78159	1.65802e-12	9.30291e-11	18.2259
ZNF876P	Other	-1.11843	0.991943	-8.77259	1.71848e-12	9.58852e-11	18.2077
SNX20	Protein coding	1.28773	1.77304	8.77242	1.71967e-12	9.58852e-11	18.1607
SPRR1A	Protein coding	3.96547	3.53268	8.76464	1.77375e-12	9.87242e-11	17.9618
G30143	lncRNA	-2.46687	-1.96742	-8.75851	1.81752e-12	1.00891e-10	17.9061
IRAK2	Protein coding	1.23983	2.86993	8.75755	1.82446e-12	1.01186e-10	18.0029
AC004696.1	Other	-2.37343	-3.17514	-8.75573	1.83771e-12	1.01831e-10	18.0711
FOXM1	Protein coding	1.12523	2.86202	8.7551	1.84239e-12	1.01999e-10	17.9969
XLOC_000303	lncRNA	-2.73595	-2.29276	-8.75383	1.85171e-12	1.02425e-10	18.0327
ZYX	Protein coding	1.02171	4.37114	8.74331	1.93089e-12	1.06146e-10	17.7479
AEN	Protein coding	1.40817	3.94282	8.73303	2.01151e-12	1.10094e-10	17.7658
FLG2	Protein coding	-1.73883	13.0192	-8.73232	2.01719e-12	1.10308e-10	15.1207
AC138305.3	Other	-2.07318	-3.4848	-8.72967	2.03865e-12	1.11384e-10	17.9764
GLRA3	Protein coding	-2.40841	-2.00057	-8.72514	2.07572e-12	1.13211e-10	17.7698
CACNA2D1	Protein coding	-1.18135	5.19057	-8.71517	2.15976e-12	1.17282e-10	17.5542
CXCR4	Protein coding	2.05048	1.3396	8.7122	2.18544e-12	1.18574e-10	17.9506
XLOC_008694	lncRNA	-2.28553	0.329957	-8.69718	2.32023e-12	1.2556e-10	17.8938
CNTN2	Protein coding	-1.5429	1.08399	-8.69275	2.36149e-12	1.27241e-10	17.8975
PLBD1	Protein coding	1.12526	6.22487	8.69026	2.385e-12	1.28287e-10	17.1885
ETNK2	Protein coding	-1.34424	1.31417	-8.68862	2.40066e-12	1.28907e-10	17.8758
CLVS1	Protein coding	-1.64151	0.630908	-8.6779	2.50544e-12	1.33957e-10	17.8369
KIF28P	Other	-1.79048	-1.75592	-8.66734	2.61306e-12	1.39472e-10	17.554
SH3TC1	Protein coding	1.46098	2.50838	8.66584	2.62873e-12	1.4007e-10	17.6768
HAS3	Protein coding	2.4662	3.97406	8.66554	2.63189e-12	1.40119e-10	17.494
AL591848.4	lncRNA	-1.37628	0.156452	-8.66297	2.65902e-12	1.41442e-10	17.7644
TET1	Protein coding	-1.12715	3.27059	-8.65597	2.73421e-12	1.44825e-10	17.5961
CD3E	Protein coding	1.86732	0.264763	8.64915	2.80958e-12	1.48439e-10	17.728
LINC01515	lncRNA	-1.73795	3.72086	-8.64737	2.8295e-12	1.48988e-10	17.5265
MMP3	Protein coding	4.13262	-2.28217	8.6469	2.83487e-12	1.49145e-10	17.6346
SLFN12L	Protein coding	1.41863	0.124707	8.64325	2.87645e-12	1.50959e-10	17.7031
G39634	lncRNA	4.09909	0.49208	8.6428	2.88152e-12	1.5109e-10	17.7038
DLX6-AS1	lncRNA	-1.10428	1.87075	-8.63933	2.92168e-12	1.52683e-10	17.6556
CSF2RB	Protein coding	1.39371	3.7942	8.61283	3.24727e-12	1.67594e-10	17.3109
XLOC_002488	lncRNA	-2.38559	-3.00765	-8.60173	3.39425e-12	1.74459e-10	17.4643
SYT1	Protein coding	-1.95099	-0.0881863	-8.5915	3.53554e-12	1.81125e-10	17.4661
BATF	Protein coding	1.87366	-0.128139	8.58744	3.59335e-12	1.83634e-10	17.48
INSYN1-AS1	lncRNA	-2.43728	-3.25047	-8.58466	3.63332e-12	1.85525e-10	17.4337
FCMR	Protein coding	2.39293	-1.24721	8.57988	3.70327e-12	1.88634e-10	17.3688
CCL18	Protein coding	4.99074	1.56848	8.57531	3.77153e-12	1.91955e-10	17.4204
PLEKHA6	Protein coding	-1.06596	2.67169	-8.57222	3.81821e-12	1.94014e-10	17.3259
EGF	Protein coding	-1.52855	1.26736	-8.57102	3.83663e-12	1.94792e-10	17.4208
ITGA9-AS1	Other	-1.0937	1.82785	-8.56033	4.00377e-12	2.02619e-10	17.3488
LEPR	Protein coding	-1.64102	4.79983	-8.55974	4.01326e-12	2.02934e-10	17.0233
FIBIN	Protein coding	-1.34387	2.17921	-8.55391	4.10772e-12	2.07543e-10	17.3023
AC114296.1	lncRNA	-1.43817	1.05775	-8.55229	4.13426e-12	2.08715e-10	17.3509
PDZK1IP1	Protein coding	1.19344	5.71086	8.54865	4.1947e-12	2.11533e-10	16.7323
IKZF3	Protein coding	1.55318	1.91748	8.54853	4.19686e-12	2.11533e-10	17.2682
FMO2	Protein coding	2.82641	2.1286	8.54534	4.25056e-12	2.14067e-10	17.2441
LINC00632	lncRNA	-1.9967	3.65574	-8.53906	4.3584e-12	2.18441e-10	17.1139
IGFBP5	Protein coding	-1.55037	8.33223	-8.53826	4.3724e-12	2.18967e-10	16.1741
KRT16P2	Other	3.4619	-2.26929	8.53582	4.41525e-12	2.20936e-10	17.2143
ITK	Protein coding	1.78399	1.72301	8.53231	4.47754e-12	2.23874e-10	17.2182
IFNAR2	Protein coding	1.55545	-1.38858	8.52884	4.53986e-12	2.26626e-10	17.1499
XLOC_004197	lncRNA	2.6471	-2.31715	8.51885	4.72468e-12	2.34714e-10	17.067
ULBP2	Protein coding	3.24525	-1.74656	8.51866	4.72818e-12	2.34714e-10	17.1338
TUBB6	Protein coding	1.04344	6.70274	8.51539	4.79035e-12	2.37611e-10	16.3881
HTR3A	Protein coding	3.98728	0.17348	8.51172	4.86101e-12	2.40925e-10	17.1923
SLCO5A1	Protein coding	2.41962	-1.46573	8.50948	4.90466e-12	2.42895e-10	17.0833
PTAFR	Protein coding	1.17879	4.29671	8.50643	4.96469e-12	2.45674e-10	16.8175
FRAS1	Protein coding	-1.76124	3.99394	-8.5018	5.05748e-12	2.50067e-10	16.916
TMEM99	Protein coding	-1.13543	4.86052	-8.50141	5.06529e-12	2.50255e-10	16.759
KRT43P	Other	-2.44357	-3.08747	-8.50063	5.08104e-12	2.50687e-10	17.1037
MOXD1	Protein coding	1.18521	4.99372	8.49745	5.14611e-12	2.53646e-10	16.6601
SMIM25	lncRNA	2.41639	-1.53919	8.49387	5.22004e-12	2.56376e-10	17.0132
AUNIP	Protein coding	1.56496	0.571744	8.49362	5.22528e-12	2.56376e-10	17.1232
AL135818.2	lncRNA	3.06981	-2.30553	8.49358	5.22613e-12	2.56376e-10	16.9927
IL13RA2	Protein coding	3.31829	-1.94869	8.47692	5.58577e-12	2.71883e-10	16.9528
MATN4	Protein coding	-2.17883	2.12639	-8.47115	5.7159e-12	2.77352e-10	16.9955
SOX2	Protein coding	2.57632	-0.409974	8.46509	5.85607e-12	2.83273e-10	16.9963
EPHA1-AS1	lncRNA	1.39352	-0.321781	8.46348	5.89377e-12	2.84876e-10	16.994
GJB6	Protein coding	1.85638	6.72648	8.46074	5.95862e-12	2.87788e-10	16.1611
NETO2	Protein coding	1.97916	2.03646	8.44566	6.32858e-12	3.04949e-10	16.8552
G34082	lncRNA	2.67921	-3.19121	8.43886	6.50304e-12	3.11982e-10	16.7893
KLHL6	Protein coding	1.44236	0.591966	8.4388	6.50451e-12	3.11982e-10	16.9091
LCE3B	Protein coding	2.20135	-4.42137	8.42867	6.77339e-12	3.24131e-10	16.8721
CDH22	Protein coding	-1.26814	2.12805	-8.42819	6.78636e-12	3.24503e-10	16.8112
NFKBIE	Protein coding	1.0528	2.6427	8.41552	7.13875e-12	3.39792e-10	16.6767
TPPP2	Protein coding	2.1873	-2.07818	8.40997	7.29883e-12	3.4662e-10	16.6434
SNHG14	Other	-1.04498	4.37022	-8.39286	7.81557e-12	3.67526e-10	16.4004
CYP1A2	Protein coding	-3.21454	-2.40115	-8.39157	7.85606e-12	3.68874e-10	16.6984
TIGAR	Protein coding	1.52858	0.844373	8.39003	7.90456e-12	3.70316e-10	16.7114
SPRR5	Protein coding	2.87145	0.133741	8.38842	7.95536e-12	3.72376e-10	16.715
AL592466.1	lncRNA	-2.03529	-4.07706	-8.38826	7.96044e-12	3.72376e-10	16.715
PWAR6	lncRNA	-1.34532	1.31683	-8.38588	8.0368e-12	3.75105e-10	16.6929
IL26	Protein coding	3.58526	-3.24026	8.38136	8.1833e-12	3.81372e-10	16.6736
LRRC59	Protein coding	1.1054	5.68644	8.38046	8.21287e-12	3.8218e-10	16.0678
EPHA2	Protein coding	1.18139	5.87481	8.37526	8.38532e-12	3.89624e-10	16.0042
GJB2	Protein coding	2.89882	7.49559	8.37476	8.40196e-12	3.89948e-10	15.6489
LRG1	Protein coding	2.23505	3.1478	8.37468	8.40478e-12	3.89948e-10	16.4502
MIR3945HG	lncRNA	2.20055	-4.22552	8.36486	8.74129e-12	4.04359e-10	16.5976
MAST1	Protein coding	-1.33388	1.38729	-8.36204	8.8406e-12	4.07745e-10	16.5971
AC006262.2	lncRNA	-1.12634	3.95898	-8.35683	9.02655e-12	4.15401e-10	16.3207
PAQR4	Protein coding	1.07694	2.53429	8.34745	9.37149e-12	4.30008e-10	16.4215
ASPN	Protein coding	1.27674	4.76364	8.34571	9.43701e-12	4.32696e-10	16.0912
TBX3	Protein coding	-1.00451	4.37143	-8.34419	9.49478e-12	4.35025e-10	16.2059
PLAU	Protein coding	1.2448	4.02752	8.33596	9.81245e-12	4.47283e-10	16.1779
RDH16	Protein coding	1.45462	1.5877	8.33361	9.90492e-12	4.50184e-10	16.45
CFAP45	Protein coding	1.30003	0.47064	8.32562	1.02266e-11	4.63791e-10	16.4699
TXNDC5	Protein coding	1.22456	-0.272609	8.32272	1.0346e-11	4.68525e-10	16.4511
MIR31HG	lncRNA	3.48616	-3.39141	8.31819	1.05355e-11	4.76761e-10	16.4248
ITGAL	Protein coding	1.40538	1.17972	8.3171	1.05813e-11	4.7814e-10	16.4106
HTR7P1	Other	-1.00085	2.2783	-8.31185	1.0806e-11	4.87589e-10	16.3341
HABP2	Protein coding	2.63137	-4.00091	8.31028	1.0874e-11	4.90303e-10	16.3948
FOXE1	Protein coding	1.97639	1.19237	8.30216	1.1233e-11	5.05033e-10	16.3502
CHST1	Protein coding	2.62892	-1.40597	8.30163	1.12568e-11	5.05738e-10	16.3008
CD226	Protein coding	1.87446	1.45826	8.30099	1.1286e-11	5.06684e-10	16.3294
SPIB	Protein coding	2.5567	-3.05649	8.30077	1.12959e-11	5.06766e-10	16.2694
CCL13	Protein coding	2.77508	1.54742	8.29953	1.13518e-11	5.08544e-10	16.3224
HAND2	Protein coding	-2.43027	-0.14673	-8.29532	1.15446e-11	5.16437e-10	16.3183
ZNF583	Protein coding	-1.00168	1.51843	-8.2896	1.18119e-11	5.27642e-10	16.3021
SPATA9	Protein coding	-1.73186	-1.30736	-8.28655	1.19569e-11	5.33736e-10	16.1871
AL034376.1	lncRNA	3.25807	-0.550978	8.28396	1.20816e-11	5.37765e-10	16.2907
G25248	lncRNA	1.72075	0.0076383	8.27996	1.22764e-11	5.46047e-10	16.2926
CTLA4	Protein coding	2.86245	-1.19664	8.27861	1.23431e-11	5.47956e-10	16.2302
OLFM1	Protein coding	1.41249	3.47656	8.27792	1.23771e-11	5.48345e-10	16.0274
CD83	Protein coding	1.42238	2.63557	8.27787	1.23797e-11	5.48345e-10	16.1298
SEMA3E	Protein coding	-1.49282	2.69889	-8.27733	1.24066e-11	5.48709e-10	16.1703
CD3D	Protein coding	2.05191	-0.130285	8.27561	1.24921e-11	5.51784e-10	16.2738
RRM2	Protein coding	1.49877	3.82818	8.2731	1.26185e-11	5.56506e-10	15.9588
WBP2NL	Protein coding	-1.25719	0.220891	-8.27019	1.27661e-11	5.62619e-10	16.2513
KRT16P6	Other	3.71382	-0.706774	8.26502	1.30333e-11	5.72775e-10	16.2118
ELF5	Protein coding	2.83459	1.95217	8.26353	1.31108e-11	5.75778e-10	16.1499
FZD8	Protein coding	-1.0547	3.01898	-8.26332	1.31218e-11	5.75858e-10	16.0693
TCN1	Protein coding	5.94808	-0.383746	8.25811	1.33987e-11	5.86772e-10	16.2051
SCUBE1	Protein coding	-2.21066	-1.14653	-8.25656	1.34822e-11	5.89509e-10	16.0827
VGLL3	Protein coding	-1.12251	5.65613	-8.25427	1.36061e-11	5.9362e-10	15.6328
CCL19	Protein coding	2.13989	1.15824	8.23854	1.44904e-11	6.28847e-10	16.1045
HPGDS	Protein coding	-1.14904	1.92192	-8.23786	1.45302e-11	6.29881e-10	16.0727
G4403	lncRNA	-2.14184	0.102284	-8.23168	1.48938e-11	6.44118e-10	16.0899
AL356275.1	lncRNA	-1.44663	-0.179165	-8.22845	1.50879e-11	6.51609e-10	16.0721
IFI35	Protein coding	1.0972	2.57848	8.22516	1.52881e-11	6.59799e-10	15.93
OSM	Protein coding	3.00825	-2.91046	8.22122	1.55308e-11	6.69808e-10	15.9829
LYZ	Protein coding	1.81375	4.33141	8.20075	1.68576e-11	7.22044e-10	15.59
GASAL1	lncRNA	1.96808	0.80935	8.19434	1.72961e-11	7.3981e-10	15.9472
CCR2	Protein coding	1.68314	1.74342	8.19381	1.73327e-11	7.4087e-10	15.887
CD247	Protein coding	1.48556	-0.0487574	8.18885	1.76801e-11	7.54172e-10	15.9384
ITGAM	Protein coding	1.34617	2.64846	8.18547	1.79213e-11	7.63938e-10	15.7641
WDR66	Protein coding	2.22471	1.7288	8.18169	1.81946e-11	7.74002e-10	15.8428
SYT9	Protein coding	-2.24765	0.0408852	-8.18046	1.82843e-11	7.7729e-10	15.8891
THY1	Protein coding	1.86233	2.40397	8.16768	1.92447e-11	8.14235e-10	15.7224
MMP9	Protein coding	2.08841	0.103131	8.16455	1.94876e-11	8.22284e-10	15.8448
SPEF2	Protein coding	-1.17094	1.89608	-8.16246	1.9652e-11	8.28103e-10	15.7792
SP8	Protein coding	-1.66494	2.64177	-8.16209	1.96811e-11	8.28769e-10	15.7196
AP003025.1	lncRNA	-2.58322	-1.3462	-8.15971	1.98691e-11	8.35557e-10	15.6834
CYBRD1	Protein coding	-1.24484	8.04398	-8.15595	2.01707e-11	8.4767e-10	14.7006
CORO2B	Protein coding	-1.05283	1.75893	-8.15203	2.04901e-11	8.59937e-10	15.7475
AC040174.1	Other	-1.95525	-0.246609	-8.13943	2.15506e-11	9.00811e-10	15.7171
MYCL	Protein coding	-1.05815	5.89831	-8.13515	2.19234e-11	9.1517e-10	15.107
AC007563.2	lncRNA	-1.96669	-3.18904	-8.13284	2.2128e-11	9.21861e-10	15.6782
FGR	Protein coding	1.41718	0.962903	8.12971	2.24071e-11	9.32244e-10	15.6868
BATF3	Protein coding	2.60085	-1.28569	8.12732	2.2622e-11	9.3931e-10	15.6446
LIMD2	Protein coding	1.04155	1.95517	8.12691	2.26592e-11	9.40231e-10	15.6048
PIK3R5	Protein coding	1.2461	2.26401	8.12593	2.27486e-11	9.43311e-10	15.5697
CD1B	Protein coding	3.28389	0.0898316	8.12499	2.28342e-11	9.46225e-10	15.6908
IRF8	Protein coding	1.4526	2.59021	8.12261	2.30537e-11	9.53429e-10	15.5193
PRKCQ	Protein coding	1.73945	0.309509	8.12228	2.30835e-11	9.54033e-10	15.6789
EBI3	Protein coding	2.81768	-3.29177	8.1176	2.35206e-11	9.7108e-10	15.5791
LINC01822	lncRNA	-1.95387	-3.76096	-8.11753	2.35271e-11	9.7108e-10	15.656
LDLR	Protein coding	1.32319	6.13156	8.11234	2.40216e-11	9.90836e-10	14.8968
GPR183	Protein coding	1.26323	2.54486	8.11123	2.41287e-11	9.93286e-10	15.4803
C10orf71	Protein coding	-2.19057	-1.99009	-8.10583	2.4657e-11	1.0137e-09	15.4347
AC078864.1	lncRNA	-1.47258	-0.844605	-8.10547	2.46925e-11	1.01449e-09	15.5466
TEX15	Protein coding	3.24366	-3.11305	8.10416	2.4822e-11	1.01914e-09	15.5857
KRT16P3	Other	3.20492	-1.87344	8.0995	2.52905e-11	1.03565e-09	15.5136
ZNF415	Protein coding	-1.875	1.87614	-8.09487	2.57642e-11	1.05229e-09	15.5312
TRAF3IP3	Protein coding	1.06289	1.69525	8.09065	2.62032e-11	1.06882e-09	15.4832
DACT2	Protein coding	-1.02375	2.88265	-8.08972	2.63013e-11	1.07212e-09	15.3965
SELPLG	Protein coding	1.3627	2.19579	8.0887	2.64092e-11	1.07582e-09	15.43
CNFN	Protein coding	1.72492	6.48964	8.08381	2.69319e-11	1.09425e-09	14.7054
ARHGAP44	Protein coding	-1.05963	1.21941	-8.08288	2.70325e-11	1.09763e-09	15.5083
NAP1L2	Protein coding	-1.24663	2.95457	-8.08001	2.73454e-11	1.10817e-09	15.3569
SPRR2A	Protein coding	7.83721	2.25793	8.07527	2.78693e-11	1.12648e-09	15.4602
CCR4	Protein coding	2.18029	1.13965	8.07416	2.79931e-11	1.13075e-09	15.4585
CCL2	Protein coding	2.33574	2.82573	8.0636	2.92036e-11	1.17584e-09	15.2614
TNFRSF12A	Protein coding	2.12972	3.18158	8.06132	2.94716e-11	1.18358e-09	15.2015
F12	Protein coding	1.32861	1.91379	8.06027	2.95965e-11	1.18707e-09	15.347
KCNG3	Protein coding	1.47441	0.541279	8.05678	3.00136e-11	1.20149e-09	15.418
SLC16A3	Protein coding	1.24048	1.41061	8.05145	3.06613e-11	1.22584e-09	15.3519
EPSTI1	Protein coding	2.14696	2.24152	8.03972	3.21384e-11	1.2808e-09	15.2277
PHBP16	Other	2.93028	-3.54944	8.03829	3.2323e-11	1.28569e-09	15.3305
LINC01725	lncRNA	-1.41044	1.28726	-8.02939	3.34962e-11	1.32813e-09	15.2994
PDPN	Protein coding	1.01782	3.49836	8.02662	3.38712e-11	1.34045e-09	15.0261
BGN	Protein coding	-1.30652	4.76318	-8.02563	3.40053e-11	1.34346e-09	14.892
AC068647.1	Other	-1.13272	1.98779	-8.0209	3.4656e-11	1.36545e-09	15.2146
G33837	lncRNA	-2.87205	-2.94457	-8.01484	3.55091e-11	1.39641e-09	15.2623
EIF4EBP1	Protein coding	1.26249	2.80608	8.00991	3.62182e-11	1.42072e-09	15.0521
SCARA5	Protein coding	-1.99307	6.06823	-8.00438	3.7029e-11	1.45071e-09	14.5956
TNFRSF9	Protein coding	2.83767	-0.971868	7.99865	3.78898e-11	1.48071e-09	15.1727
AL157829.1	lncRNA	3.64443	-2.31813	7.99726	3.81028e-11	1.48718e-09	15.157
IL32	Protein coding	1.88812	1.31844	7.99644	3.82279e-11	1.4902e-09	15.1421
CD28	Protein coding	2.01265	0.286794	7.99423	3.85686e-11	1.50081e-09	15.1793
DEFB103A	Protein coding	3.06429	-3.58392	7.99266	3.8812e-11	1.5092e-09	15.1538
CCNB1	Protein coding	1.37267	4.25816	7.98801	3.95427e-11	1.53094e-09	14.758
AL445524.1	lncRNA	1.36573	3.8235	7.9853	3.99741e-11	1.54668e-09	14.8114
TIFAB	Protein coding	2.10689	0.131104	7.97828	4.11153e-11	1.5869e-09	15.1193
TIGIT	Protein coding	1.83679	0.147775	7.97354	4.1904e-11	1.61137e-09	15.1008
FRMD5	Protein coding	1.07328	1.38511	7.96809	4.28301e-11	1.64496e-09	15.0265
ANKRD34C	Protein coding	2.52449	-3.8583	7.96035	4.41808e-11	1.6937e-09	15.0155
AC135782.1	lncRNA	2.61733	-3.28482	7.95699	4.47802e-11	1.71458e-09	14.9529
SYT8	Protein coding	-1.58551	4.67738	-7.95396	4.5327e-11	1.73339e-09	14.6268
LINC01871	Other	2.79791	-2.58982	7.95358	4.53962e-11	1.73497e-09	14.9381
IL10	Protein coding	2.74259	-2.35591	7.9523	4.56301e-11	1.74285e-09	14.9335
NAPSB	Other	1.35294	0.925731	7.95077	4.59109e-11	1.7525e-09	14.987
SEMA3D	Protein coding	-1.45558	3.95321	-7.94902	4.62339e-11	1.76268e-09	14.7095
PTPN7	Protein coding	1.42628	1.0437	7.94845	4.63403e-11	1.76458e-09	14.9703
XLOC_003809	lncRNA	3.03051	-2.97574	7.94164	4.76229e-11	1.809e-09	14.9062
EMX2OS	lncRNA	-1.19961	3.58221	-7.9391	4.8112e-11	1.82536e-09	14.7132
RNU6-140P	Other	2.99683	-3.25496	7.93599	4.87144e-11	1.8471e-09	14.9262
ADAMTSL3	Protein coding	-1.20948	3.71586	-7.93256	4.93893e-11	1.87041e-09	14.6724
AL451042.2	lncRNA	1.47312	-0.211345	7.92373	5.11713e-11	1.93204e-09	14.9072
NABP1	Protein coding	1.10247	4.60748	7.92276	5.13697e-11	1.93719e-09	14.4354
TGM6	Protein coding	4.10314	-1.82312	7.92195	5.1537e-11	1.94233e-09	14.879
G16357	lncRNA	1.7211	-0.441831	7.92117	5.16983e-11	1.94723e-09	14.8928
G16052	lncRNA	2.02684	-4.47712	7.92051	5.18368e-11	1.95127e-09	14.8866
HOXA10	Protein coding	-1.28247	1.12455	-7.91435	5.31329e-11	1.99885e-09	14.8553
APOBEC3B	Protein coding	2.37854	-0.0393959	7.89693	5.69775e-11	2.13198e-09	14.8038
ARHGAP9	Protein coding	1.12539	0.992889	7.8963	5.7123e-11	2.13481e-09	14.7692
AC140479.7	Other	3.22104	-1.59239	7.89266	5.79629e-11	2.16491e-09	14.7412
PLAUR	Protein coding	1.54687	1.70251	7.89203	5.81105e-11	2.16912e-09	14.6993
TEX11	Protein coding	2.99472	-3.40402	7.88768	5.91318e-11	2.20329e-09	14.7499
CHAD	Protein coding	-2.02244	0.128736	-7.88666	5.93752e-11	2.20841e-09	14.7597
LINC01206	lncRNA	3.42162	-3.10731	7.88636	5.94467e-11	2.20844e-09	14.7507
HTR7	Protein coding	2.96598	-0.968919	7.88529	5.97023e-11	2.21662e-09	14.7336
OAS1	Protein coding	1.51555	3.78725	7.88459	5.98709e-11	2.22024e-09	14.4108
PLCB2	Protein coding	1.45283	1.38806	7.88291	6.02741e-11	2.23386e-09	14.6886
TGM1	Protein coding	1.02109	6.8735	7.87707	6.17027e-11	2.28139e-09	13.7909
BIRC3	Protein coding	1.73093	4.57584	7.87518	6.21742e-11	2.29611e-09	14.2415
CXCL11	Protein coding	3.13528	-2.35308	7.87495	6.22317e-11	2.29687e-09	14.6667
CXCL6	Protein coding	3.18091	-3.69306	7.87114	6.31902e-11	2.32812e-09	14.6982
XLOC_012999	lncRNA	-1.90653	-3.88701	-7.86923	6.36761e-11	2.34188e-09	14.6942
EFR3B	Protein coding	1.45822	2.00024	7.86347	6.51644e-11	2.38817e-09	14.5601
CHN1	Protein coding	1.24835	1.01222	7.86204	6.55386e-11	2.39768e-09	14.6334
FPR3	Protein coding	1.63708	2.76836	7.86204	6.55389e-11	2.39768e-09	14.4643
PARP14	Protein coding	1.14554	5.89397	7.86162	6.56484e-11	2.40028e-09	13.9385
PPP1R3C	Protein coding	2.58678	4.52364	7.85816	6.65672e-11	2.43103e-09	14.1959
DYRK3	Protein coding	1.16688	0.871062	7.85538	6.73132e-11	2.45397e-09	14.6155
AC015911.8	Other	2.27832	-3.07333	7.85255	6.80813e-11	2.48052e-09	14.5447
AC129492.1	lncRNA	1.69181	-0.217462	7.8516	6.8342e-11	2.48857e-09	14.627
CRYAB	Protein coding	-1.03605	4.62086	-7.85108	6.84839e-11	2.49083e-09	14.2062
ICOS	Protein coding	2.39006	-0.985053	7.85033	6.86921e-11	2.49404e-09	14.6001
HSPD1P3	Other	2.81015	-3.85375	7.83729	7.23796e-11	2.61425e-09	14.5516
GSTM5	Protein coding	-2.00304	1.09538	-7.83421	7.32818e-11	2.6453e-09	14.5491
SLC4A3	Protein coding	1.34622	0.0259449	7.82275	7.67282e-11	2.75696e-09	14.5149
RAMP3	Protein coding	1.01245	1.19504	7.81996	7.75939e-11	2.78646e-09	14.4574
GNLY	Protein coding	2.38554	-1.04163	7.81878	7.796e-11	2.7964e-09	14.475
FAM218A	Protein coding	-1.31027	-0.560136	-7.81864	7.80054e-11	2.79642e-09	14.4761
OAS3	Protein coding	1.3424	5.25107	7.81517	7.90995e-11	2.83076e-09	13.8859
CADM3	Protein coding	-1.54228	2.34286	-7.80469	8.24964e-11	2.9439e-09	14.3395
SPATA24	Protein coding	1.17284	-0.149669	7.80394	8.27461e-11	2.95112e-09	14.4422
CD1C	Protein coding	1.78895	2.29801	7.80279	8.31272e-11	2.96155e-09	14.2863
PDZD7	Protein coding	-1.49478	0.240598	-7.79839	8.46096e-11	3.00899e-09	14.4205
IGFL2	Protein coding	-1.18423	4.96713	-7.79809	8.47106e-11	3.01087e-09	13.9346
SOCS1	Protein coding	1.81778	0.38271	7.79046	8.73448e-11	3.09744e-09	14.3816
OMD	Protein coding	-1.60015	3.41148	-7.78997	8.75143e-11	3.09993e-09	14.1544
SCEL-AS1	lncRNA	-2.2175	-0.7281	-7.78575	8.90117e-11	3.1494e-09	14.3262
RERGL	Protein coding	-1.74022	0.379502	-7.78471	8.93809e-11	3.15888e-09	14.3675
SH2D1A	Protein coding	1.80707	-0.836994	7.78287	9.00435e-11	3.1805e-09	14.3465
AC092070.2	Other	-1.08091	3.52689	-7.77302	9.36757e-11	3.29947e-09	14.0606
PNPLA3	Protein coding	-1.47793	3.3443	-7.77239	9.39141e-11	3.306e-09	14.0906
PTGES	Protein coding	1.22165	2.79022	7.77147	9.42594e-11	3.31442e-09	14.1068
AL162457.2	lncRNA	1.91784	-1.13018	7.76831	9.54625e-11	3.35295e-09	14.274
FABP5	Protein coding	1.55211	6.80239	7.76785	9.56384e-11	3.35723e-09	13.3705
GJA3	Protein coding	1.50793	0.374204	7.7674	9.58114e-11	3.35993e-09	14.2926
XLOC_005889	lncRNA	-1.81092	-3.7574	-7.76541	9.65818e-11	3.38275e-09	14.2879
CYP8B1	Protein coding	2.40544	-2.1659	7.76406	9.71062e-11	3.3973e-09	14.1956
ADAP2	Protein coding	1.0556	4.61667	7.75691	9.99313e-11	3.48653e-09	13.7761
IFRD2	Protein coding	1.076	3.85056	7.7569	9.99357e-11	3.48653e-09	13.9027
PCDHGA8	Protein coding	-1.19684	0.147103	-7.75322	1.01422e-10	3.53282e-09	14.2451
CGNL1	Protein coding	-1.1208	5.22993	-7.7532	1.01429e-10	3.53282e-09	13.7076
S100A7	Protein coding	6.72972	6.53583	7.75211	1.01876e-10	3.54432e-09	13.5615
ZNF66	Protein coding	-1.04696	1.99757	-7.75031	1.02612e-10	3.56792e-09	14.1433
GAPDHP58	Other	2.15646	-3.74388	7.74995	1.02764e-10	3.57122e-09	14.1763
ACSS3	Protein coding	-1.56022	2.56112	-7.74938	1.02996e-10	3.57668e-09	14.0963
PSMB9	Protein coding	1.06121	3.30053	7.74929	1.03035e-10	3.57668e-09	13.9496
MYBL2	Protein coding	1.41154	2.89974	7.74706	1.0396e-10	3.60678e-09	13.9954
FOXP3	Protein coding	1.83336	-0.509274	7.74646	1.0421e-10	3.61345e-09	14.2151
G11188	lncRNA	-1.00182	5.14045	-7.74378	1.05337e-10	3.64443e-09	13.6806
NXNL2	Protein coding	-2.19301	-3.46863	-7.74013	1.06893e-10	3.69417e-09	14.1905
KRT15	Protein coding	-1.62018	8.57844	-7.7389	1.07421e-10	3.70916e-09	12.9042
CYP4X1	Protein coding	1.17474	1.87998	7.73884	1.07446e-10	3.70916e-09	14.0779
ZNF90	Protein coding	-1.03281	0.833103	-7.7374	1.08069e-10	3.72488e-09	14.1704
AC008897.2	lncRNA	2.39571	-3.0484	7.73009	1.11287e-10	3.82485e-09	14.0623
SLC4A7	Protein coding	1.00732	5.18925	7.72947	1.11563e-10	3.83182e-09	13.5553
CYP27B1	Protein coding	2.10619	0.0957113	7.72271	1.1463e-10	3.93111e-09	14.1245
TNFRSF1B	Protein coding	1.18362	3.12765	7.71778	1.16922e-10	4.00528e-09	13.8469
SLC25A25	Protein coding	1.30094	4.66	7.71656	1.17497e-10	4.0228e-09	13.6017
SPRR2F	Protein coding	5.86732	-0.981849	7.71623	1.17655e-10	4.02598e-09	14.1011
SMOX	Protein coding	1.35791	4.17442	7.71381	1.18799e-10	4.06069e-09	13.6763
ZNF493	Protein coding	-1.06107	4.34552	-7.70863	1.21298e-10	4.13932e-09	13.6755
GALNT5	Protein coding	1.33841	1.76465	7.70342	1.2386e-10	4.21751e-09	13.948
AC093908.1	Other	1.14094	0.924382	7.70005	1.25547e-10	4.27031e-09	14.0036
JAML	Protein coding	1.33366	2.61367	7.69467	1.28288e-10	4.36117e-09	13.8191
PSG5	Protein coding	-2.84516	-1.48004	-7.68162	1.35183e-10	4.57157e-09	13.8716
ZNF726	Protein coding	-1.33239	2.014	-7.68096	1.3554e-10	4.58026e-09	13.8744
FOSL1	Protein coding	3.24743	0.713203	7.67327	1.39789e-10	4.71365e-09	13.9112
SSPN	Protein coding	-1.1467	3.48666	-7.67099	1.41078e-10	4.74941e-09	13.6579
ZNF415P1	Other	1.9669	-1.93676	7.66959	1.4187e-10	4.77352e-09	13.8436
NCAPH	Protein coding	1.17828	2.68398	7.66707	1.43314e-10	4.8195e-09	13.706
BMP2	Protein coding	-1.00823	4.64272	-7.66181	1.4637e-10	4.90642e-09	13.4416
KSR2	Protein coding	-1.84331	-1.79658	-7.66119	1.46737e-10	4.91607e-09	13.7678
PLEK	Protein coding	1.29506	2.75999	7.65956	1.47699e-10	4.943e-09	13.6636
TSPAN8	Protein coding	-2.19962	2.13833	-7.65364	1.51251e-10	5.05647e-09	13.7803
TFEC	Protein coding	1.23402	0.911293	7.63996	1.59784e-10	5.3048e-09	13.7663
IL19	Protein coding	3.39105	-3.67042	7.63733	1.6148e-10	5.35542e-09	13.7942
AC011503.2	lncRNA	-1.28318	0.0809325	-7.63695	1.61725e-10	5.3607e-09	13.7935
G31689	lncRNA	-1.99915	-0.309399	-7.63265	1.64543e-10	5.44256e-09	13.7634
MMP25	Protein coding	1.96873	-0.00420097	7.62919	1.66843e-10	5.51571e-09	13.7614
XLOC_011471	lncRNA	2.71489	-2.94111	7.62863	1.67221e-10	5.52527e-09	13.7238
CIB2	Protein coding	1.26247	1.42498	7.62765	1.67878e-10	5.54406e-09	13.6819
ZC3H12D	Protein coding	1.10809	1.59696	7.62323	1.70881e-10	5.6286e-09	13.6467
SERPINE1	Protein coding	2.47089	1.72665	7.62276	1.71201e-10	5.63294e-09	13.6314
APOL3	Protein coding	1.29482	3.38221	7.62157	1.72022e-10	5.65698e-09	13.426
VEGFA	Protein coding	1.08384	5.53729	7.61956	1.73416e-10	5.69682e-09	13.049
AC091230.1	Other	1.33892	-4.43424	7.61468	1.76846e-10	5.80035e-09	13.6978
SPRY4	Protein coding	1.27847	0.949049	7.61405	1.77294e-10	5.80895e-09	13.6637
KCNK2	Protein coding	-1.55788	2.32551	-7.60984	1.80312e-10	5.89855e-09	13.5637
AL139081.1	lncRNA	-2.22056	-2.93663	-7.60736	1.82118e-10	5.95137e-09	13.6476
AC004975.2	lncRNA	1.89709	-1.30022	7.60671	1.82592e-10	5.95993e-09	13.6463
AC093227.1	lncRNA	-1.04412	1.20536	-7.6015	1.86452e-10	6.07077e-09	13.6187
TMEM105	Protein coding	2.456	-2.30885	7.59375	1.92341e-10	6.24625e-09	13.5762
AL513321.2	lncRNA	-2.53386	-0.881656	-7.59011	1.95173e-10	6.32505e-09	13.5685
EGFL6	Protein coding	2.25459	-1.62409	7.58363	2.00317e-10	6.4716e-09	13.5375
AC009148.1	lncRNA	-1.34598	0.46553	-7.57657	2.06068e-10	6.64366e-09	13.5555
P2RY10	Protein coding	1.45428	-0.298111	7.56845	2.12895e-10	6.84834e-09	13.5278
SERPINB9	Protein coding	1.65581	2.4377	7.56769	2.13545e-10	6.85992e-09	13.3382
EMX2	Protein coding	-1.05547	2.19611	-7.56518	2.15705e-10	6.92219e-09	13.3936
RPL23AP4	Other	-1.72546	-4.19196	-7.56438	2.16399e-10	6.94089e-09	13.488
AL035706.1	lncRNA	-2.34003	-2.62206	-7.56201	2.18469e-10	7.0001e-09	13.4576
G39805	lncRNA	-2.48863	-2.77185	-7.56167	2.18767e-10	7.00604e-09	13.5003
KLRF2	Protein coding	-1.95522	1.08414	-7.56079	2.19541e-10	7.02364e-09	13.4761
AC017048.1	lncRNA	-2.50086	-2.48633	-7.55933	2.20832e-10	7.05769e-09	13.4639
SLC18A3	Protein coding	2.53871	-4.44333	7.55619	2.23635e-10	7.13632e-09	13.4266
MMP12	Protein coding	5.85409	0.668374	7.551	2.28338e-10	7.28269e-09	13.4522
AP001046.1	lncRNA	-2.13685	-1.18611	-7.54231	2.36437e-10	7.52179e-09	13.3646
AL162718.1	lncRNA	2.33259	-3.42704	7.54177	2.36951e-10	7.53045e-09	13.3836
CTSL	Protein coding	1.46879	4.51896	7.53949	2.39136e-10	7.59218e-09	12.9215
BLM	Protein coding	1.01789	2.06375	7.53726	2.41285e-10	7.64875e-09	13.2644
AC007362.1	lncRNA	1.86288	-1.09085	7.53642	2.42098e-10	7.67061e-09	13.3874
AL355073.2	lncRNA	-2.27178	-2.92822	-7.53146	2.46965e-10	7.80899e-09	13.3581
FBXL19-AS1	lncRNA	1.01506	-0.259809	7.52423	2.54231e-10	8.02261e-09	13.3563
AF111167.1	lncRNA	-1.83258	-1.4296	-7.52112	2.57426e-10	8.11101e-09	13.2803
AP1S3	Protein coding	1.15115	2.10194	7.52009	2.58487e-10	8.14031e-09	13.1904
HSPD1P11	Other	-1.85735	-0.239079	-7.51985	2.58736e-10	8.14406e-09	13.333
PPP1R16B	Protein coding	1.23282	2.29337	7.51896	2.5966e-10	8.16903e-09	13.1636
AC008969.1	Other	-1.13515	2.11852	-7.51719	2.61516e-10	8.21914e-09	13.2113
SGSM1	Protein coding	-1.22495	2.3436	-7.51541	2.63387e-10	8.26934e-09	13.1882
AL390957.1	lncRNA	-1.18066	0.443315	-7.50922	2.70013e-10	8.45215e-09	13.2934
P2RY6	Protein coding	2.21087	-0.805206	7.50874	2.70538e-10	8.46113e-09	13.2898
SLC6A11	Protein coding	1.02643	4.06735	7.50871	2.70571e-10	8.46113e-09	12.8763
CARD6	Protein coding	1.28682	3.2219	7.50828	2.7104e-10	8.47156e-09	12.9988
ISG20	Protein coding	1.08497	1.60628	7.50526	2.74337e-10	8.56787e-09	13.1798
G43485	lncRNA	-2.08486	-3.61751	-7.50521	2.74396e-10	8.56787e-09	13.2813
CD80	Protein coding	2.10307	-1.12851	7.50066	2.79448e-10	8.72127e-09	13.2488
PKIB	Protein coding	-1.24224	3.39865	-7.49633	2.84346e-10	8.85643e-09	12.9842
G14419	lncRNA	1.57792	-0.507813	7.49472	2.86192e-10	8.90947e-09	13.241
PXDN	Protein coding	1.18302	2.84383	7.49426	2.86724e-10	8.92159e-09	12.9979
RNF222	Protein coding	1.05816	3.73243	7.49158	2.89819e-10	9.0134e-09	12.8616
AC011473.4	Protein coding	2.38386	1.73656	7.48451	2.98156e-10	9.24506e-09	13.0877
G8412	lncRNA	1.57566	1.98086	7.48323	2.9969e-10	9.27421e-09	13.0559
TREML2	Protein coding	3.0888	-1.95001	7.47288	3.12398e-10	9.63404e-09	13.1361
PI16	Protein coding	-1.72926	4.86431	-7.47258	3.12769e-10	9.64074e-09	12.6817
GPR55	Protein coding	2.09071	-0.754376	7.47111	3.14629e-10	9.69327e-09	13.1463
NEUROD2	Protein coding	-2.00414	-1.39658	-7.46819	3.18329e-10	9.79279e-09	13.0685
SHISAL1	Protein coding	1.41407	1.58523	7.46144	3.27076e-10	1.00371e-08	13.0102
SIRPG	Protein coding	2.6004	-2.64611	7.45892	3.30397e-10	1.01241e-08	13.0448
AP001610.1	lncRNA	2.54224	-2.88499	7.45665	3.3342e-10	1.01967e-08	13.0356
GXYLT2	Protein coding	-1.40005	2.84758	-7.45305	3.38273e-10	1.0335e-08	12.8831
SMCO2	Protein coding	1.22417	-0.68083	7.45003	3.42384e-10	1.04453e-08	13.0662
G3386	lncRNA	3.30589	-3.65793	7.44939	3.43267e-10	1.04671e-08	13.0647
AP003469.4	lncRNA	-1.0493	1.79698	-7.44851	3.4448e-10	1.0499e-08	12.9698
AC124312.5	lncRNA	-1.15666	0.539207	-7.44792	3.45302e-10	1.05087e-08	13.0503
HCLS1	Protein coding	1.06907	3.14211	7.44571	3.4837e-10	1.05762e-08	12.7638
ARPC1B	Protein coding	1.1485	0.285982	7.4405	3.55737e-10	1.07834e-08	13.0194
PIEZO2	Protein coding	-1.41163	2.344	-7.4404	3.55883e-10	1.07834e-08	12.8875
KIAA1324L	Protein coding	-1.02848	3.47347	-7.43798	3.59346e-10	1.08761e-08	12.7314
MMP19	Protein coding	1.49936	1.8233	7.43622	3.61888e-10	1.09335e-08	12.887
SULF2	Protein coding	1.00265	5.07631	7.42851	3.73256e-10	1.12443e-08	12.381
PTP4A3	Protein coding	1.75667	2.5423	7.42405	3.80006e-10	1.14311e-08	12.7542
TMEM132A	Protein coding	1.31585	1.13433	7.42336	3.8106e-10	1.14573e-08	12.8999
TNFSF14	Protein coding	1.41278	-0.160366	7.4211	3.84531e-10	1.15505e-08	12.9547
G17702	lncRNA	1.53811	-1.05853	7.41898	3.8781e-10	1.16379e-08	12.9363
LINC00871	lncRNA	-2.16612	-2.94648	-7.39844	4.21107e-10	1.25514e-08	12.8318
ALOX5AP	Protein coding	1.58405	1.0936	7.39574	4.25693e-10	1.26712e-08	12.7953
MELK	Protein coding	1.14447	3.36725	7.39463	4.27601e-10	1.27219e-08	12.5318
APOBEC3A	Protein coding	4.67574	-1.26885	7.39382	4.28987e-10	1.27503e-08	12.8461
MAOB	Protein coding	1.08518	3.36602	7.39284	4.30668e-10	1.27827e-08	12.5237
CHRM1	Protein coding	-1.74603	0.716453	-7.39142	4.3314e-10	1.28378e-08	12.8312
CDH20	Protein coding	-1.46556	0.759555	-7.39093	4.33989e-10	1.28507e-08	12.8239
CHRNA9	Protein coding	2.22546	1.06338	7.38805	4.39034e-10	1.29878e-08	12.7678
G12735	lncRNA	-1.30595	-0.43748	-7.38572	4.43153e-10	1.30972e-08	12.8137
MAB21L1	Protein coding	-2.88146	-1.03335	-7.38498	4.44463e-10	1.31297e-08	12.7713
FAM111B	Protein coding	1.07828	4.01423	7.37984	4.53722e-10	1.33779e-08	12.3736
CHRNA3	Protein coding	2.09233	-0.151895	7.3796	4.54158e-10	1.33845e-08	12.7925
VCAM1	Protein coding	1.56639	2.31794	7.3728	4.66723e-10	1.37353e-08	12.5797
ENKUR	Protein coding	3.25726	-1.38792	7.36029	4.9074e-10	1.43916e-08	12.7047
PTGDR2	Protein coding	1.47924	-0.261155	7.36022	4.90867e-10	1.43916e-08	12.7198
IL7R	Protein coding	1.60903	3.00062	7.35714	4.96973e-10	1.45297e-08	12.426
SP140L	Protein coding	1.03086	1.55721	7.34981	5.11802e-10	1.49283e-08	12.5733
ICAM1	Protein coding	1.44123	2.46643	7.34601	5.19644e-10	1.51288e-08	12.457
G25046	lncRNA	-2.29982	-3.21652	-7.34305	5.25848e-10	1.52809e-08	12.6535
ANKDD1B	Protein coding	-1.20308	0.280199	-7.32837	5.57733e-10	1.61413e-08	12.593
P2RY2	Protein coding	1.04535	3.62614	7.32721	5.60347e-10	1.61969e-08	12.2237
AP000679.1	lncRNA	1.56411	-1.49015	7.32715	5.60482e-10	1.61969e-08	12.5644
FAM189A2	Protein coding	-1.25309	3.36827	-7.32547	5.64252e-10	1.62832e-08	12.3067
CFD	Protein coding	-1.49982	6.30152	-7.31954	5.77832e-10	1.66598e-08	11.784
CD48	Protein coding	1.55369	-0.57382	7.318	5.81427e-10	1.67479e-08	12.5574
SH3BGRL2	Protein coding	-1.10124	4.90507	-7.31526	5.87831e-10	1.69168e-08	12.0182
OR9I1	Protein coding	-2.14005	-2.52973	-7.31515	5.88102e-10	1.69168e-08	12.5083
CYP2S1	Protein coding	1.53117	1.41055	7.31211	5.95308e-10	1.70926e-08	12.4403
AL137793.2	lncRNA	-1.83429	-3.63522	-7.31135	5.97136e-10	1.71293e-08	12.5314
IL10RA	Protein coding	1.1372	3.5979	7.31071	5.98665e-10	1.71574e-08	12.1598
FBLN1	Protein coding	-1.61597	7.06276	-7.30859	6.03776e-10	1.72866e-08	11.5745
CH25H	Protein coding	3.02357	0.0508486	7.30337	6.16525e-10	1.76127e-08	12.4938
GDPD3	Protein coding	1.24272	2.94819	7.30254	6.1858e-10	1.76633e-08	12.2234
XLOC_007512	lncRNA	-1.18816	-0.136533	-7.29909	6.27196e-10	1.7893e-08	12.4846
CD2	Protein coding	1.65525	0.818787	7.29655	6.33614e-10	1.80596e-08	12.4244
AC010368.1	Other	-1.69775	-3.97748	-7.29601	6.35002e-10	1.80909e-08	12.4644
ZNF404	Protein coding	-1.15324	0.589065	-7.28987	6.50823e-10	1.85247e-08	12.4338
G3616	lncRNA	-1.55635	-1.50546	-7.28761	6.5674e-10	1.86676e-08	12.3782
G33836	lncRNA	-2.80925	-2.90824	-7.28629	6.60227e-10	1.87497e-08	12.4343
CARHSP1	Protein coding	1.06498	3.94765	7.28505	6.63521e-10	1.88261e-08	12.0095
TOX	Protein coding	1.40059	0.0788815	7.28019	6.76561e-10	1.91667e-08	12.4017
WFIKKN2	Protein coding	-2.50984	-1.8774	-7.28001	6.77061e-10	1.91667e-08	12.3335
C5orf49	Protein coding	-1.95804	-0.592182	-7.27937	6.78787e-10	1.91982e-08	12.3967
SRCIN1	Protein coding	-1.12451	2.49563	-7.27699	6.85294e-10	1.93735e-08	12.2226
KCNK13	Protein coding	2.16586	-1.31399	7.27451	6.92137e-10	1.95492e-08	12.3741
AC069222.1	lncRNA	-2.14353	-3.0343	-7.27288	6.96686e-10	1.9651e-08	12.3647
CEP55	Protein coding	1.20694	3.40124	7.2696	7.05897e-10	1.98839e-08	12.0301
FAM83A-AS1	lncRNA	2.02792	-1.48255	7.26846	7.09128e-10	1.99659e-08	12.3437
HMGA2	Protein coding	2.7966	-2.84363	7.26708	7.1306e-10	2.00495e-08	12.3308
MX1	Protein coding	2.12963	3.87298	7.26648	7.14792e-10	2.00891e-08	11.9341
SYT5	Protein coding	2.0922	-2.29405	7.25799	7.39538e-10	2.07659e-08	12.2678
TRBV29-1	Other	2.2445	-3.32299	7.25372	7.52291e-10	2.10861e-08	12.2674
G38700	lncRNA	2.06417	-0.860401	7.25092	7.60789e-10	2.12861e-08	12.2957
TLR2	Protein coding	1.09909	2.33518	7.2418	7.89084e-10	2.20087e-08	12.0624
TNIP3	Protein coding	3.09426	-2.79512	7.23839	7.99948e-10	2.23018e-08	12.2246
LTF	Protein coding	5.29094	3.06314	7.23403	8.14042e-10	2.26542e-08	11.9919
S100A11	Protein coding	1.18964	6.83906	7.22906	8.30429e-10	2.30897e-08	11.2078
TENM1	Protein coding	-1.19079	2.20366	-7.22663	8.38556e-10	2.32742e-08	12.0581
AC135506.1	Other	-1.03743	1.19879	-7.22443	8.45967e-10	2.3459e-08	12.1404
FAM169A	Protein coding	1.10393	1.19858	7.22024	8.60301e-10	2.38142e-08	12.099
LTA	Protein coding	2.37328	-3.34335	7.21873	8.65521e-10	2.39163e-08	12.1454
AL158847.1	lncRNA	-2.02209	-3.45256	-7.21457	8.80081e-10	2.4265e-08	12.156
AP000908.1	Other	-1.7517	-4.07294	-7.21248	8.87463e-10	2.44577e-08	12.1194
CDH4	Protein coding	-1.88159	1.53034	-7.20685	9.07714e-10	2.49938e-08	12.0671
CCNB2	Protein coding	1.10547	3.52609	7.2049	9.14815e-10	2.51591e-08	11.7568
KCNA7	Protein coding	1.92341	-1.28128	7.20487	9.14926e-10	2.51591e-08	12.1073
UHRF1	Protein coding	1.06225	3.60029	7.20367	9.19341e-10	2.52693e-08	11.7405
NDNF	Protein coding	-1.10878	1.78039	-7.20305	9.21638e-10	2.53102e-08	12.0087
G6313	lncRNA	-1.03676	4.51049	-7.20101	9.29182e-10	2.5495e-08	11.6337
EPHB2	Protein coding	1.57529	1.42026	7.19676	9.45166e-10	2.5883e-08	11.9851
AC009009.1	Other	-2.0545	-3.07637	-7.19529	9.50744e-10	2.60014e-08	12.0718
MYOM2	Protein coding	-1.3937	2.79564	-7.19523	9.50971e-10	2.60014e-08	11.8715
RAC2	Protein coding	1.47184	0.565124	7.19263	9.60935e-10	2.62394e-08	12.0371
AJM1	Protein coding	1.22239	0.797811	7.18994	9.7132e-10	2.64998e-08	12.0099
TMEM47	Protein coding	-1.0094	3.95976	-7.18849	9.77003e-10	2.66432e-08	11.6681
GPC5-AS2	lncRNA	-1.95112	-3.60004	-7.18531	9.89491e-10	2.69602e-08	12.045
AC040174.2	lncRNA	-2.08688	-2.4313	-7.18017	1.01008e-09	2.74254e-08	11.991
CRB2	Protein coding	1.69806	-0.0741755	7.17438	1.03378e-09	2.79596e-08	11.9944
CSTB	Protein coding	1.1392	6.39096	7.17109	1.0475e-09	2.82938e-08	11.0788
G10617	lncRNA	-2.35455	-2.84123	-7.16853	1.05829e-09	2.85606e-08	11.9569
RELN	Protein coding	-1.13113	3.19482	-7.1682	1.0597e-09	2.85863e-08	11.7053
TBX5	Protein coding	-1.49032	0.37796	-7.16433	1.07625e-09	2.90201e-08	11.9555
LRIT2	Protein coding	-1.17934	1.70813	-7.16351	1.0798e-09	2.91033e-08	11.8591
AL355432.1	lncRNA	-1.57971	-3.69926	-7.16187	1.08688e-09	2.92815e-08	11.9544
BNIP3P38	Other	-1.76747	-4.28779	-7.15983	1.0958e-09	2.9509e-08	11.8806
RHOH	Protein coding	1.37512	0.131902	7.15699	1.10835e-09	2.98215e-08	11.9204
OGN	Protein coding	-1.76621	3.05406	-7.1559	1.11321e-09	2.99136e-08	11.6911
SEMA3B	Protein coding	-1.51255	2.3176	-7.15389	1.12218e-09	3.01415e-08	11.7684
RBPJP7	Other	-1.98129	-3.78793	-7.15353	1.12383e-09	3.01728e-08	11.9218
RASAL3	Protein coding	1.05554	0.799805	7.15238	1.129e-09	3.02855e-08	11.8639
DAW1	Protein coding	-2.79063	-2.14367	-7.14662	1.15535e-09	3.08994e-08	11.8606
MEOX1	Protein coding	1.08115	1.35444	7.14473	1.16414e-09	3.10946e-08	11.7882
NEURL3	Protein coding	2.15428	-3.24898	7.14294	1.17249e-09	3.1291e-08	11.8315
DENND2A	Protein coding	-1.28288	1.60142	-7.14172	1.17824e-09	3.14308e-08	11.7857
PDE10A	Protein coding	1.59269	0.184733	7.1415	1.17928e-09	3.14452e-08	11.8574
XLOC_014050	lncRNA	-2.41536	-3.20125	-7.14129	1.18025e-09	3.14578e-08	11.8747
ST6GAL1	Protein coding	1.22524	4.63354	7.14058	1.18362e-09	3.15207e-08	11.3121
G13451	lncRNA	2.75718	-2.8495	7.14046	1.18417e-09	3.15219e-08	11.8569
PI3	Protein coding	4.98618	2.84914	7.13973	1.18766e-09	3.16012e-08	11.6315
LYPD2	Protein coding	1.86746	2.48579	7.13567	1.20714e-09	3.20786e-08	11.6245
ADAMTS9-AS2	lncRNA	-1.36017	1.03636	-7.13504	1.21016e-09	3.21437e-08	11.8078
SLC38A5	Protein coding	1.26581	3.54984	7.13495	1.21062e-09	3.21437e-08	11.4738
NXPE2	Protein coding	-1.9889	-2.64956	-7.12535	1.25804e-09	3.33179e-08	11.7476
G2523	lncRNA	-3.43707	-1.98761	-7.12175	1.27629e-09	3.37356e-08	11.8001
AL513325.1	Other	-1.89213	-3.50731	-7.1216	1.27706e-09	3.37356e-08	11.7991
FAM153A	Protein coding	-2.00501	-0.0917899	-7.12047	1.28284e-09	3.38597e-08	11.7952
CA2	Protein coding	1.64192	6.85025	7.11742	1.29863e-09	3.41609e-08	10.7582
CYSLTR1	Protein coding	-1.05029	2.3742	-7.11714	1.30009e-09	3.4185e-08	11.6066
TUBA1C	Protein coding	1.04392	6.07483	7.11695	1.30108e-09	3.41966e-08	10.9368
PMEL	Protein coding	1.31489	7.22029	7.11265	1.32367e-09	3.47612e-08	10.6413
CD36	Protein coding	1.44845	6.02102	7.10716	1.35303e-09	3.54726e-08	10.9039
TRBV20-1	Other	2.39662	-2.81092	7.10492	1.36522e-09	3.5747e-08	11.6888
ADPRH	Protein coding	1.04458	1.53348	7.10436	1.36829e-09	3.58125e-08	11.6118
PRKCQ-AS1	Other	1.79889	-0.972386	7.09791	1.40408e-09	3.66416e-08	11.7064
C12orf56	Protein coding	1.07891	1.70432	7.09222	1.43645e-09	3.73758e-08	11.5461
DOK7	Protein coding	-1.86706	0.0315277	-7.09212	1.437e-09	3.73758e-08	11.6858
HOMER3	Protein coding	1.01064	2.36124	7.09193	1.4381e-09	3.73813e-08	11.4694
KCNMB4	Protein coding	-1.18036	3.60174	-7.09188	1.43841e-09	3.73813e-08	11.3469
G36419	lncRNA	-2.057	-3.10904	-7.09151	1.44054e-09	3.74211e-08	11.6807
TK1	Protein coding	1.08231	3.57667	7.09093	1.44389e-09	3.74925e-08	11.2973
S100A7A	Protein coding	7.76453	1.98278	7.08876	1.45643e-09	3.78024e-08	11.6016
AL136985.3	lncRNA	-1.69067	-0.936188	-7.08766	1.46287e-09	3.79537e-08	11.6519
TBX18	Protein coding	-1.44059	3.42796	-7.08739	1.46444e-09	3.79788e-08	11.3598
CD96	Protein coding	1.67653	1.23845	7.08601	1.47255e-09	3.81574e-08	11.5654
RAET1L	Protein coding	1.64795	1.46769	7.08199	1.49646e-09	3.87288e-08	11.5299
STEAP4	Protein coding	1.76143	4.99435	7.07886	1.51534e-09	3.91848e-08	10.9966
Z99129.3	Other	-1.56067	-0.46764	-7.07659	1.52913e-09	3.95087e-08	11.6243
NRG2	Protein coding	-1.02207	1.29597	-7.07098	1.56385e-09	4.03058e-08	11.5335
LINC02323	lncRNA	2.26841	-1.93615	7.06866	1.57841e-09	4.06642e-08	11.5676
CPE	Protein coding	-1.39887	4.95916	-7.06738	1.5865e-09	4.08559e-08	11.0346
AL021368.2	lncRNA	-1.1361	2.08009	-7.06588	1.59609e-09	4.10689e-08	11.4341
FCHSD1	Protein coding	1.13362	5.34139	7.0653	1.5998e-09	4.11305e-08	10.8809
AC092542.1	lncRNA	-2.14966	-2.8312	-7.06426	1.60645e-09	4.12674e-08	11.5497
AL035258.1	lncRNA	2.69258	-2.33233	7.0609	1.62822e-09	4.17923e-08	11.5425
PACRG	Protein coding	-1.34461	0.0676127	-7.05173	1.68902e-09	4.32817e-08	11.5275
WNT2	Protein coding	-2.61379	0.379819	-7.04489	1.73589e-09	4.43191e-08	11.5005
CDC20	Protein coding	1.19016	3.50763	7.04441	1.73926e-09	4.4369e-08	11.1236
TRAV13-1	Other	2.18463	-3.60593	7.0439	1.74277e-09	4.4422e-08	11.484
GLDN	Protein coding	-1.14442	4.35785	-7.04315	1.74804e-09	4.45383e-08	11.0315
IL18RAP	Protein coding	1.69323	-1.40725	7.03515	1.80484e-09	4.58731e-08	11.4542
RGS22	Protein coding	-1.45053	1.2107	-7.03212	1.82686e-09	4.63951e-08	11.3935
CDC45	Protein coding	1.22451	2.04902	7.02957	1.84562e-09	4.68143e-08	11.2623
LINC02067	lncRNA	-2.1102	-0.898726	-7.02483	1.88093e-09	4.76521e-08	11.4119
ADA2	Protein coding	1.01894	3.08485	7.02018	1.91617e-09	4.84466e-08	11.0863
AC073349.2	Other	-1.04107	1.52284	-7.01755	1.93646e-09	4.89198e-08	11.3029
LINC00886	lncRNA	-1.27167	1.43028	-7.01708	1.94007e-09	4.89914e-08	11.3156
ADM2	Protein coding	1.61462	-0.744663	7.01415	1.96294e-09	4.94888e-08	11.3861
ZBED6CL	Protein coding	1.17188	3.19531	7.01242	1.97656e-09	4.97665e-08	11.0409
TMEM108-AS1	lncRNA	-2.07029	-2.5185	-7.0086	2.00702e-09	5.04777e-08	11.3214
C21orf62-AS1	lncRNA	-1.19746	-0.206541	-7.00753	2.0156e-09	5.06489e-08	11.3599
ANKRD2	Protein coding	-1.90581	-1.14555	-7.0023	2.05817e-09	5.16094e-08	11.3149
ARHGEF26-AS1	Other	-1.54618	-1.29416	-7.00159	2.06409e-09	5.17257e-08	11.3085
MYEOV	Protein coding	-1.65189	1.32994	-6.99872	2.08791e-09	5.22387e-08	11.262
S1PR4	Protein coding	1.81053	-0.936964	6.99815	2.09267e-09	5.22949e-08	11.3239
AC087473.1	lncRNA	-2.07301	-1.61107	-6.99526	2.11695e-09	5.28593e-08	11.2649
STPG2	Protein coding	-1.37029	-1.09446	-6.99387	2.12872e-09	5.31321e-08	11.2901
COL15A1	Protein coding	1.12639	4.8255	6.98642	2.19307e-09	5.45844e-08	10.6663
RET	Protein coding	1.02777	0.946758	6.98512	2.20456e-09	5.48277e-08	11.1979
DPP4	Protein coding	1.00463	5.13687	6.98362	2.21776e-09	5.51123e-08	10.596
AC003991.1	lncRNA	1.85575	-0.878	6.97635	2.28319e-09	5.64909e-08	11.2407
AC020951.1	Other	-1.28361	0.701977	-6.96969	2.34472e-09	5.79674e-08	11.1823
SLC22A8	Protein coding	-1.76632	-3.64922	-6.96451	2.39378e-09	5.90634e-08	11.1951
AC116099.1	lncRNA	-2.12348	-2.82105	-6.96088	2.42881e-09	5.98331e-08	11.1618
G36288	lncRNA	-1.68627	-0.993532	-6.95836	2.45331e-09	6.03779e-08	11.1586
OSR2	Protein coding	-1.3726	2.45684	-6.95657	2.47098e-09	6.07521e-08	10.9699
NRTN	Protein coding	1.277	1.76897	6.95646	2.47208e-09	6.07552e-08	11.004
TMEM75	Other	1.39707	-1.04021	6.95553	2.48125e-09	6.09565e-08	11.1594
LUCAT1	lncRNA	1.35481	0.771425	6.953	2.50648e-09	6.15521e-08	11.0868
LINC01794	lncRNA	-2.63989	-1.961	-6.95206	2.51591e-09	6.17594e-08	11.1205
C15orf53	Protein coding	1.70547	-0.723381	6.9489	2.5479e-09	6.24466e-08	11.1352
ACTR3BP4	Other	-1.65578	-3.71589	-6.94352	2.60326e-09	6.36036e-08	11.1
MFNG	Protein coding	1.03166	1.11857	6.94206	2.6184e-09	6.39237e-08	11.0164
XAF1	Protein coding	1.50475	2.26365	6.94147	2.62465e-09	6.40512e-08	10.8796
ADGRB1	Protein coding	-1.72045	1.93121	-6.93506	2.69273e-09	6.55332e-08	10.9563
AC113383.1	lncRNA	-1.11888	0.733716	-6.93154	2.73082e-09	6.64084e-08	11.0312
CMYA5	Protein coding	-1.29616	4.70709	-6.93095	2.73722e-09	6.65382e-08	10.5316
AC120498.6	lncRNA	-1.61876	-3.93789	-6.92762	2.77392e-09	6.73778e-08	11.0496
TNFRSF11B	Protein coding	1.82726	-0.732607	6.92518	2.80107e-09	6.79053e-08	11.0441
ABCB5	Protein coding	-2.35125	-1.13702	-6.92018	2.85755e-09	6.91136e-08	11.0044
LINC00665	lncRNA	-1.00588	2.26215	-6.91417	2.92702e-09	7.07117e-08	10.8152
XLOC_012841	lncRNA	2.23386	-2.21945	6.91351	2.93468e-09	7.08692e-08	10.9722
PGLYRP2	Protein coding	2.3965	-2.24107	6.91088	2.96565e-09	7.15064e-08	10.9645
LONRF2	Protein coding	-1.24023	2.26791	-6.9097	2.97967e-09	7.17891e-08	10.8053
GNL2P1	Other	-1.92761	-3.20853	-6.90735	3.00776e-09	7.2438e-08	10.9684
GBAP1	Other	1.30765	1.58508	6.9054	3.03128e-09	7.29163e-08	10.8253
PRRG3	Protein coding	-1.40307	1.49411	-6.90532	3.03229e-09	7.29163e-08	10.8758
SERPINA1	Protein coding	2.11862	0.820467	6.90414	3.04657e-09	7.32033e-08	10.8941
GZMB	Protein coding	2.25699	-0.709918	6.90046	3.09164e-09	7.41721e-08	10.9491
DNAJC27-AS1	lncRNA	-1.17134	0.359995	-6.89723	3.13179e-09	7.50428e-08	10.9195
RN7SL142P	Other	1.82141	-4.25152	6.89716	3.13274e-09	7.50428e-08	10.9358
G3707	lncRNA	-1.37039	1.65445	-6.88979	3.22628e-09	7.71651e-08	10.8017
APOL4	Protein coding	1.33277	2.71106	6.88736	3.25772e-09	7.78872e-08	10.6137
PA2G4P4	Other	-1.24718	0.755492	-6.88451	3.29498e-09	7.86876e-08	10.8494
BIK	Protein coding	1.0655	0.898027	6.884	3.30161e-09	7.87856e-08	10.8093
CYTOR	lncRNA	1.46881	0.396837	6.87922	3.36526e-09	8.01821e-08	10.8254
G23125	lncRNA	-2.177	-2.18254	-6.87667	3.39966e-09	8.0909e-08	10.8043
PEG3	Protein coding	-1.13606	3.42819	-6.86666	3.53829e-09	8.37932e-08	10.4808
C1QTNF1	Protein coding	1.37293	4.09384	6.86634	3.54272e-09	8.38346e-08	10.316
AC089983.1	lncRNA	2.332	-2.64799	6.86237	3.5993e-09	8.51245e-08	10.7788
WNT5A-AS1	lncRNA	1.98956	-1.59251	6.85616	3.68969e-09	8.70486e-08	10.7682
XLOC_008968	lncRNA	2.69372	-3.77018	6.85379	3.72465e-09	8.76415e-08	10.7708
ENPP5	Protein coding	-1.62949	0.50777	-6.85302	3.73617e-09	8.78796e-08	10.7464
CMAHP	Other	-1.13199	5.02886	-6.84916	3.79417e-09	8.89756e-08	10.1399
XLOC_011429	lncRNA	-2.14488	-3.39042	-6.84777	3.81529e-09	8.94374e-08	10.7437
AR	Protein coding	-1.16336	4.88232	-6.84559	3.8486e-09	9.00493e-08	10.1569
TRNAI6	Other	2.00159	-3.97486	6.84473	3.86182e-09	9.02907e-08	10.7269
AC005165.1	lncRNA	-3.43121	0.52912	-6.84202	3.90377e-09	9.12033e-08	10.7217
DIRAS2	Protein coding	-1.80641	-0.402101	-6.84152	3.91163e-09	9.13186e-08	10.7236
CHAC1	Protein coding	3.54417	-0.890022	6.83832	3.96179e-09	9.24206e-08	10.7116
G38698	lncRNA	1.70258	-2.04564	6.8372	3.97956e-09	9.28005e-08	10.6776
AC083973.1	lncRNA	1.78909	-0.939448	6.83588	4.00061e-09	9.32565e-08	10.7022
CXCL10	Protein coding	3.1933	-0.237558	6.83294	4.04778e-09	9.42856e-08	10.6759
COMP	Protein coding	2.3693	1.99304	6.83177	4.06671e-09	9.4656e-08	10.4917
RSPH1	Protein coding	-1.01757	0.500365	-6.83113	4.07713e-09	9.48632e-08	10.6541
STARD8	Protein coding	1.06474	1.17708	6.83038	4.08928e-09	9.51104e-08	10.5744
TMEM229A	Protein coding	2.08576	-4.25422	6.82599	4.16151e-09	9.66464e-08	10.6204
TBXAS1	Protein coding	1.07587	0.755136	6.82191	4.22972e-09	9.81941e-08	10.5784
CCT8P1	Other	-1.07075	0.37959	-6.81213	4.39803e-09	1.01874e-07	10.5874
ZNF610	Protein coding	-1.67117	-0.620295	-6.80852	4.46183e-09	1.03199e-07	10.5965
MECOM	Protein coding	1.24349	2.04041	6.80419	4.53948e-09	1.04907e-07	10.376
SLCO2B1	Protein coding	1.1061	3.60706	6.79934	4.62814e-09	1.06808e-07	10.1347
GBP5	Protein coding	1.26511	0.955237	6.79502	4.70852e-09	1.08623e-07	10.455
SLURP2	Protein coding	1.94018	-1.15054	6.78165	4.96623e-09	1.14021e-07	10.4937
ZBTB16	Protein coding	-2.07749	3.28105	-6.77847	5.02944e-09	1.15302e-07	10.1848
HTR4	Protein coding	-2.00759	-3.04293	-6.77236	5.15358e-09	1.17975e-07	10.4555
AC105398.1	lncRNA	-1.88671	-2.41097	-6.76707	5.26334e-09	1.20355e-07	10.4001
TIMM8AP1	Other	2.28924	-3.09858	6.76523	5.30193e-09	1.21053e-07	10.4081
PRSS37	Protein coding	-2.11567	-2.8682	-6.76516	5.30355e-09	1.21053e-07	10.4188
ZNF366	Protein coding	1.17801	1.32986	6.76056	5.40166e-09	1.23112e-07	10.2849
CXCL9	Protein coding	3.16148	-0.652798	6.75835	5.44936e-09	1.24109e-07	10.4011
AC011595.1	lncRNA	-1.77684	0.189533	-6.7582	5.45256e-09	1.24137e-07	10.3947
KRT16P1	Other	3.31477	-3.11112	6.75627	5.49457e-09	1.25002e-07	10.3951
FAM201A	lncRNA	-1.20699	0.847116	-6.7556	5.50925e-09	1.25199e-07	10.3426
S100A12	Protein coding	4.60287	-1.78935	6.75385	5.54797e-09	1.26033e-07	10.3841
KRTAP5-AS1	lncRNA	2.26873	-3.3565	6.75265	5.57443e-09	1.26588e-07	10.3667
GRAP2	Protein coding	1.13231	1.03776	6.75085	5.61461e-09	1.27362e-07	10.2746
HHATL	Protein coding	-1.94669	-3.44772	-6.74917	5.65223e-09	1.27936e-07	10.3706
ITGB2	Protein coding	1.16937	3.8581	6.74598	5.72446e-09	1.29384e-07	9.88561
MMP16	Protein coding	-1.3104	2.38655	-6.74554	5.73468e-09	1.29521e-07	10.149
AP001043.1	lncRNA	2.25359	-1.63696	6.73937	5.87726e-09	1.32597e-07	10.3251
ECM2	Protein coding	-1.13658	4.40689	-6.73864	5.89427e-09	1.32885e-07	9.81849
TWF1P1	Other	1.48335	-1.36294	6.73606	5.95528e-09	1.34163e-07	10.3169
TIGD3	Protein coding	1.92381	-3.00604	6.73534	5.9724e-09	1.34452e-07	10.2893
CCDC110	Protein coding	-1.24537	0.0788736	-6.73274	6.03441e-09	1.35799e-07	10.2969
FREM1	Protein coding	-1.15899	2.78787	-6.73187	6.05543e-09	1.36223e-07	10.04
FAM221A	Protein coding	-1.04314	2.52339	-6.73019	6.09614e-09	1.36843e-07	10.0619
ZNF725P	Other	-3.20247	-1.06086	-6.72592	6.20048e-09	1.38986e-07	10.2698
PAPLN	Protein coding	-1.00472	4.21299	-6.72279	6.27847e-09	1.40532e-07	9.78452
VN1R1	Protein coding	-1.02373	-0.4436	-6.72259	6.28336e-09	1.40591e-07	10.2683
GPR158	Protein coding	3.0793	-0.74037	6.72075	6.32967e-09	1.41576e-07	10.2603
AC087762.2	Other	2.11123	-4.10808	6.72001	6.34825e-09	1.41941e-07	10.2594
HERC6	Protein coding	1.57234	3.83162	6.71963	6.35787e-09	1.42105e-07	9.7787
TRIM22	Protein coding	1.10289	4.71557	6.71717	6.42033e-09	1.43348e-07	9.61319
MS4A7	Protein coding	1.08053	1.82199	6.71452	6.48847e-09	1.44765e-07	10.0482
TMPRSS11D	Protein coding	2.54972	-0.289693	6.70797	6.65982e-09	1.48271e-07	10.1991
IGFL1	Protein coding	3.42877	-0.583163	6.70688	6.68895e-09	1.48866e-07	10.205
PSG2	Protein coding	-1.95315	-2.59277	-6.7057	6.72025e-09	1.49456e-07	10.1773
KRT24	Protein coding	1.8873	-4.49221	6.70438	6.75561e-09	1.50189e-07	10.0639
AK1	Protein coding	1.14984	0.527877	6.70199	6.82036e-09	1.51413e-07	10.131
CD40LG	Protein coding	1.76323	-1.06042	6.70153	6.83284e-09	1.51636e-07	10.1891
CXCR2P1	Other	2.52152	-2.44587	6.70097	6.84795e-09	1.51864e-07	10.167
CCR1	Protein coding	1.7322	0.595812	6.70034	6.86519e-09	1.52138e-07	10.1164
XLOC_006578	lncRNA	-2.22133	-3.35771	-6.69635	6.97509e-09	1.5419e-07	10.1685
SLC26A9	Protein coding	1.49876	2.84232	6.68428	7.31838e-09	1.61265e-07	9.79657
RUBCNL	Protein coding	1.22501	0.844259	6.6835	7.34097e-09	1.61649e-07	10.0315
MIR4432HG	lncRNA	-1.17718	0.359406	-6.68191	7.38755e-09	1.6256e-07	10.0874
G18355	lncRNA	-2.74608	-1.14088	-6.68142	7.40207e-09	1.62822e-07	10.0966
GDA	Protein coding	3.22056	1.70893	6.67629	7.55463e-09	1.65426e-07	9.92095
AC079921.2	lncRNA	1.83135	-2.64683	6.67628	7.55487e-09	1.65426e-07	10.0581
SGCG	Protein coding	-1.0699	1.42648	-6.6713	7.70606e-09	1.685e-07	9.95929
DOC2B	Protein coding	1.76576	0.515496	6.66894	7.77869e-09	1.6985e-07	10.0021
FLJ42969	lncRNA	2.53638	-2.60303	6.66717	7.83353e-09	1.70988e-07	10.0425
AC087289.5	lncRNA	1.3669	-1.3385	6.66343	7.95118e-09	1.73374e-07	10.0415
SUGCT	Protein coding	1.10937	-0.239024	6.66114	8.02371e-09	1.74773e-07	10.0199
AMD1P3	Other	-1.92226	-4.02781	-6.66006	8.05818e-09	1.7534e-07	9.99565
SOWAHB	Protein coding	-1.38242	1.8196	-6.6598	8.06676e-09	1.75465e-07	9.88625
CHRM2	Protein coding	-2.4637	-3.03744	-6.65936	8.08088e-09	1.75711e-07	10.0267
CLEC1A	Protein coding	1.18376	-0.424141	6.65392	8.25753e-09	1.7924e-07	9.99718
SERPINB4	Protein coding	8.36861	3.91163	6.65369	8.26494e-09	1.79339e-07	9.71743
G32308	lncRNA	2.58849	-3.66718	6.65269	8.29785e-09	1.79928e-07	10.0031
FREM2	Protein coding	-1.60538	3.19994	-6.65167	8.3316e-09	1.80409e-07	9.68557
PON3	Protein coding	-1.09667	2.94042	-6.64993	8.38942e-09	1.81535e-07	9.69554
AC080038.1	lncRNA	-2.01623	-1.41482	-6.6443	8.57954e-09	1.85136e-07	9.95241
G38688	lncRNA	1.9767	-1.53254	6.64175	8.66668e-09	1.86758e-07	9.95676
MN1	Protein coding	1.03607	2.64261	6.6409	8.69622e-09	1.87266e-07	9.65777
C2CD4C	Protein coding	2.11354	-2.42758	6.63777	8.80514e-09	1.89285e-07	9.92566
LILRB2	Protein coding	1.48623	-0.246672	6.63608	8.8642e-09	1.90358e-07	9.92228
PPARGC1A	Protein coding	-1.46255	3.56891	-6.6356	8.88144e-09	1.90618e-07	9.56096
AC123912.3	Other	-1.83435	-4.02298	-6.63206	9.00702e-09	1.92894e-07	9.88658
TRBV3-1	Other	1.91634	-4.15155	6.61844	9.50798e-09	2.02857e-07	9.86725
AC006262.3	lncRNA	-1.75588	-3.57125	-6.61783	9.53095e-09	2.03278e-07	9.86926
G36323	lncRNA	2.46296	-2.31589	6.61728	9.55183e-09	2.03654e-07	9.85421
G1562	lncRNA	-1.24315	0.133447	-6.61593	9.60332e-09	2.04542e-07	9.8452
ZYG11A	Protein coding	1.133	-0.705689	6.6131	9.71179e-09	2.06641e-07	9.84887
GDNF	Protein coding	1.89199	-1.14835	6.61138	9.7784e-09	2.07917e-07	9.84593
AC007608.3	lncRNA	1.41723	-1.71324	6.61125	9.78348e-09	2.07954e-07	9.83499
CARD11	Protein coding	1.58703	-0.117702	6.61098	9.79387e-09	2.08104e-07	9.81909
MT1M	Protein coding	1.30115	0.62282	6.60945	9.85372e-09	2.09233e-07	9.76619
AC103957.2	lncRNA	-2.24664	-0.521491	-6.60649	9.97048e-09	2.11641e-07	9.82706
G19167	lncRNA	2.5728	-1.32197	6.60105	1.01883e-08	2.15604e-07	9.80636
AC091074.1	lncRNA	-2.63255	-1.67192	-6.59913	1.0266e-08	2.17101e-07	9.78821
STUM	Protein coding	-1.05556	2.82135	-6.59257	1.05372e-08	2.22073e-07	9.48719
NTRK2	Protein coding	1.02655	5.65947	6.59249	1.05402e-08	2.22073e-07	8.94095
CARMIL2	Protein coding	1.29403	-0.511169	6.58643	1.0797e-08	2.26949e-07	9.74149
VNN3	Protein coding	2.9986	-2.59116	6.58484	1.08653e-08	2.2823e-07	9.73881
CLCN4	Protein coding	-1.31488	2.46644	-6.58074	1.10438e-08	2.31667e-07	9.49653
DANT2	lncRNA	-1.06998	0.0597419	-6.57755	1.11846e-08	2.34386e-07	9.69966
RN7SL862P	Other	2.00523	-3.78195	6.57519	1.129e-08	2.36197e-07	9.70642
AC010632.1	lncRNA	-1.73403	-3.55705	-6.57358	1.13622e-08	2.37629e-07	9.70091
GMFG	Protein coding	1.08977	1.28595	6.56969	1.15388e-08	2.41e-07	9.54832
PKHD1L1	Protein coding	-1.11587	2.52272	-6.56942	1.15512e-08	2.41176e-07	9.4381
G12854	lncRNA	2.11718	-2.47619	6.56588	1.1715e-08	2.44351e-07	9.66208
SECTM1	Protein coding	1.15504	3.08426	6.56416	1.17951e-08	2.4594e-07	9.29441
TRG-AS1	lncRNA	1.50631	-0.925576	6.5574	1.21159e-08	2.51965e-07	9.6394
C11orf96	Protein coding	1.48138	-0.566128	6.55212	1.23724e-08	2.56864e-07	9.61254
TEKT3	Protein coding	-1.52657	-0.541781	-6.54908	1.25223e-08	2.59716e-07	9.6093
TMEM63C	Protein coding	-2.39519	0.582989	-6.54688	1.26322e-08	2.61301e-07	9.57039
TREML1	Protein coding	2.19608	-2.89306	6.54483	1.27352e-08	2.63084e-07	9.5737
LINC01395	lncRNA	1.35103	-1.55622	6.54441	1.27565e-08	2.63437e-07	9.58812
ST6GALNAC1	Protein coding	1.94946	-1.01278	6.54358	1.27985e-08	2.64186e-07	9.58791
IFI44	Protein coding	1.95159	2.60891	6.54267	1.28448e-08	2.64909e-07	9.26928
C9orf152	Protein coding	-1.72899	-0.069736	-6.54093	1.2934e-08	2.66661e-07	9.57081
AC009902.2	lncRNA	1.55857	-1.65732	6.54009	1.29768e-08	2.67367e-07	9.56935
PYDC1	Protein coding	1.3709	3.05464	6.53987	1.29882e-08	2.67514e-07	9.2031
GNG4	Protein coding	2.71187	-2.52121	6.53739	1.31166e-08	2.69891e-07	9.5558
AC138305.1	lncRNA	-1.39565	-0.0644501	-6.53046	1.34824e-08	2.76961e-07	9.52832
FLG	Protein coding	-1.21405	13.5795	-6.52764	1.36338e-08	2.79796e-07	5.7318
MSC	Protein coding	1.33104	0.280242	6.52387	1.38394e-08	2.83735e-07	9.46141
GFRA1	Protein coding	-1.44186	5.24688	-6.52225	1.39281e-08	2.8518e-07	8.83014
AL049812.2	lncRNA	-1.60683	-3.8199	-6.52132	1.39798e-08	2.86143e-07	9.49255
XLOC_005715	lncRNA	-1.82117	-2.08048	-6.52112	1.39912e-08	2.86283e-07	9.47673
NTM-AS1	lncRNA	-2.02456	-3.1317	-6.51939	1.40871e-08	2.8815e-07	9.48635
AURKB	Protein coding	1.02742	2.1451	6.51747	1.4195e-08	2.90074e-07	9.24641
ICAM5	Protein coding	1.96276	-1.98297	6.51022	1.46085e-08	2.97841e-07	9.45134
AC005082.1	lncRNA	-1.39809	0.0773006	-6.50925	1.46651e-08	2.98898e-07	9.44083
TEDC2	Protein coding	1.42939	-0.090057	6.5065	1.48259e-08	3.0178e-07	9.41871
ZNF676	Protein coding	-2.40269	-1.16297	-6.50487	1.4922e-08	3.03539e-07	9.43594
SLC25A48	Protein coding	-1.22506	1.55514	-6.5013	1.51344e-08	3.07259e-07	9.29149
PPIAP70	Other	-1.83923	-3.85511	-6.50107	1.51484e-08	3.07443e-07	9.39915
KU-MEL-3	lncRNA	1.86836	-2.05303	6.49956	1.52391e-08	3.09184e-07	9.40938
GRIA4	Protein coding	-1.45229	-0.0395786	-6.49832	1.5314e-08	3.105e-07	9.40359
SLAMF8	Protein coding	1.4334	-0.370649	6.49783	1.53438e-08	3.11005e-07	9.39816
VWF	Protein coding	1.02314	5.68836	6.49488	1.55247e-08	3.14161e-07	8.55546
LINC00346	lncRNA	1.37163	-0.0109327	6.49452	1.55467e-08	3.14504e-07	9.36768
AL513321.1	Other	-1.54248	-4.2439	-6.48504	1.61415e-08	3.25587e-07	9.27946
IL2RG	Protein coding	2.14944	-1.82196	6.48339	1.62472e-08	3.27297e-07	9.35505
CAMK4	Protein coding	1.05515	1.46675	6.47701	1.66635e-08	3.35359e-07	9.16788
UCHL1	Protein coding	-1.25113	0.857985	-6.47614	1.67208e-08	3.36403e-07	9.26535
LINC00518	lncRNA	1.8867	-0.685429	6.47241	1.69693e-08	3.40965e-07	9.31155
XLOC_010311	lncRNA	-1.47936	-0.140268	-6.46942	1.71719e-08	3.44677e-07	9.29833
RND1	Protein coding	2.90907	-1.74496	6.46598	1.7407e-08	3.48749e-07	9.29365
AC012498.2	Other	1.8069	-4.26231	6.46254	1.76458e-08	3.53194e-07	9.24588
EVA1A	Protein coding	1.15717	0.317934	6.46191	1.76898e-08	3.53847e-07	9.22064
G43312	lncRNA	-2.09052	-2.47734	-6.45743	1.8007e-08	3.5996e-07	9.25976
LINC01808	lncRNA	-1.87966	-4.10987	-6.45489	1.81884e-08	3.63123e-07	9.19156
IL1RL1	Protein coding	1.40437	0.437349	6.45466	1.8205e-08	3.63338e-07	9.18036
IGLON5	Protein coding	1.76727	-1.07833	6.45293	1.83301e-08	3.65717e-07	9.24446
LINC02518	lncRNA	-1.98646	-1.21785	-6.45177	1.84144e-08	3.67165e-07	9.23513
PICSAR	lncRNA	1.09593	1.30863	6.45064	1.8497e-08	3.68341e-07	9.08472
TRABD2A	Protein coding	1.13015	-0.0432391	6.45031	1.85217e-08	3.68715e-07	9.19929
PHF2P2	Other	-2.54095	0.255631	-6.4468	1.87803e-08	3.73508e-07	9.20521
CLLU1OS	Protein coding	1.86374	-4.07858	6.44551	1.88763e-08	3.75178e-07	9.21734
ACP7	Protein coding	1.28712	4.50555	6.44522	1.88984e-08	3.75497e-07	8.58977
AC007342.4	lncRNA	2.02186	-2.20813	6.44322	1.90482e-08	3.78112e-07	9.19909
AP006219.1	lncRNA	2.70054	-3.56189	6.4423	1.91176e-08	3.79285e-07	9.20419
LRP1B	Protein coding	-1.41693	1.06665	-6.44228	1.91194e-08	3.79285e-07	9.11697
ZMYND15	Protein coding	1.09496	-0.109596	6.43801	1.94455e-08	3.8502e-07	9.15765
AP004372.1	Other	-1.6588	-3.75565	-6.43669	1.95473e-08	3.8679e-07	9.16941
FZD9	Protein coding	1.7054	-0.894889	6.43557	1.96336e-08	3.88129e-07	9.17673
DCN	Protein coding	-1.38516	9.69507	-6.43147	1.9955e-08	3.93859e-07	7.33202
P2RY4	Protein coding	-1.99732	-0.1688	-6.43113	1.99818e-08	3.9401e-07	9.15592
G28274	lncRNA	1.65519	-1.2696	6.43105	1.99879e-08	3.9401e-07	9.16279
XLOC_005041	lncRNA	-1.9972	-2.11766	-6.42401	2.05526e-08	4.03486e-07	9.11365
LINC00158	lncRNA	1.53487	-4.14254	6.41548	2.12582e-08	4.16031e-07	9.05964
FASLG	Protein coding	1.90088	-1.6425	6.41428	2.13591e-08	4.17743e-07	9.09733
ALPL	Protein coding	1.54526	-0.755923	6.41309	2.146e-08	4.19191e-07	9.08855
AC092162.3	Other	-1.73801	-2.36962	-6.41241	2.15173e-08	4.20179e-07	9.06634
C5AR2	Protein coding	1.36359	0.98017	6.4121	2.15444e-08	4.20577e-07	8.96782
VKORC1	Protein coding	1.0107	2.72373	6.40883	2.18244e-08	4.25778e-07	8.74259
CD7	Protein coding	1.94105	-1.7685	6.40811	2.18867e-08	4.26593e-07	9.07212
GGH	Protein coding	1.02311	6.19713	6.40461	2.21912e-08	4.31989e-07	8.09145
MAST4-IT1	lncRNA	2.03488	-3.15849	6.40432	2.22171e-08	4.32222e-07	9.04869
G4300	lncRNA	-1.37752	0.341471	-6.40384	2.2259e-08	4.32904e-07	9.02266
CSMD2	Protein coding	1.37057	-0.132675	6.40374	2.22684e-08	4.32951e-07	9.0265
SSUH2	Protein coding	1.82194	-2.43302	6.39807	2.27725e-08	4.4179e-07	9.02187
GABRD	Protein coding	-2.10558	-2.5875	-6.39704	2.28655e-08	4.43455e-07	9.01792
C1orf105	Protein coding	-1.17455	-0.903614	-6.39431	2.31135e-08	4.47571e-07	9.02416
ELN	Protein coding	-1.56713	4.59301	-6.38595	2.38899e-08	4.6146e-07	8.42069
AP005209.1	lncRNA	2.25342	-3.74512	6.38407	2.40688e-08	4.64628e-07	8.98446
PLA2G4D	Protein coding	1.4179	5.17617	6.38379	2.40953e-08	4.64996e-07	8.21847
ELFN2	Protein coding	-1.7826	-0.895444	-6.38356	2.41169e-08	4.65125e-07	8.9832
G26344	lncRNA	-1.41788	-0.189986	-6.38119	2.43434e-08	4.69204e-07	8.96423
EN2	Protein coding	2.16313	-2.0552	6.3798	2.44777e-08	4.71501e-07	8.96284
CLEC3A	Protein coding	2.2374	-4.32178	6.37841	2.46125e-08	4.73806e-07	8.74501
LHCGR	Protein coding	-1.92807	-3.16218	-6.37058	2.53857e-08	4.87788e-07	8.93459
G35308	lncRNA	-1.66742	-4.19301	-6.36327	2.61292e-08	5.0115e-07	8.81464
C19orf38	Protein coding	1.78773	-2.23258	6.36069	2.6397e-08	5.05975e-07	8.8884
AC080013.1	lncRNA	-1.0308	2.07942	-6.35874	2.66009e-08	5.09101e-07	8.6707
IVL	Protein coding	1.00115	7.41975	6.35709	2.67748e-08	5.1196e-07	7.60673
ARFGEF3	Protein coding	-1.28476	3.72285	-6.35332	2.71761e-08	5.18839e-07	8.43114
ANGPTL5	Protein coding	-1.43652	2.38189	-6.34961	2.75779e-08	5.25866e-07	8.61079
LTB	Protein coding	1.40734	0.755926	6.34588	2.79868e-08	5.32914e-07	8.73597
XLOC_007955	lncRNA	2.51006	-2.9984	6.34206	2.84117e-08	5.4028e-07	8.82468
IRF9	Protein coding	1.31162	0.607228	6.34157	2.84665e-08	5.40829e-07	8.72776
LCE1B	Protein coding	-1.02302	6.53616	-6.34039	2.86e-08	5.43199e-07	7.83138
SCD	Protein coding	1.08896	5.97015	6.3402	2.8621e-08	5.43434e-07	7.8867
TRAV16	Other	1.68421	-4.14	6.33782	2.88912e-08	5.4823e-07	8.77054
CCDC198	Protein coding	-1.85688	-2.96841	-6.32847	2.99769e-08	5.66765e-07	8.77401
FGF14-AS1	lncRNA	-1.76768	-3.45809	-6.32747	3.00963e-08	5.68851e-07	8.76394
DNM1P35	lncRNA	-1.91349	-1.85796	-6.31709	3.13535e-08	5.91004e-07	8.72193
RANP4	Other	-1.97082	-2.98116	-6.31473	3.16464e-08	5.95984e-07	8.72126
SP5	Protein coding	-1.34767	0.29513	-6.31412	3.17231e-08	5.96931e-07	8.68234
STEAP3-AS1	lncRNA	1.36348	-1.3913	6.31397	3.17426e-08	5.97077e-07	8.72172
FLRT3	Protein coding	-1.0088	4.6495	-6.31332	3.18238e-08	5.98424e-07	8.10397
RNU2-63P	Other	2.53921	-3.1426	6.31164	3.20354e-08	6.01859e-07	8.70821
RN7SL188P	Other	-2.03942	-2.92091	-6.30524	3.28532e-08	6.15741e-07	8.68829
FAM227A	Protein coding	-1.50145	1.55983	-6.30267	3.31888e-08	6.21285e-07	8.52808
AC006372.3	lncRNA	2.03548	-3.38443	6.30194	3.32837e-08	6.22689e-07	8.6726
WISP2	Protein coding	-1.69321	4.48601	-6.30008	3.35286e-08	6.27083e-07	8.10624
ETHE1	Protein coding	1.17246	2.22881	6.29968	3.35822e-08	6.27896e-07	8.38586
MIAT	lncRNA	1.20188	2.36503	6.29728	3.39006e-08	6.33092e-07	8.34719
AC026583.1	lncRNA	2.31948	-3.24026	6.29642	3.40159e-08	6.34866e-07	8.65276
SLC47A1P2	Other	-1.93356	-2.21748	-6.29234	3.45672e-08	6.43232e-07	8.63916
CD200R1	Protein coding	1.28777	2.70048	6.29178	3.46446e-08	6.44395e-07	8.28791
AC005048.1	Other	-1.67762	-3.90446	-6.2912	3.47232e-08	6.45559e-07	8.61498
BAIAP2L2	Protein coding	1.0456	-0.269149	6.28945	3.49636e-08	6.49471e-07	8.60004
RAD17P1	Other	-2.19673	-3.2758	-6.28146	3.60824e-08	6.67647e-07	8.57392
AC024940.1	Other	1.48952	-0.550334	6.27939	3.63784e-08	6.72725e-07	8.57208
AC002451.1	lncRNA	-1.67867	-3.95584	-6.2783	3.65339e-08	6.75002e-07	8.54917
MILR1	Protein coding	1.55341	-1.9422	6.27562	3.69222e-08	6.81571e-07	8.57235
ANKRD36BP2	Other	-1.06525	1.33951	-6.27375	3.71947e-08	6.85588e-07	8.43755
CLEC3B	Protein coding	-1.29901	3.52331	-6.27248	3.73814e-08	6.88825e-07	8.14802
G31829	lncRNA	-1.53254	-2.00246	-6.2724	3.73941e-08	6.88856e-07	8.54797
UBQLN4P1	Other	1.5365	-4.01721	6.27226	3.74143e-08	6.89025e-07	8.51993
PARVG	Protein coding	1.10648	0.721104	6.27036	3.76951e-08	6.93583e-07	8.44931
SYT16	Protein coding	-1.74685	-3.41103	-6.2682	3.80168e-08	6.99091e-07	8.54659
AC126773.3	Other	1.81708	-1.75166	6.26619	3.83197e-08	7.04245e-07	8.54088
HNF4A	Protein coding	-2.01007	-2.39192	-6.26549	3.8425e-08	7.05592e-07	8.53392
FALEC	lncRNA	-1.40497	-0.604621	-6.26526	3.84601e-08	7.05995e-07	8.53576
LINC01505	lncRNA	1.80921	-3.79118	6.26512	3.84812e-08	7.06175e-07	8.53788
TNFRSF10D	Protein coding	1.00253	1.84009	6.2649	3.85145e-08	7.06578e-07	8.30578
OR10AC1	Other	1.98807	-3.33511	6.26454	3.8569e-08	7.07371e-07	8.53109
LOXL4	Protein coding	-1.23245	2.55138	-6.26078	3.91447e-08	7.17297e-07	8.24208
ZNF491	Protein coding	-1.10936	0.19486	-6.25884	3.9445e-08	7.22376e-07	8.47414
S100P	Protein coding	2.11526	1.86947	6.2571	3.97164e-08	7.2692e-07	8.26728
GPR171	Protein coding	1.65127	-0.468598	6.25414	4.01819e-08	7.34364e-07	8.47253
RNU6-495P	Other	-1.9823	-3.25615	-6.25288	4.03813e-08	7.37792e-07	8.47417
CNTFR-AS1	lncRNA	-1.59385	-3.29166	-6.25143	4.06129e-08	7.41755e-07	8.48678
CD38	Protein coding	1.86783	-1.97715	6.24821	4.11313e-08	7.50397e-07	8.47216
AC012404.1	lncRNA	-1.97589	-0.765387	-6.2472	4.12947e-08	7.52719e-07	8.47064
LCP2	Protein coding	1.19687	2.34918	6.24704	4.13207e-08	7.52973e-07	8.16297
OR7E94P	Other	-1.92909	-3.00149	-6.24173	4.21938e-08	7.67986e-07	8.45065
IGSF10	Protein coding	-1.6029	4.39275	-6.2412	4.2281e-08	7.69349e-07	7.89892
NLRP3	Protein coding	1.27253	0.0251722	6.24042	4.24121e-08	7.71285e-07	8.3938
CXCR3	Protein coding	1.78107	-2.03384	6.24017	4.24528e-08	7.71801e-07	8.44087
IL17D	Protein coding	-1.02317	1.02606	-6.23613	4.31339e-08	7.83499e-07	8.31985
G19573	lncRNA	2.08068	-3.4856	6.23539	4.32587e-08	7.85537e-07	8.42641
C21orf62	Protein coding	-1.92806	-2.90104	-6.23065	4.40743e-08	7.99185e-07	8.40278
MT1X	Protein coding	-1.11426	3.06352	-6.23001	4.41856e-08	8.00971e-07	8.04552
CDKN3	Protein coding	1.2011	2.27195	6.22862	4.44275e-08	8.04656e-07	8.10809
XLOC_004362	lncRNA	1.3287	-0.849438	6.22144	4.57e-08	8.26745e-07	8.36521
AL031008.1	lncRNA	-1.568	-3.76571	-6.21854	4.62234e-08	8.35728e-07	8.32745
LINC01132	lncRNA	1.56447	-1.43479	6.21457	4.6952e-08	8.47788e-07	8.34896
TNFRSF4	Protein coding	2.28592	-1.72241	6.21268	4.7302e-08	8.535e-07	8.34173
RAET1G	Protein coding	1.46895	0.431954	6.21126	4.75667e-08	8.5778e-07	8.25127
CDRT1	Protein coding	1.47814	-0.852909	6.20992	4.78173e-08	8.61554e-07	8.32071
TTC39A-AS1	lncRNA	1.60379	-2.04035	6.20803	4.81739e-08	8.66978e-07	8.32045
IFNE	Protein coding	1.94877	-4.19122	6.20753	4.82691e-08	8.68321e-07	8.32059
FCER1G	Protein coding	1.23608	1.2727	6.20749	4.82764e-08	8.68321e-07	8.15055
KCNT2	Protein coding	-1.19499	1.00703	-6.2063	4.85032e-08	8.71899e-07	8.21001
CMPK2	Protein coding	1.868	1.13429	6.20539	4.86774e-08	8.74652e-07	8.15273
CCL1	Protein coding	2.8947	-2.80702	6.20075	4.95732e-08	8.90108e-07	8.29736
ANKFN1	Protein coding	-1.08608	1.97646	-6.20031	4.96584e-08	8.91382e-07	8.07788
TGM2	Protein coding	1.6104	-0.405741	6.19845	5.00242e-08	8.96401e-07	8.26154
BX322562.1	lncRNA	1.57956	-4.11314	6.19202	5.13039e-08	9.17039e-07	8.22502
AL109615.3	lncRNA	2.31548	-2.93337	6.192	5.1308e-08	9.17039e-07	8.26225
KCNG1	Protein coding	1.90577	-1.63826	6.18855	5.20073e-08	9.27944e-07	8.25163
ZNF273	Protein coding	-1.00547	5.00706	-6.18527	5.26819e-08	9.38372e-07	7.53459
MARK2P9	Other	1.69879	-1.99744	6.18449	5.28448e-08	9.40721e-07	8.233
SPINK6	Protein coding	2.40424	-3.63326	6.18254	5.32502e-08	9.47145e-07	8.22716
AC022784.1	lncRNA	-1.47812	-0.00957302	-6.18141	5.34885e-08	9.50299e-07	8.19749
SLC26A5	Protein coding	-1.27743	0.50147	-6.18106	5.35604e-08	9.51307e-07	8.1562
AC022898.2	lncRNA	-1.68834	-1.72707	-6.18074	5.36278e-08	9.52233e-07	8.21503
G11854	lncRNA	-1.98903	-2.8722	-6.18032	5.37163e-08	9.53533e-07	8.22086
IL21R	Protein coding	1.25521	-0.315694	6.17847	5.41088e-08	9.59409e-07	8.18012
FABP6	Protein coding	2.28033	-2.76024	6.17824	5.41576e-08	9.60002e-07	8.20897
XLOC_000302	lncRNA	-1.98503	-2.37141	-6.1768	5.44653e-08	9.64361e-07	8.20221
RECK	Protein coding	-1.12871	4.11422	-6.17487	5.48803e-08	9.71159e-07	7.6665
TRAM1L1	Protein coding	-1.06512	2.06375	-6.1673	5.65356e-08	9.98188e-07	7.94169
TG	Protein coding	-1.29975	1.99986	-6.16596	5.68329e-08	1.00287e-06	7.94891
AC100801.1	Other	2.37656	-3.69754	6.161	5.79505e-08	1.02115e-06	8.14678
MIR3927	Other	-1.74316	-3.95623	-6.15891	5.84288e-08	1.029e-06	8.08764
AC078850.1	lncRNA	2.45101	-2.97698	6.15647	5.89918e-08	1.03833e-06	8.1288
ADD3-AS1	Other	-1.36616	-1.25778	-6.15076	6.0329e-08	1.05917e-06	8.11055
VENTX	Protein coding	1.69714	-1.34735	6.15006	6.0495e-08	1.06149e-06	8.1068
MGP	Protein coding	-1.41899	4.12576	-6.14656	6.13318e-08	1.07467e-06	7.56505
GABRB2	Protein coding	-1.78569	-1.15956	-6.14552	6.1582e-08	1.07794e-06	8.09088
G16361	lncRNA	2.08865	-3.22461	6.1455	6.15853e-08	1.07794e-06	8.08788
CXCL2	Protein coding	2.09381	-1.80198	6.14549	6.15876e-08	1.07794e-06	8.09064
ZNF878	Protein coding	1.83669	-2.01614	6.14501	6.17045e-08	1.07968e-06	8.08577
GALNT8	Protein coding	-1.58569	-0.129123	-6.13557	6.40326e-08	1.11635e-06	8.03189
KLF15	Protein coding	-1.26942	0.271658	-6.13222	6.48809e-08	1.13083e-06	7.99172
CXCL17	Protein coding	1.94704	-1.97945	6.1314	6.50886e-08	1.13413e-06	8.03699
G5386	lncRNA	1.77931	-0.966978	6.13066	6.5278e-08	1.13679e-06	8.02763
AC090136.3	lncRNA	1.91866	-4.22938	6.12463	6.68404e-08	1.16141e-06	7.92536
RHCG	Protein coding	3.28559	1.52535	6.1241	6.69794e-08	1.1635e-06	7.80552
ST6GAL2	Protein coding	-2.00238	0.362695	-6.12112	6.77676e-08	1.17687e-06	7.95786
RRAD	Protein coding	1.53798	-0.510243	6.11897	6.834e-08	1.18615e-06	7.96413
FRG2HP	Other	-1.31849	3.95714	-6.11838	6.84984e-08	1.18827e-06	7.47075
KLK6	Protein coding	2.85975	1.81824	6.11837	6.85005e-08	1.18827e-06	7.74391
AIRE	Protein coding	-1.8647	-2.05701	-6.11514	6.93728e-08	1.2014e-06	7.97674
HSH2D	Protein coding	1.59798	-1.74209	6.11218	7.01842e-08	1.2131e-06	7.96676
AREG	Protein coding	2.41869	-2.16119	6.10943	7.09452e-08	1.2249e-06	7.95587
LINC00299	lncRNA	2.03738	-2.90892	6.10795	7.13561e-08	1.23165e-06	7.94591
RBP5	Protein coding	1.21906	0.0364571	6.10641	7.17878e-08	1.23832e-06	7.88243
XLOC_003148	lncRNA	-1.79981	-3.28735	-6.1064	7.17922e-08	1.23832e-06	7.94047
G25250	lncRNA	1.36924	-0.110354	6.10636	7.18018e-08	1.23832e-06	7.89374
TBX15	Protein coding	-1.09741	2.69555	-6.1048	7.22431e-08	1.24524e-06	7.61492
ZNF559-ZNF177	Protein coding	-1.95757	-2.76336	-6.10413	7.24331e-08	1.24817e-06	7.93676
PLCZ1	Protein coding	-1.53663	0.28848	-6.10276	7.2822e-08	1.25418e-06	7.88123
ATP12A	Protein coding	2.56412	3.67745	6.10074	7.34005e-08	1.2638e-06	7.38895
DPP6	Protein coding	-1.09829	2.96831	-6.10031	7.35265e-08	1.26527e-06	7.55701
BRI3BPP1	Other	-1.52958	-3.81296	-6.09853	7.40391e-08	1.27304e-06	7.89771
G30952	lncRNA	-2.07781	0.585497	-6.09724	7.44139e-08	1.27878e-06	7.85472
XLOC_005617	lncRNA	-1.70643	-3.82218	-6.09633	7.46794e-08	1.28263e-06	7.88248
NKG7	Protein coding	1.75491	-1.82663	6.09568	7.48713e-08	1.28487e-06	7.90529
ANGPTL1	Protein coding	-1.21133	4.5202	-6.09505	7.50555e-08	1.28628e-06	7.28588
ZNF728	Protein coding	-1.97932	-2.69361	-6.09505	7.50563e-08	1.28628e-06	7.89788
AL603750.1	Other	-1.18989	-0.638909	-6.09352	7.55067e-08	1.29364e-06	7.88955
NLGN4X	Protein coding	1.29668	0.801876	6.09319	7.56047e-08	1.29461e-06	7.7685
OR10A6	Protein coding	-1.53102	-1.52206	-6.08921	7.67914e-08	1.31313e-06	7.8789
ZAN	Protein coding	1.79861	-1.54284	6.08747	7.73165e-08	1.32102e-06	7.87484
AP002364.1	Other	-1.73709	-2.6086	-6.08418	7.83217e-08	1.33637e-06	7.85318
ZNF831	Protein coding	1.16854	0.672397	6.08374	7.84542e-08	1.33753e-06	7.73734
HOXA-AS2	lncRNA	-1.07279	-0.0730804	-6.07984	7.96627e-08	1.35666e-06	7.81354
RAI2	Protein coding	-1.06389	2.13706	-6.07787	8.02789e-08	1.3664e-06	7.58329
AL391427.1	lncRNA	-1.9232	-2.55503	-6.07544	8.1048e-08	1.37799e-06	7.83013
AFF2	Protein coding	-1.21928	1.68956	-6.07182	8.22041e-08	1.39689e-06	7.62107
FGFBP2	Protein coding	-1.82013	1.18882	-6.07058	8.26023e-08	1.40289e-06	7.69116
AC135279.2	Other	1.89754	-3.67786	6.07026	8.27066e-08	1.40428e-06	7.81089
KRT6B	Protein coding	3.33499	7.88074	6.06937	8.29944e-08	1.40878e-06	6.37872
AC116337.3	lncRNA	1.79639	-2.81074	6.06641	8.39634e-08	1.42407e-06	7.79047
G13548	lncRNA	-1.72888	-3.80112	-6.05855	8.65849e-08	1.46515e-06	7.73272
UBASH3A	Protein coding	1.67876	-1.22278	6.05852	8.65966e-08	1.46515e-06	7.76232
AC099521.2	Other	1.04427	0.583516	6.05664	8.72353e-08	1.47516e-06	7.64791
XLOC_003400	lncRNA	2.02388	-3.1786	6.05627	8.73616e-08	1.47689e-06	7.75677
AOX2P	Other	2.57182	-3.7482	6.05599	8.74581e-08	1.47813e-06	7.75155
ATF4P3	Other	1.54745	-3.96738	6.05571	8.7551e-08	1.47929e-06	7.72665
AC120498.10	lncRNA	-1.56256	-3.92802	-6.05174	8.89229e-08	1.50099e-06	7.70886
CA1	Protein coding	-1.35193	0.747357	-6.05172	8.89314e-08	1.50099e-06	7.65058
GZMA	Protein coding	2.05332	-1.39279	6.04954	8.96896e-08	1.51297e-06	7.73192
DEFB103B	Protein coding	2.89371	-3.61604	6.04827	9.01389e-08	1.52014e-06	7.71579
GPM6A	Protein coding	-1.91867	-1.47648	-6.04648	9.077e-08	1.52955e-06	7.72075
SLAMF6	Protein coding	1.47981	-0.986395	6.04562	9.10776e-08	1.53431e-06	7.70841
RNF212	Protein coding	-1.06638	0.656665	-6.045	9.12968e-08	1.53686e-06	7.62894
PLA2R1	Protein coding	-1.08269	6.29298	-6.04418	9.15906e-08	1.5409e-06	6.73123
GPR65	Protein coding	1.44289	-0.363321	6.04215	9.232e-08	1.55263e-06	7.66658
FABP7	Protein coding	-2.90977	3.38703	-6.0421	9.2339e-08	1.55263e-06	7.35604
G34083	lncRNA	2.02955	-3.84244	6.03887	9.3512e-08	1.57109e-06	7.68922
GPX2	Protein coding	1.01055	2.63727	6.03625	9.44748e-08	1.58641e-06	7.3135
LAMC3	Protein coding	-1.17648	2.85952	-6.03408	9.52806e-08	1.59779e-06	7.3185
TIMP3	Protein coding	-1.23439	6.47432	-6.03302	9.5677e-08	1.60358e-06	6.65965
LINC02273	lncRNA	2.06181	-3.50434	6.02918	9.71221e-08	1.62598e-06	7.65536
G37438	lncRNA	-1.64107	-2.21381	-6.02913	9.71436e-08	1.62598e-06	7.64753
GREM2	Protein coding	-1.22588	1.59437	-6.02866	9.73193e-08	1.62848e-06	7.47187
RNU6-979P	Other	-1.75148	-3.92121	-6.02619	9.82653e-08	1.64343e-06	7.58909
ALB	Protein coding	-1.13895	-4.0738	-6.02567	9.84651e-08	1.64633e-06	7.56624
CFB	Protein coding	1.27429	-0.448062	6.0193	1.00944e-07	1.68507e-06	7.5884
LINC01269	lncRNA	2.10201	-2.31451	6.01855	1.01241e-07	1.68958e-06	7.6173
G41064	lncRNA	-1.70517	-3.41627	-6.01815	1.01401e-07	1.6918e-06	7.61198
ITGB6	Protein coding	1.02609	2.75861	6.01708	1.01827e-07	1.69844e-06	7.22041
FBN2	Protein coding	1.99438	1.59879	6.0161	1.02214e-07	1.70399e-06	7.3776
G4388	lncRNA	-1.10179	0.677457	-6.01268	1.0359e-07	1.72555e-06	7.50582
RGS16	Protein coding	1.24073	0.411517	6.01077	1.04366e-07	1.73755e-06	7.4914
AL158211.1	lncRNA	-1.56217	-3.3293	-6.0106	1.04437e-07	1.73827e-06	7.58821
XLOC_006923	lncRNA	1.47337	-1.01221	6.00975	1.04781e-07	1.74307e-06	7.57469
AC006064.5	Other	-1.11214	8.14135	-6.00801	1.05497e-07	1.7538e-06	6.14645
ZNF727	Protein coding	-1.89485	0.27018	-6.00796	1.05519e-07	1.7538e-06	7.53854
AC093673.1	lncRNA	1.33455	-0.963154	6.00258	1.07757e-07	1.78923e-06	7.54756
AC073626.1	lncRNA	-1.44518	-2.00542	-6.00227	1.07886e-07	1.79091e-06	7.55293
SIGLEC9	Protein coding	1.88491	-1.49866	6.00214	1.07943e-07	1.79099e-06	7.55715
ADH1B	Protein coding	-1.66576	4.64541	-6.00169	1.08133e-07	1.79357e-06	6.93207
OLFML1	Protein coding	-1.02037	3.08232	-6.00104	1.08407e-07	1.79765e-06	7.15564
GLRB	Protein coding	-1.54968	0.551028	-6.00059	1.08599e-07	1.79987e-06	7.47844
BAMBI	Protein coding	1.12346	1.13025	5.99668	1.1027e-07	1.82563e-06	7.36483
XLOC_007326	lncRNA	2.12533	-3.29709	5.9962	1.10477e-07	1.82759e-06	7.53588
C2orf40	Protein coding	-1.84989	-0.0672937	-5.99493	1.11023e-07	1.83614e-06	7.50594
EPHA6	Protein coding	1.91583	-1.77964	5.99215	1.12234e-07	1.8547e-06	7.52141
CRYZL2P-SEC16B	Other	-1.59945	-1.34367	-5.98935	1.13468e-07	1.87262e-06	7.51116
SELL	Protein coding	1.3466	0.614139	5.98829	1.13942e-07	1.87944e-06	7.38642
FAAHP1	Other	2.1236	-2.23866	5.985	1.15412e-07	1.90067e-06	7.49461
CADPS	Protein coding	-1.24402	1.63129	-5.98237	1.16603e-07	1.91726e-06	7.28287
IGFL3	Protein coding	-1.2869	2.72603	-5.97852	1.18366e-07	1.9442e-06	7.13248
FZD2	Protein coding	1.79455	-1.49701	5.97824	1.18496e-07	1.94582e-06	7.46828
KRT17	Protein coding	2.00869	8.66533	5.97728	1.18941e-07	1.95159e-06	5.78028
AC039056.1	lncRNA	1.09874	0.63853	5.97686	1.19137e-07	1.95429e-06	7.33341
G10803	lncRNA	1.73828	-4.20135	5.97261	1.21127e-07	1.98537e-06	7.34054
LINC01473	lncRNA	-1.05349	1.18735	-5.97217	1.21337e-07	1.9883e-06	7.29691
PLAT	Protein coding	2.10257	2.70568	5.96763	1.23501e-07	2.02268e-06	7.03827
SPAG17	Protein coding	-1.30246	1.82187	-5.96711	1.23751e-07	2.02625e-06	7.21173
XLOC_007806	lncRNA	-1.42985	-4.04157	-5.96695	1.23832e-07	2.02705e-06	7.3533
G35839	lncRNA	-1.80127	-1.37026	-5.96629	1.2415e-07	2.03173e-06	7.42564
AC005524.1	Other	-1.98815	-2.57457	-5.96564	1.24465e-07	2.03635e-06	7.42307
MMP10	Protein coding	2.19312	-3.86448	5.96409	1.2522e-07	2.04548e-06	7.41142
RNU6-911P	Other	-1.73044	-4.03304	-5.96226	1.26115e-07	2.05849e-06	7.32851
CNTFR	Protein coding	-1.30143	0.349177	-5.96146	1.26512e-07	2.06443e-06	7.34139
CFAP57	Protein coding	-1.40464	0.0155281	-5.95855	1.27951e-07	2.08736e-06	7.35995
G13446	lncRNA	-1.57981	-3.66976	-5.95793	1.2826e-07	2.09186e-06	7.36623
FABP5P7	Other	1.63052	1.03191	5.95276	1.30872e-07	2.1289e-06	7.20755
HIST1H3A	Protein coding	1.21536	3.62	5.95231	1.31104e-07	2.13212e-06	6.83899
PCED1B-AS1	Other	1.18412	-0.907618	5.95161	1.31459e-07	2.13678e-06	7.35536
CYP4F35P	Other	1.95712	-4.15328	5.95056	1.32002e-07	2.14504e-06	7.35176
HS3ST1	Protein coding	1.72516	0.0670191	5.94973	1.32429e-07	2.15087e-06	7.29002
RNU5F-1	Other	2.68263	-0.294935	5.94717	1.33756e-07	2.16846e-06	7.30415
ALDH1A3	Protein coding	1.56708	1.60049	5.94512	1.34829e-07	2.18417e-06	7.10508
XLOC_007264	Other	-1.91401	-2.72018	-5.94208	1.36434e-07	2.20901e-06	7.33608
G35954	lncRNA	-1.86534	-3.35068	-5.94126	1.36873e-07	2.21555e-06	7.31701
AL596330.1	lncRNA	-1.68511	-3.81804	-5.93959	1.37765e-07	2.22941e-06	7.28598
IFI6	Protein coding	2.29236	3.22177	5.93919	1.37981e-07	2.23233e-06	6.84454
WNT6	Protein coding	-1.04357	-1.32882	-5.93159	1.42122e-07	2.29397e-06	7.29785
AC120498.4	lncRNA	1.91281	-3.64397	5.9287	1.43732e-07	2.31696e-06	7.28631
PLAC1	Protein coding	-2.00437	-2.44581	-5.92492	1.45865e-07	2.34892e-06	7.27243
AC068051.1	lncRNA	-1.28641	-3.98582	-5.92237	1.47321e-07	2.37054e-06	7.21148
XLOC_007895	lncRNA	2.06449	-3.49804	5.92064	1.48315e-07	2.38531e-06	7.25195
SSC5D	Protein coding	-1.30769	2.50297	-5.91947	1.48992e-07	2.39433e-06	6.93791
AC007342.5	lncRNA	1.34329	-1.12796	5.91486	1.5169e-07	2.43394e-06	7.22607
LINC02447	lncRNA	-1.31755	-1.27921	-5.9123	1.5321e-07	2.45391e-06	7.22672
SLC30A2	Protein coding	-1.12327	0.647451	-5.91131	1.53797e-07	2.46268e-06	7.12504
HES6	Protein coding	1.32368	-0.0768751	5.91092	1.54029e-07	2.4651e-06	7.15489
BHMT2	Protein coding	-1.02576	0.216781	-5.91086	1.54067e-07	2.4651e-06	7.15589
LRRN1	Protein coding	-1.06438	1.70772	-5.90747	1.56116e-07	2.49278e-06	6.99244
Z97985.1	Other	-1.79762	-3.15641	-5.90656	1.56664e-07	2.50027e-06	7.20322
ADGRE1	Protein coding	1.74455	-3.75616	5.90335	1.58634e-07	2.52846e-06	7.19378
GSG1	Protein coding	-1.45247	-0.642456	-5.90268	1.59048e-07	2.53312e-06	7.17931
ADAMTS7P3	Other	1.16441	-1.25738	5.90184	1.59573e-07	2.54083e-06	7.18155
CYP1A1	Protein coding	-2.95634	-0.116523	-5.90122	1.59957e-07	2.54565e-06	7.16819
COL22A1	Protein coding	2.36122	-2.55068	5.89997	1.60736e-07	2.5561e-06	7.18137
GGT5	Protein coding	1.28077	0.814129	5.89712	1.62527e-07	2.58261e-06	7.01884
AC099548.2	Other	1.46827	-1.42845	5.8958	1.63362e-07	2.59257e-06	7.16303
ANK1	Protein coding	1.15176	-0.823074	5.894	1.64512e-07	2.61017e-06	7.13906
ADAMTS7	Protein coding	1.3071	0.13222	5.89363	1.64749e-07	2.6126e-06	7.07086
FUT7	Protein coding	2.02123	-1.7062	5.89214	1.65707e-07	2.62646e-06	7.15138
RPL21P135	Other	-1.70059	-3.23156	-5.88811	1.68321e-07	2.66384e-06	7.13608
XLOC_007667	lncRNA	-1.96041	-4.01117	-5.88676	1.69205e-07	2.67512e-06	7.05552
ACHE	Protein coding	1.30724	-1.60402	5.88441	1.70756e-07	2.69827e-06	7.12283
LINC00892	Other	1.89219	-2.37587	5.88357	1.71316e-07	2.70574e-06	7.12026
PODN	Protein coding	-1.17366	3.47405	-5.88317	1.71587e-07	2.70934e-06	6.64523
MX2	Protein coding	1.06004	2.964	5.88282	1.71815e-07	2.71157e-06	6.67144
MTNR1B	Protein coding	1.77936	-4.15884	5.88016	1.73601e-07	2.73836e-06	7.09594
SLC2A3	Protein coding	1.08128	2.99731	5.87769	1.75276e-07	2.762e-06	6.64836
S100A8	Protein coding	6.33229	6.72425	5.87636	1.76188e-07	2.77497e-06	6.09918
LINC01852	lncRNA	-1.08191	-0.913176	-5.87527	1.76933e-07	2.78479e-06	7.08387
AC092691.1	lncRNA	-1.60871	-3.36014	-5.87525	1.76945e-07	2.78479e-06	7.0855
ECEL1	Protein coding	1.87744	-3.58259	5.87148	1.79555e-07	2.8216e-06	7.07631
LINC01695	lncRNA	-1.83254	-2.19937	-5.86738	1.82437e-07	2.86446e-06	7.05881
LINC02159	lncRNA	1.83355	-1.44585	5.86575	1.836e-07	2.88081e-06	7.05067
ADGRA2	Protein coding	-1.02958	4.79348	-5.85616	1.90564e-07	2.98409e-06	6.31191
LINC00520	lncRNA	1.92535	-2.33318	5.85552	1.91038e-07	2.99001e-06	7.01739
G31721	lncRNA	1.09773	-4.55826	5.85539	1.91135e-07	2.99077e-06	6.77098
CD300C	Protein coding	1.90403	-1.70455	5.85168	1.93905e-07	3.02957e-06	7.00263
CYTH4	Protein coding	1.02426	2.39307	5.85062	1.94705e-07	3.04054e-06	6.63802
NGF	Protein coding	1.92233	-2.81439	5.84864	1.96211e-07	3.05947e-06	6.99159
AC006372.1	lncRNA	1.76032	-4.06432	5.84833	1.96445e-07	3.06236e-06	6.98391
XLOC_013093	lncRNA	-1.37305	-0.918428	-5.84817	1.96569e-07	3.06353e-06	6.98503
IL24	Protein coding	2.30356	-2.21043	5.84563	1.98519e-07	3.09237e-06	6.98164
PRSS53	Protein coding	1.62842	0.478672	5.84217	2.01198e-07	3.13098e-06	6.84357
JAKMIP2	Protein coding	-1.26341	-0.207659	-5.83624	2.05884e-07	3.19515e-06	6.91122
AL158166.1	lncRNA	1.72699	-3.61868	5.83467	2.07142e-07	3.21307e-06	6.94158
UNC13C	Protein coding	-1.2529	0.67444	-5.82957	2.11275e-07	3.27149e-06	6.81703
LINC02341	lncRNA	1.98017	-3.12338	5.82039	2.18929e-07	3.38014e-06	6.88927
TRAV12-2	Other	1.66791	-4.00063	5.82038	2.18941e-07	3.38014e-06	6.87416
DKK2	Protein coding	-1.31083	2.8109	-5.8203	2.19013e-07	3.38041e-06	6.51503
ATP8B3	Protein coding	1.0626	-1.04963	5.81606	2.22638e-07	3.43297e-06	6.85797
AC069155.1	lncRNA	-1.67305	-2.68714	-5.81457	2.23924e-07	3.45109e-06	6.86756
XLOC_013022	lncRNA	-2.00785	-1.73243	-5.80936	2.28492e-07	3.51542e-06	6.84793
WFDC12	Protein coding	1.25061	4.95017	5.80668	2.30882e-07	3.54433e-06	6.03606
LINGO4	Protein coding	-1.51638	-1.30356	-5.80609	2.31407e-07	3.55152e-06	6.83621
MCM10	Protein coding	1.03985	2.5564	5.80549	2.31949e-07	3.5581e-06	6.44651
KLK13	Protein coding	1.00242	3.07416	5.79744	2.39289e-07	3.66426e-06	6.33785
AC005332.2	lncRNA	-1.37816	-1.11053	-5.79709	2.39613e-07	3.66754e-06	6.80011
AC005264.1	lncRNA	1.12611	-0.818961	5.79535	2.4124e-07	3.68974e-06	6.77041
TNFSF8	Protein coding	1.35529	-0.300624	5.7928	2.43635e-07	3.72272e-06	6.72844
FAM166B	Protein coding	-1.10273	0.00308671	-5.78487	2.51228e-07	3.83218e-06	6.70111
CD300E	Protein coding	1.84791	-0.948406	5.78384	2.52234e-07	3.84564e-06	6.73355
XLOC_014276	lncRNA	-1.28335	-4.00491	-5.78377	2.523e-07	3.84571e-06	6.68172
RAB28P2	Other	-1.5092	-3.88781	-5.7836	2.5246e-07	3.84722e-06	6.70123
XLOC_005332	lncRNA	-1.5237	-4.15698	-5.78322	2.52834e-07	3.85197e-06	6.6315
F10	Protein coding	-1.08476	2.29162	-5.78128	2.54737e-07	3.87908e-06	6.43721
AL391280.1	Other	1.38438	-1.43819	5.77774	2.58258e-07	3.92809e-06	6.7279
RN7SL864P	Other	-1.6733	-3.62985	-5.77753	2.58466e-07	3.93011e-06	6.69952
AC022075.2	lncRNA	-1.7874	-3.00779	-5.77621	2.59792e-07	3.94738e-06	6.71809
MSR1	Protein coding	1.07501	1.33531	5.77593	2.60072e-07	3.94971e-06	6.49875
OVCH2	Protein coding	-1.2441	1.69486	-5.77515	2.60856e-07	3.96066e-06	6.49575
GLIS3	Protein coding	1.05715	0.333335	5.77343	2.62599e-07	3.98229e-06	6.60421
G19546	lncRNA	1.84997	-2.93581	5.76962	2.665e-07	4.0385e-06	6.70276
DLK1	Protein coding	-1.42296	-4.25533	-5.76759	2.68595e-07	4.06471e-06	6.53799
AC092902.1	Other	-1.50974	-3.83726	-5.76757	2.6862e-07	4.06471e-06	6.66466
TESPA1	Protein coding	1.13966	0.343792	5.7662	2.70049e-07	4.08535e-06	6.57422
XLOC_000751	lncRNA	-1.40173	-0.89342	-5.76348	2.72901e-07	4.12349e-06	6.67302
ABCC9	Protein coding	-1.1176	4.40481	-5.75622	2.80674e-07	4.23274e-06	6.00984
LINC00482	lncRNA	1.84119	-1.58426	5.75582	2.81105e-07	4.23719e-06	6.64936
NEU2	Protein coding	1.00158	2.49002	5.75495	2.82053e-07	4.25047e-06	6.26325
CACNA1H	Protein coding	-3.56084	2.2796	-5.75229	2.84966e-07	4.28919e-06	6.45113
AL356056.2	lncRNA	-1.04603	-0.104905	-5.75205	2.85233e-07	4.29164e-06	6.58923
ZNF208	Protein coding	-1.83527	0.295797	-5.75202	2.85266e-07	4.29164e-06	6.56877
SHANK1	Protein coding	-1.33474	-0.866428	-5.74939	2.88183e-07	4.33134e-06	6.6193
MAMDC2	Protein coding	-1.01409	3.74237	-5.74792	2.89818e-07	4.35278e-06	6.08576
HEATR4	Protein coding	-1.1016	0.749995	-5.74717	2.90661e-07	4.36438e-06	6.4992
G17182	lncRNA	-2.05975	-2.6617	-5.7456	2.92428e-07	4.38986e-06	6.60598
ADAMDEC1	Protein coding	2.83504	-2.77744	5.7451	2.92997e-07	4.39734e-06	6.6059
AC087645.2	lncRNA	1.81429	-3.74751	5.74434	2.93851e-07	4.40805e-06	6.60832
STAT4	Protein coding	1.07091	0.233302	5.74325	2.95099e-07	4.42464e-06	6.49918
ATP13A5	Protein coding	-1.17497	2.23118	-5.74109	2.97571e-07	4.45636e-06	6.29716
HIST1H2AB	Protein coding	1.35668	2.99164	5.73753	3.01686e-07	4.51041e-06	6.12016
CPXM1	Protein coding	1.63275	0.405171	5.73604	3.03427e-07	4.53427e-06	6.45639
CALN1	Protein coding	-1.19931	2.69459	-5.73463	3.05089e-07	4.55801e-06	6.20886
AL669983.1	Other	-1.77065	-3.3151	-5.73304	3.0697e-07	4.58502e-06	6.55826
XLOC_005151	lncRNA	1.69763	-3.90602	5.73115	3.09221e-07	4.61643e-06	6.51547
NPM1P39	Other	1.78454	-3.61245	5.73108	3.09299e-07	4.61649e-06	6.559
XLOC_003985	Other	-1.59768	-3.82103	-5.73102	3.09373e-07	4.61649e-06	6.50682
SNORD39	Other	1.6497	-4.13791	5.7299	3.10718e-07	4.63434e-06	6.54513
AL035427.1	lncRNA	-1.53243	-3.37821	-5.72878	3.12061e-07	4.65327e-06	6.54781
SEC14L3	Protein coding	-1.86915	-3.34382	-5.72848	3.12415e-07	4.65743e-06	6.53858
PPIAP19	Other	1.46812	-4.12985	5.72705	3.14146e-07	4.67877e-06	6.46424
BCL2A1	Protein coding	1.47597	-0.103296	5.72641	3.14927e-07	4.68929e-06	6.46704
C2CD6	Protein coding	-1.25449	-0.315766	-5.72624	3.15128e-07	4.69116e-06	6.50327
TENM3	Protein coding	1.07748	1.80955	5.7237	3.18237e-07	4.73328e-06	6.24317
CAPZA3	Protein coding	-1.81273	-2.37966	-5.72162	3.20803e-07	4.76656e-06	6.52783
HSD17B13	Protein coding	-2.93409	0.0925721	-5.72117	3.21363e-07	4.77374e-06	6.48861
EPGN	Protein coding	3.29426	0.467166	5.72053	3.22154e-07	4.78434e-06	6.39906
AC025271.4	lncRNA	-1.63656	-2.69023	-5.72035	3.22384e-07	4.78663e-06	6.52215
CECR3	lncRNA	-1.41937	-3.81789	-5.71933	3.23658e-07	4.80441e-06	6.48074
SOX17	Protein coding	1.00031	-0.629038	5.71747	3.25988e-07	4.83554e-06	6.4734
AC005392.2	lncRNA	2.17437	-3.98455	5.71683	3.26791e-07	4.84629e-06	6.49131
AC131235.4	lncRNA	-1.45973	-3.67047	-5.71232	3.32528e-07	4.92553e-06	6.4629
C4BPAP2	Other	1.56297	-4.22715	5.70686	3.39607e-07	5.02488e-06	6.452
KCCAT333	lncRNA	-1.88967	-1.66953	-5.70641	3.40199e-07	5.02961e-06	6.47332
AC004847.1	lncRNA	1.57548	-2.03754	5.70413	3.43198e-07	5.07036e-06	6.46464
G5664	lncRNA	-1.40009	-4.03528	-5.70338	3.44195e-07	5.08387e-06	6.36692
G1047	lncRNA	1.38905	-0.480831	5.70238	3.45518e-07	5.101e-06	6.40666
RNU7-16P	Other	-1.48474	-3.69812	-5.70182	3.46274e-07	5.10987e-06	6.42025
MUC21	Protein coding	-1.85448	-3.88497	-5.69905	3.4999e-07	5.15849e-06	6.35817
AC244033.1	Other	-1.70649	-3.13661	-5.69846	3.50783e-07	5.16895e-06	6.44148
AC103591.4	lncRNA	-1.06651	0.23527	-5.69661	3.53299e-07	5.1999e-06	6.35371
KIF20A	Protein coding	1.04599	3.36064	5.69615	3.53919e-07	5.20656e-06	5.90724
XLOC_007437	Other	-1.36098	0.435239	-5.69171	3.60032e-07	5.28654e-06	6.32637
FAM96AP2	Other	1.33789	-0.461441	5.6901	3.6228e-07	5.31579e-06	6.36004
ACTRT3	Protein coding	1.35719	-0.54379	5.68867	3.64274e-07	5.34254e-06	6.36072
AL022067.1	lncRNA	1.44105	-0.941039	5.68536	3.68952e-07	5.4046e-06	6.36792
AC112721.2	lncRNA	1.37981	-4.29264	5.68531	3.69025e-07	5.4046e-06	6.34982
CCNE1	Protein coding	1.09741	1.96488	5.68441	3.7031e-07	5.42088e-06	6.07345
AL355607.2	lncRNA	1.22709	1.03639	5.68263	3.72855e-07	5.45558e-06	6.18798
AC011473.3	lncRNA	-1.3453	-3.92688	-5.68219	3.73492e-07	5.46234e-06	6.31017
AC113194.1	lncRNA	2.01568	-3.76829	5.6793	3.77674e-07	5.51728e-06	6.35844
LINC02551	lncRNA	1.52943	-1.30004	5.67929	3.7769e-07	5.51728e-06	6.36206
STAC2	Protein coding	2.12199	1.46608	5.67857	3.78737e-07	5.53128e-06	6.11623
CD244	Protein coding	1.59218	-1.37283	5.67843	3.78942e-07	5.53298e-06	6.36075
LINC01589	lncRNA	-1.71767	-1.90844	-5.67775	3.79934e-07	5.54357e-06	6.36888
PTPRO	Protein coding	1.11179	0.676842	5.67716	3.80802e-07	5.55417e-06	6.20514
AC002306.1	lncRNA	1.42801	-2.72171	5.67713	3.80838e-07	5.55417e-06	6.36625
CA4	Protein coding	1.95869	-3.1043	5.67534	3.83468e-07	5.5886e-06	6.35927
LINC01959	lncRNA	-1.54899	1.33413	-5.67436	3.8493e-07	5.60599e-06	6.17598
PARP15	Protein coding	1.26123	-0.674259	5.66606	3.97428e-07	5.76918e-06	6.28217
ZNF285	Protein coding	-1.17405	0.344124	-5.66582	3.97794e-07	5.77315e-06	6.23226
NDUFAF4P3	Other	-1.46944	-1.44765	-5.66547	3.98329e-07	5.77842e-06	6.32381
SYNPR	Protein coding	1.93713	-4.12025	5.66457	3.99705e-07	5.79549e-06	6.25795
G36656	lncRNA	1.98916	-4.22993	5.66184	4.0394e-07	5.84875e-06	6.22819
AP002075.1	lncRNA	1.89479	-3.7178	5.66119	4.04938e-07	5.86049e-06	6.30327
XLOC_010312	lncRNA	-1.36592	-3.98947	-5.66044	4.06116e-07	5.87617e-06	6.23284
CACNA1S	Protein coding	-1.60884	-3.04815	-5.65779	4.10273e-07	5.93219e-06	6.29681
CDC25A	Protein coding	1.27074	1.82209	5.65497	4.14752e-07	5.99001e-06	5.98332
FER1L6	Protein coding	1.88974	-3.59373	5.65266	4.18463e-07	6.03525e-06	6.26848
LYVE1	Protein coding	-1.03349	3.74777	-5.65248	4.1875e-07	6.03569e-06	5.72667
IFITM9P	Other	-1.63105	-4.04501	-5.65204	4.19465e-07	6.04312e-06	6.17428
ACAN	Protein coding	1.46545	-1.15779	5.65026	4.22344e-07	6.07998e-06	6.25062
G24237	lncRNA	-1.07153	-0.760606	-5.64928	4.23943e-07	6.10019e-06	6.24685
FABP5P2	Other	1.76308	-3.45985	5.64798	4.26067e-07	6.12544e-06	6.25948
THEMIS	Protein coding	1.1921	0.404948	5.64474	4.31409e-07	6.18909e-06	6.11388
PTPRR	Protein coding	1.7899	-2.32439	5.643	4.34299e-07	6.22339e-06	6.24327
VWC2L	Protein coding	-1.73814	-3.45726	-5.64051	4.38477e-07	6.27717e-06	6.20956
AC015912.3	lncRNA	1.14434	0.175273	5.64046	4.38555e-07	6.27717e-06	6.12428
LINC01770	lncRNA	1.30527	-1.58317	5.6289	4.58493e-07	6.52814e-06	6.18593
AL158068.1	Other	1.72849	-3.35565	5.62772	4.60575e-07	6.55629e-06	6.18797
AC008035.1	lncRNA	-1.09113	-0.367731	-5.6234	4.68283e-07	6.65762e-06	6.1306
ADRB1	Protein coding	-1.76828	-1.2903	-5.62337	4.68333e-07	6.65762e-06	6.16931
GPR149	Protein coding	2.00472	-2.93205	5.62127	4.72132e-07	6.70857e-06	6.16446
ADAM1B	Other	-1.31765	-0.425084	-5.62068	4.73199e-07	6.71915e-06	6.12317
AL109809.4	Other	-1.43082	-1.64893	-5.61999	4.7445e-07	6.73538e-06	6.15994
HBEGF	Protein coding	1.42783	3.71989	5.61939	4.7556e-07	6.74807e-06	5.54568
SIT1	Protein coding	1.60536	-1.35721	5.61828	4.77577e-07	6.77361e-06	6.13947
AL109976.1	lncRNA	1.0862	-0.34233	5.61818	4.77762e-07	6.77469e-06	6.08603
ZNF385B	Protein coding	-2.11213	-1.27131	-5.61792	4.78238e-07	6.7799e-06	6.14981
HK3	Protein coding	1.71766	-0.971694	5.61665	4.80591e-07	6.80708e-06	6.11883
SIGLEC10	Protein coding	1.32522	0.102635	5.61528	4.83128e-07	6.83991e-06	6.03609
XLOC_010453	lncRNA	-1.46358	-3.7539	-5.61461	4.8436e-07	6.85581e-06	6.10615
RPS27AP13	Other	1.82458	-3.54797	5.61246	4.88386e-07	6.90808e-06	6.13083
THEGL	Protein coding	-1.41002	-1.3999	-5.61015	4.92737e-07	6.9649e-06	6.12228
CA9	Protein coding	-1.4585	0.135369	-5.60989	4.93225e-07	6.97023e-06	6.05468
WNK2	Protein coding	-1.08932	4.14333	-5.60785	4.97094e-07	7.01379e-06	5.48746
IGHD	Other	-2.34866	-3.99379	-5.60744	4.97887e-07	7.0218e-06	5.99679
AC003973.3	Other	-2.06307	-1.28005	-5.6068	4.99106e-07	7.03741e-06	6.10221
XLOC_001195	lncRNA	1.60384	-1.79096	5.60611	5.0044e-07	7.05462e-06	6.10595
FSIP2-AS1	lncRNA	-1.65942	-1.97459	-5.60516	5.02253e-07	7.07539e-06	6.10507
SLC9A3	Protein coding	1.2071	0.974267	5.60131	5.09748e-07	7.1745e-06	5.88639
AC097493.1	Other	-1.5847	-3.01144	-5.60067	5.10983e-07	7.18865e-06	6.08422
DLGAP5	Protein coding	1.00396	3.53912	5.59887	5.14527e-07	7.23198e-06	5.51037
FOXO6	Protein coding	-1.0397	-0.153732	-5.59771	5.16823e-07	7.26262e-06	6.02062
BIRC5	Protein coding	1.08167	1.77661	5.58912	5.34146e-07	7.49088e-06	5.7438
USP18	Protein coding	1.14786	0.664222	5.58654	5.39454e-07	7.56192e-06	5.86971
ZNF229	Protein coding	-1.20224	1.60794	-5.57945	5.5433e-07	7.74611e-06	5.77589
CCL5	Protein coding	1.26801	0.312979	5.57908	5.55116e-07	7.75495e-06	5.88064
LINC00032	Other	-1.3955	-1.91153	-5.57893	5.55424e-07	7.75495e-06	6.01184
OR2W3	Protein coding	2.04325	-3.51641	5.57689	5.59795e-07	7.80675e-06	5.99724
AC072052.1	Other	-1.50559	-3.15617	-5.5746	5.64724e-07	7.87022e-06	5.99489
ANKRD18A	Protein coding	-1.09557	2.25592	-5.57453	5.64867e-07	7.87045e-06	5.66595
AC115989.1	lncRNA	-1.12452	1.31347	-5.57437	5.65225e-07	7.87368e-06	5.78475
OR9Q1	Protein coding	-1.63644	-3.3919	-5.57405	5.65913e-07	7.88152e-06	5.98367
FSIP2	Protein coding	-1.54163	3.04923	-5.57336	5.67424e-07	7.90045e-06	5.55228
FAM133A	Protein coding	-1.96873	-3.22952	-5.57331	5.67526e-07	7.90045e-06	5.95289
GIPR	Protein coding	1.06218	0.767092	5.57252	5.69237e-07	7.92251e-06	5.80704
AL162596.1	Protein coding	2.62098	-2.5743	5.57209	5.70193e-07	7.93404e-06	5.985
G29816	lncRNA	-1.73128	2.73692	-5.57105	5.72457e-07	7.96377e-06	5.61241
AL512324.3	Other	-1.85307	-2.79024	-5.56811	5.78938e-07	8.03782e-06	5.96647
XLOC_008417	lncRNA	-1.44425	-4.13644	-5.55874	6.00101e-07	8.30211e-06	5.81535
LGR5	Protein coding	-1.48441	2.83286	-5.55694	6.04254e-07	8.354e-06	5.52804
AC009302.1	Other	1.59589	-3.82476	5.54965	6.2136e-07	8.57027e-06	5.89134
MICB	Protein coding	1.21849	0.17998	5.54693	6.27853e-07	8.64772e-06	5.77582
AC080188.2	Other	1.20702	-0.366853	5.54622	6.29556e-07	8.66927e-06	5.82075
DHRS9	Protein coding	1.22067	2.65921	5.54287	6.37698e-07	8.77172e-06	5.43486
SLC39A1	Protein coding	1.35571	-1.17683	5.54218	6.39377e-07	8.79287e-06	5.85726
ALDOB	Protein coding	-1.63049	-2.10944	-5.54087	6.42597e-07	8.83327e-06	5.87485
CXCL8	Protein coding	3.78874	-1.54407	5.54078	6.42802e-07	8.83414e-06	5.81906
OR9L1P	Other	-1.40003	-3.84701	-5.54015	6.4435e-07	8.85347e-06	5.78476
UBE2FP2	Other	-1.76261	-3.10649	-5.53939	6.46245e-07	8.8756e-06	5.86485
AC096720.2	Other	1.29763	-1.5324	5.53873	6.47867e-07	8.89396e-06	5.85709
ZPLD1	Protein coding	1.6773	-3.33132	5.53691	6.52405e-07	8.94839e-06	5.85942
RNU6-766P	Other	-1.63923	-3.34143	-5.53681	6.52655e-07	8.94985e-06	5.84441
AL451042.1	lncRNA	1.58724	-2.40044	5.53668	6.52963e-07	8.95212e-06	5.85972
AL590644.1	lncRNA	1.85514	-3.68146	5.53642	6.53613e-07	8.95709e-06	5.84751
AL512658.2	lncRNA	-1.9193	-2.43999	-5.53575	6.553e-07	8.97824e-06	5.85521
C4orf48	Protein coding	1.20074	-0.57486	5.53508	6.5697e-07	8.99718e-06	5.79862
HS3ST5	Protein coding	-1.92241	-2.8546	-5.53466	6.58045e-07	9.00598e-06	5.83461
ANKRD31	Protein coding	1.12053	0.720431	5.53274	6.62894e-07	9.06042e-06	5.66778
HAVCR1P1	Other	-1.38149	-1.42541	-5.5317	6.65517e-07	9.09428e-06	5.83817
DHFRP1	Other	1.92579	-3.50782	5.52603	6.80127e-07	9.27566e-06	5.81006
CCL17	Protein coding	2.7925	-0.0153318	5.52504	6.82686e-07	9.30852e-06	5.71578
CXCR1	Protein coding	2.0525	-0.00196293	5.52446	6.84221e-07	9.32742e-06	5.7099
C10orf67	Protein coding	-1.49675	0.486693	-5.52235	6.89754e-07	9.38646e-06	5.7025
VN1R107P	Other	-1.79759	-3.22459	-5.52218	6.90197e-07	9.39043e-06	5.79537
XLOC_000819	lncRNA	1.47263	-4.00789	5.51969	6.96795e-07	9.46989e-06	5.77767
AC007132.1	lncRNA	-1.34669	-3.97318	-5.51829	7.00545e-07	9.51464e-06	5.70401
AL359075.1	Other	-1.58771	-3.05379	-5.51438	7.11077e-07	9.64091e-06	5.77196
PLA2G4B	Protein coding	1.13807	-0.179342	5.51416	7.11679e-07	9.64489e-06	5.68658
AC069113.2	lncRNA	-1.57878	-3.72794	-5.5128	7.15375e-07	9.69287e-06	5.71101
XLOC_013021	lncRNA	-1.59634	-3.71583	-5.51137	7.19309e-07	9.73773e-06	5.71858
FNDC1	Protein coding	-1.63297	1.31701	-5.51094	7.20498e-07	9.75171e-06	5.57697
AP003500.1	lncRNA	1.80496	-3.30177	5.51029	7.22278e-07	9.77368e-06	5.76284
BX248123.1	lncRNA	-1.49939	-3.71601	-5.51009	7.22844e-07	9.77922e-06	5.70021
XLOC_010591	lncRNA	1.49781	-2.23163	5.50603	7.34132e-07	9.92118e-06	5.74912
PES1P2	Other	-1.85521	-3.07565	-5.50503	7.36949e-07	9.95279e-06	5.73497
G40351	lncRNA	-1.3428	-0.659603	-5.50456	7.38251e-07	9.96823e-06	5.71703
AL121821.1	lncRNA	-1.56506	-3.22273	-5.50338	7.41584e-07	1.00067e-05	5.73329
CHRDL1	Protein coding	-1.46855	4.73878	-5.50166	7.46485e-07	1.0062e-05	4.99781
LINC01943	lncRNA	1.76974	-3.45479	5.49842	7.55781e-07	1.01735e-05	5.72103
ANKRD30A	Protein coding	-1.96128	-3.41774	-5.49691	7.60135e-07	1.02261e-05	5.68371
AL354796.1	Other	-1.54816	-3.88785	-5.49212	7.74176e-07	1.03924e-05	5.63009
AL161785.1	lncRNA	-1.39038	-0.157644	-5.49207	7.74323e-07	1.03924e-05	5.64039
HPN	Protein coding	-1.52385	-3.63901	-5.49137	7.76399e-07	1.04153e-05	5.64892
ARSF	Protein coding	1.46981	2.25552	5.4901	7.80153e-07	1.04571e-05	5.3024
TMIGD3	Protein coding	1.80443	-3.26284	5.4867	7.90353e-07	1.05848e-05	5.67901
LINC01659	lncRNA	-1.82597	-2.47946	-5.48596	7.92586e-07	1.06124e-05	5.67041
YY1P1	Other	1.65743	-3.38606	5.4855	7.93959e-07	1.06285e-05	5.67385
TRAV8-6	Other	1.5521	-4.06097	5.48386	7.98968e-07	1.06892e-05	5.64726
LINC02242	lncRNA	-1.94848	-2.92016	-5.48231	8.03692e-07	1.07427e-05	5.65067
AC080128.1	Other	-1.79211	-3.73981	-5.48022	8.1012e-07	1.08216e-05	5.60273
XLOC_006126	lncRNA	-1.80179	-3.64785	-5.47803	8.1691e-07	1.09007e-05	5.59262
RNASE13	Protein coding	2.19344	-3.5137	5.47683	8.20673e-07	1.09486e-05	5.61981
BX005266.3	Other	-1.75882	-4.24738	-5.47638	8.22084e-07	1.0965e-05	5.43888
G15372	lncRNA	-1.49802	-2.35577	-5.4741	8.29246e-07	1.10441e-05	5.63523
IL1F10	Protein coding	-1.04316	1.90983	-5.47366	8.30634e-07	1.10602e-05	5.33639
AC026703.2	Other	-1.32839	-4.13056	-5.47271	8.33668e-07	1.10911e-05	5.45668
KCTD16	Protein coding	-1.82709	-1.63471	-5.4726	8.34018e-07	1.10911e-05	5.62906
RNVU1-6	Other	2.21794	-1.83505	5.46947	8.44036e-07	1.12147e-05	5.61199
G7468	lncRNA	1.55777	-4.08104	5.46886	8.4599e-07	1.12335e-05	5.55705
PLA1A	Protein coding	1.87395	-3.20458	5.46624	8.5447e-07	1.13358e-05	5.60677
BNIP3P39	Other	-1.15542	-0.140757	-5.46459	8.59871e-07	1.14009e-05	5.53003
CCNJL	Protein coding	1.00744	0.026858	5.46361	8.63088e-07	1.14411e-05	5.48718
TRIM60P17	Other	-1.84474	-3.69667	-5.45773	8.82629e-07	1.16753e-05	5.51464
C10orf71-AS1	lncRNA	-1.51573	-3.9151	-5.45744	8.83607e-07	1.16833e-05	5.4896
AC069257.2	Other	-1.39559	-3.88648	-5.4549	8.92216e-07	1.17922e-05	5.48638
LINC01136	lncRNA	-1.16941	-0.573331	-5.4502	9.08315e-07	1.19897e-05	5.50868
KRT31	Protein coding	-1.30611	3.27948	-5.44693	9.19686e-07	1.21144e-05	5.0492
G27536	lncRNA	-2.58761	-2.17475	-5.44647	9.21316e-07	1.21331e-05	5.53435
AL109613.1	lncRNA	-1.31032	-0.0111968	-5.44596	9.23091e-07	1.21539e-05	5.45422
AL139041.1	lncRNA	-1.21966	-1.41896	-5.44474	9.27396e-07	1.22055e-05	5.52412
XLOC_008190	lncRNA	1.46954	-3.99424	5.44304	9.33428e-07	1.22745e-05	5.44278
AC011473.1	lncRNA	-1.30162	-3.92165	-5.4396	9.45722e-07	1.24283e-05	5.40814
ICAM3	Protein coding	1.17852	-1.02196	5.43467	9.63618e-07	1.26396e-05	5.45964
TNFAIP2	Protein coding	1.13202	5.01665	5.43425	9.65154e-07	1.26517e-05	4.60894
HTR3B	Protein coding	1.89085	-3.8832	5.4334	9.68294e-07	1.26876e-05	5.45701
G11279	lncRNA	2.23927	-3.00408	5.43292	9.70044e-07	1.27078e-05	5.48086
CCL4	Protein coding	2.27738	-3.13202	5.43222	9.72626e-07	1.2739e-05	5.48189
G37033	lncRNA	-2.30345	-1.85269	-5.43191	9.73805e-07	1.27518e-05	5.48382
AC107074.1	lncRNA	1.09629	0.179007	5.43008	9.806e-07	1.28327e-05	5.34725
LKAAEAR1	Protein coding	1.40849	-3.96635	5.42711	9.91744e-07	1.29704e-05	5.37928
SGIP1	Protein coding	1.08417	0.624143	5.42554	9.97671e-07	1.30424e-05	5.27967
AC060234.3	lncRNA	1.56315	-3.57448	5.4214	1.01352e-06	1.32357e-05	5.44118
BEND6	Protein coding	1.1977	0.477944	5.41987	1.01942e-06	1.33017e-05	5.27714
XLOC_006589	lncRNA	1.51622	-4.32983	5.41941	1.02118e-06	1.3319e-05	5.28929
C7orf57	Protein coding	1.82839	-2.53737	5.41925	1.0218e-06	1.33244e-05	5.43672
XLOC_010752	lncRNA	-1.46941	-4.19712	-5.41844	1.02496e-06	1.33628e-05	5.25099
AC131280.1	Other	-1.40123	-3.7085	-5.41673	1.03166e-06	1.34417e-05	5.37993
LINC01950	lncRNA	-1.53034	-3.88231	-5.41648	1.03261e-06	1.34487e-05	5.34326
AC011431.1	Other	-1.66821	-3.01595	-5.41608	1.03418e-06	1.34662e-05	5.41377
AC019080.3	lncRNA	-1.31391	-1.09527	-5.41377	1.04331e-06	1.35736e-05	5.39928
AC103591.1	Other	-1.58664	-2.82018	-5.4036	1.08443e-06	1.40794e-05	5.38386
AC007389.3	lncRNA	-1.69008	-2.06826	-5.40237	1.0895e-06	1.41422e-05	5.37943
KRT6C	Protein coding	7.49304	4.00911	5.40121	1.09431e-06	1.41959e-05	4.82804
RN7SL748P	Other	-1.51281	-3.81966	-5.39954	1.10128e-06	1.42773e-05	5.29897
AC017002.3	lncRNA	1.71681	-3.85677	5.39774	1.10884e-06	1.43693e-05	5.34312
AC007563.1	lncRNA	-1.36892	-3.87337	-5.3971	1.11152e-06	1.43952e-05	5.29038
ASB4	Protein coding	-1.9355	-2.03722	-5.39283	1.12968e-06	1.46121e-05	5.34426
SOD3	Protein coding	-1.07321	3.04143	-5.39193	1.13353e-06	1.46589e-05	4.86823
MSMB	Protein coding	-2.03424	1.20119	-5.39188	1.13378e-06	1.46591e-05	5.1578
AC003958.2	lncRNA	-1.4895	-1.65644	-5.39145	1.13563e-06	1.4677e-05	5.33775
RN7SL138P	Other	1.01287	-0.384387	5.38641	1.15755e-06	1.49324e-05	5.24231
TMEM132C	Protein coding	-1.21199	0.155317	-5.38486	1.16437e-06	1.50048e-05	5.21685
CDKN2A	Protein coding	1.44151	-1.94045	5.37692	1.19997e-06	1.54446e-05	5.2836
LAIR2	Protein coding	1.76556	-4.05078	5.37663	1.20127e-06	1.5458e-05	5.24157
AC130466.1	lncRNA	-1.90321	-2.23361	-5.37604	1.20398e-06	1.54897e-05	5.28221
ISG15	Protein coding	1.92232	0.874765	5.3735	1.21561e-06	1.56233e-05	5.05603
RNA5SP496	Other	1.91308	-4.09563	5.37251	1.2202e-06	1.56791e-05	5.09849
HCAR3	Protein coding	1.09913	2.1327	5.36517	1.25462e-06	1.60849e-05	4.85936
DRGX	Protein coding	2.06943	-0.0669175	5.36298	1.2651e-06	1.62093e-05	5.11985
AL356134.1	lncRNA	1.6025	-4.13594	5.3564	1.29702e-06	1.65969e-05	5.18283
CD34	Protein coding	-1.03728	5.08055	-5.35636	1.29721e-06	1.65969e-05	4.37317
AC006122.1	Other	1.86392	-2.72627	5.35573	1.3003e-06	1.66331e-05	5.21313
OSGEPL1-AS1	lncRNA	-1.03774	-1.36786	-5.35329	1.31237e-06	1.67771e-05	5.19417
GCM2	Protein coding	-1.48743	-3.62104	-5.35166	1.32048e-06	1.68704e-05	5.15309
CARD18	Protein coding	-1.22216	3.7704	-5.35011	1.32825e-06	1.69524e-05	4.59903
AL121890.4	lncRNA	-1.53236	-3.48615	-5.34812	1.33832e-06	1.70635e-05	5.15758
SLC6A14	Protein coding	1.52585	4.22425	5.3468	1.34505e-06	1.71387e-05	4.43613
G37465	lncRNA	-2.51191	0.420315	-5.34524	1.35298e-06	1.72258e-05	5.08106
AC092687.3	lncRNA	1.29874	-1.47885	5.34472	1.35563e-06	1.72492e-05	5.15128
AC010332.2	Other	-1.57894	-3.98423	-5.34472	1.35565e-06	1.72492e-05	5.03332
AC079905.2	Other	-1.45878	-3.73533	-5.34249	1.36715e-06	1.73849e-05	5.11103
XLOC_013770	lncRNA	2.22916	-2.4506	5.3419	1.37021e-06	1.74203e-05	5.14191
AC019080.4	lncRNA	-1.22128	-0.553324	-5.34168	1.37137e-06	1.74314e-05	5.11452
RNU6ATAC9P	Other	1.53843	-4.08606	5.34121	1.37378e-06	1.74585e-05	5.1319
IDO1	Protein coding	1.71986	-1.06928	5.34017	1.37922e-06	1.75205e-05	5.11599
AGTR1	Protein coding	-1.28782	1.66872	-5.33921	1.38424e-06	1.75807e-05	4.87795
SRXN1	Protein coding	1.6827	-1.32504	5.33843	1.38833e-06	1.76291e-05	5.12476
IPO4	Protein coding	1.00454	-0.950043	5.33795	1.39083e-06	1.76573e-05	5.10784
LINC02068	lncRNA	1.76241	-2.64219	5.33789	1.39114e-06	1.76576e-05	5.14886
PIF1	Protein coding	1.23326	0.186183	5.33461	1.40851e-06	1.78635e-05	4.99672
CTAG2	Protein coding	2.54925	-4.51396	5.33397	1.41195e-06	1.79035e-05	4.88907
FAM180B	Protein coding	-1.13788	1.44442	-5.33386	1.41253e-06	1.79072e-05	4.88418
XLOC_005957	lncRNA	-1.49407	-3.00449	-5.33171	1.42406e-06	1.80388e-05	5.12754
G33207	lncRNA	-1.67587	-0.24366	-5.33085	1.42872e-06	1.80933e-05	5.06612
PMCHL1	Other	-1.54819	-3.91755	-5.3308	1.42895e-06	1.80933e-05	5.01869
CFAP47	Protein coding	-1.46075	-3.6949	-5.33004	1.43306e-06	1.81381e-05	5.06558
STK31	Protein coding	-1.25228	-0.13131	-5.32925	1.43738e-06	1.81854e-05	5.03799
KLF7-IT1	lncRNA	1.13295	-1.11602	5.32792	1.44464e-06	1.82735e-05	5.07835
ANKRD20A5P	Other	2.61344	-1.10923	5.32328	1.47018e-06	1.8574e-05	5.05285
LILRB4	Protein coding	1.64879	-0.50866	5.32118	1.48188e-06	1.87089e-05	5.01026
S100A9	Protein coding	6.56843	7.11566	5.31872	1.49572e-06	1.88624e-05	3.92218
AC044802.1	lncRNA	1.59519	-3.72353	5.31733	1.50361e-06	1.89542e-05	5.0628
HEMGN	Protein coding	-1.48809	-1.32908	-5.31606	1.51087e-06	1.9038e-05	5.06362
TAC1	Protein coding	-1.6453	-0.101974	-5.31346	1.52579e-06	1.92144e-05	4.99356
LINC01649	lncRNA	-1.47205	-3.8134	-5.31315	1.52754e-06	1.92326e-05	4.99082
KRT41P	Other	-1.60925	-3.28062	-5.31138	1.53777e-06	1.93536e-05	5.04201
[truncated: 2,192 more rows]

## Sheet: S2 DEG - Psoriasis
Supplementary Figure 2: Differentially expressed genes in psoriasis
Abbreviations are as follows: logFC, log2 fold change; AveExpr, average log2 expression; t, moderated t-statistic; P.Value, raw p-value; adj.P.Val, adjusted p-value; B, log-odds that the gene is differentially expressed
Gene	Category	logFC	AveExpr	t	P.Value	adj.P.Val	B
IL36A	Protein coding	9.88078	-0.211105	49.9682	2.6049e-105	1.62674e-100	230.154
VNN3	Protein coding	7.88181	-0.788622	49.5528	1.01626e-104	3.17322e-100	227.642
HSPD1P3	Other	7.36423	-1.83704	42.5829	4.15726e-94	8.65388e-90	204.361
G13883	lncRNA	5.83894	-2.01618	41.4498	3.01758e-92	4.71112e-88	199.058
TPBG	Protein coding	1.6918	5.31335	40.049	6.89368e-90	8.61007e-86	194.919
G19270	lncRNA	-4.98443	-3.2545	-39.8482	1.52093e-89	1.58301e-85	193.436
G2608	lncRNA	5.58485	-2.35477	39.3337	1.17135e-88	1.045e-84	191.368
CERNA2	lncRNA	5.82493	-0.418048	38.5087	3.23604e-87	2.5261e-83	186.861
FABP5	Protein coding	3.34773	7.16574	37.8782	4.24735e-86	2.94715e-82	186.121
LINC01206	lncRNA	5.29039	-2.54978	37.7599	6.9104e-86	4.31548e-82	184.969
ADAP2	Protein coding	2.0029	4.629	37.3327	4.0484e-85	2.29835e-81	183.947
PLBD1	Protein coding	1.89198	6.36035	37.1626	8.21938e-85	4.27743e-81	183.194
ARNTL2	Protein coding	2.03104	5.55848	37.0118	1.54377e-84	7.41589e-81	182.608
TMPRSS11A	Protein coding	6.01847	-2.34661	36.797	3.80039e-84	1.69522e-80	181.403
AKR1B10	Protein coding	6.40062	4.06225	36.6611	6.73471e-84	2.80384e-80	180.977
G3793	lncRNA	-5.43272	-2.95007	-36.6428	7.27264e-84	2.83856e-80	180.68
CDK5R1	Protein coding	2.3521	2.8768	36.1615	5.59358e-83	2.05479e-79	178.882
FAM110C	Protein coding	2.0395	4.6684	36.0503	8.99076e-83	3.11924e-79	178.557
KYNU	Protein coding	4.44077	3.45382	36.0161	1.04018e-82	3.41886e-79	178.275
IL19	Protein coding	7.89248	-1.39759	35.6971	4.0853e-82	1.27562e-78	177.004
G10489	lncRNA	-4.56992	-3.45742	-35.6575	4.84507e-82	1.44081e-78	176.344
TTC39A	Protein coding	2.5111	4.56061	35.2919	2.35348e-81	6.68056e-78	175.296
WNT5A	Protein coding	2.40468	4.47366	35.1589	4.19546e-81	1.1356e-77	174.718
IL17A	Protein coding	5.43265	-2.83345	35.1498	4.36427e-81	1.1356e-77	174.351
C10orf99	Protein coding	5.6189	4.34191	35.0851	5.78453e-81	1.44495e-77	174.34
ABCG4	Protein coding	5.09133	1.01871	34.9825	9.0528e-81	2.17438e-77	173.121
AL157829.1	lncRNA	5.14446	-2.09685	34.8738	1.45662e-80	3.36905e-77	172.44
PGM2	Protein coding	1.5031	6.07924	34.8339	1.73434e-80	3.86814e-77	173.243
MPZL2	Protein coding	2.26505	6.31304	34.5882	5.10531e-80	1.09938e-76	172.153
G30340	lncRNA	4.52301	-3.29134	34.5486	6.07902e-80	1.26543e-76	171.546
HPSE	Protein coding	2.76295	4.77702	34.4656	8.7692e-80	1.76654e-76	171.686
S100A12	Protein coding	8.90958	0.734311	34.1348	3.80234e-79	7.34001e-76	169.514
KPNA2	Protein coding	1.75651	5.54227	34.1303	3.87869e-79	7.34001e-76	170.172
SPRR3	Protein coding	6.52061	-1.91924	34.102	4.39902e-79	8.07984e-76	169.742
COBL	Protein coding	-1.59475	5.43586	-33.8365	1.44001e-78	2.56934e-75	168.86
ANKRD33B	Protein coding	-2.77011	4.50299	-33.199	2.55191e-77	4.42679e-74	166.022
CLEC7A	Protein coding	2.42792	3.81805	32.5588	4.77047e-76	8.05166e-73	163.091
SNTB1	Protein coding	-2.01152	3.87655	-32.0856	4.26576e-75	7.01032e-72	160.912
AC005392.2	lncRNA	6.07102	-2.20341	31.8703	1.16492e-74	1.86533e-71	159.727
LCE3D	Protein coding	5.46885	6.43693	31.8403	1.34082e-74	2.09332e-71	159.726
IL36G	Protein coding	5.53686	5.29519	31.7985	1.6304e-74	2.48334e-71	159.574
BTC	Protein coding	-4.50123	2.23742	-31.7744	1.82484e-74	2.71331e-71	159.292
SLC7A1	Protein coding	1.50251	7.61812	31.655	3.19707e-74	4.53759e-71	158.598
CCNB1	Protein coding	2.16772	4.16817	31.5125	6.25137e-74	8.67537e-71	158.234
RRM2	Protein coding	2.71443	3.45415	31.4526	8.29099e-74	1.12557e-70	157.936
PTPN21	Protein coding	-1.35461	5.63145	-31.3067	1.65262e-73	2.19584e-70	157.185
KRT77	Protein coding	-3.82039	6.88484	-31.1862	2.92756e-73	3.80881e-70	156.528
AKR1B15	Protein coding	5.04135	1.19052	31.0839	4.76165e-73	6.06857e-70	155.737
XLOC_013697	lncRNA	-7.22817	1.68424	-31.0749	4.97001e-73	6.20745e-70	155.741
GJB6	Protein coding	2.82551	7.62367	30.9844	7.64966e-73	9.36693e-70	155.454
JADE1	Protein coding	-1.23148	4.89308	-30.7973	1.8706e-72	2.24648e-69	154.809
SH3PXD2A-AS1	lncRNA	2.33028	3.54189	30.7753	2.07833e-72	2.44887e-69	154.731
CLDN1	Protein coding	-1.80117	8.14654	-30.7695	2.13707e-72	2.47145e-69	154.287
S100A15A	Other	5.25193	-2.12807	30.7233	2.66769e-72	3.02899e-69	154.045
FUT3	Protein coding	3.2217	2.64676	30.6311	4.15362e-72	4.63195e-69	153.975
MFSD2B	Protein coding	4.03698	-0.133039	30.5384	6.48747e-72	7.10765e-69	152.843
G31721	lncRNA	5.54075	-2.25441	30.3831	1.37276e-71	1.47806e-68	152.516
CCNE1	Protein coding	2.59595	2.38768	30.3454	1.64793e-71	1.74426e-68	152.594
LCE3E	Protein coding	5.60078	4.85026	30.3248	1.82092e-71	1.87954e-68	152.571
NOD2	Protein coding	1.82645	4.64353	30.3231	1.83593e-71	1.87954e-68	152.545
TMEM45B	Protein coding	1.97226	5.78202	30.159	4.06931e-71	4.09878e-68	151.674
TRIM15	Protein coding	4.84941	-0.512464	29.9848	9.50455e-71	9.42143e-68	150.058
IRAK2	Protein coding	2.0591	3.14646	29.9332	1.22234e-70	1.19271e-67	150.66
SPRR2B	Protein coding	8.62286	4.94067	29.8863	1.53728e-70	1.45476e-67	150.411
SPRR2E	Protein coding	3.73305	9.32582	29.8863	1.53748e-70	1.45476e-67	149.89
TICRR	Protein coding	2.1905	1.82736	29.8456	1.87589e-70	1.74847e-67	150.124
F3	Protein coding	-2.27064	4.51483	-29.8364	1.96229e-70	1.8021e-67	150.181
RORC	Protein coding	-2.44847	3.73555	-29.7889	2.4766e-70	2.24147e-67	149.967
G33755	lncRNA	4.62207	-2.76794	29.7228	3.42488e-70	3.0124e-67	149.223
PPP4R1	Protein coding	1.04747	6.87524	29.6726	4.38152e-70	3.8003e-67	149.148
SERPINB13	Protein coding	2.82906	6.07447	29.5624	7.5368e-70	6.44747e-67	148.74
KCNK10	Protein coding	4.07733	0.509357	29.5139	9.5673e-70	8.0739e-67	148.144
GJB4	Protein coding	-3.73987	3.11396	-29.5031	1.00922e-69	8.40332e-67	148.549
G41001	lncRNA	4.8733	-1.75513	29.4757	1.15542e-69	9.49407e-67	147.704
PHYHD1	Protein coding	-1.62467	3.38871	-29.417	1.54377e-69	1.24624e-66	148.141
CD274	Protein coding	3.39753	2.15268	29.4154	1.55658e-69	1.24624e-66	148.032
BCAR3	Protein coding	-1.72459	3.54615	-29.4017	1.66497e-69	1.31501e-66	148.066
KCNJ15	Protein coding	2.52842	3.42471	29.3994	1.68459e-69	1.31501e-66	148.051
AC087762.2	Other	4.59601	-2.73107	29.3602	2.04438e-69	1.57616e-66	147.377
MXD1	Protein coding	1.78978	5.43487	29.2952	2.82127e-69	2.1486e-66	147.458
PRKCQ	Protein coding	2.95817	1.80212	29.2907	2.88481e-69	2.17052e-66	147.389
IL34	Protein coding	-2.55393	4.48112	-29.2721	3.16389e-69	2.35216e-66	147.405
MELK	Protein coding	2.10056	2.63869	29.2477	3.57045e-69	2.62319e-66	147.275
CHI3L2	Protein coding	4.39723	4.90948	29.2073	4.36345e-69	3.16852e-66	147.092
LINC01605	lncRNA	3.13538	1.2144	29.1808	4.97687e-69	3.57242e-66	146.744
AMMECR1	Protein coding	1.50025	5.14408	29.1765	5.0843e-69	3.60806e-66	146.888
ADGRF1	Protein coding	6.1791	-1.08326	29.1399	6.09825e-69	4.27899e-66	146.423
HSPD1P2	Other	4.91048	-3.11636	29.1312	6.369e-69	4.41931e-66	146.556
MATN2	Protein coding	-1.2387	6.49503	-29.0539	9.35445e-69	6.41952e-66	146.126
GINS3	Protein coding	1.51574	3.03947	29.0226	1.09363e-68	7.42348e-66	146.182
GDA	Protein coding	6.40612	2.37193	28.9725	1.40413e-68	9.42867e-66	145.741
AL034376.1	lncRNA	5.41672	-0.0779476	28.9577	1.51187e-68	1.00442e-65	145.182
NCAPH	Protein coding	1.8444	2.65654	28.9289	1.74597e-68	1.14773e-65	145.699
SPRR2C	Other	8.83505	0.227875	28.9014	2.00275e-68	1.30281e-65	145.334
ZC3H12A	Protein coding	3.72082	5.88601	28.8896	2.12516e-68	1.36819e-65	145.436
CXCR6	Protein coding	2.96777	1.12088	28.814	3.10253e-68	1.97704e-65	144.924
C5orf46	Protein coding	-3.47093	3.8757	-28.7437	4.41386e-68	2.78425e-65	144.794
S100A7	Protein coding	7.98849	8.37754	28.7351	4.60793e-68	2.87761e-65	144.581
LMNB1	Protein coding	1.43608	4.91633	28.6563	6.84677e-68	4.1919e-65	144.303
G36656	lncRNA	4.64694	-3.11453	28.6108	8.60534e-68	5.21742e-65	143.924
INA	Protein coding	3.2958	1.85715	28.6085	8.70749e-68	5.2286e-65	144.006
PLA2G4D	Protein coding	4.43902	6.36002	28.5229	1.33999e-67	7.96965e-65	143.57
GM2A	Protein coding	1.75592	8.68194	28.4992	1.51036e-67	8.89815e-65	142.995
SDC4	Protein coding	-1.28592	7.41124	-28.404	2.44302e-67	1.42583e-64	142.72
GLTP	Protein coding	1.33962	9.17385	28.3852	2.68595e-67	1.5531e-64	142.3
IL12B	Protein coding	4.66156	-2.69098	28.3293	3.56545e-67	2.04274e-64	142.287
PRSS27	Protein coding	4.19963	3.82366	28.2669	4.89211e-67	2.77734e-64	142.396
G26344	lncRNA	-4.78382	-2.74394	-28.2256	6.03355e-67	3.36641e-64	141.985
MFHAS1	Protein coding	1.18309	5.94531	28.2254	6.03754e-67	3.36641e-64	142.025
KIF2C	Protein coding	1.84943	3.11555	28.1937	7.09439e-67	3.92068e-64	142.024
G39463	lncRNA	-5.83016	-1.03885	-28.1718	7.92699e-67	4.34239e-64	141.636
ZSCAN18	Protein coding	-1.74137	3.27773	-28.1505	8.83459e-67	4.79749e-64	141.807
NFKBIZ	Protein coding	2.05295	6.31441	28.1413	9.25954e-67	4.9849e-64	141.569
G29073	lncRNA	5.02449	-1.52943	28.1203	1.03052e-66	5.5004e-64	141.226
MTURN	Protein coding	-1.33171	5.77092	-28.1026	1.12746e-66	5.96686e-64	141.414
AC018716.2	lncRNA	4.01468	-3.27808	27.9555	2.38773e-66	1.25304e-63	140.497
SFXN1	Protein coding	1.01702	5.03709	27.9388	2.60053e-66	1.35334e-63	140.651
CHP2	Protein coding	-2.52004	5.80335	-27.9167	2.91035e-66	1.50205e-63	140.475
HYAL4	Protein coding	3.66976	1.22406	27.8893	3.34971e-66	1.71464e-63	140.28
PTTG1	Protein coding	1.71858	3.80586	27.8089	5.05611e-66	2.54637e-63	140.06
SLC5A1	Protein coding	1.8894	6.30884	27.7703	6.1608e-66	3.07789e-63	139.667
GJB2	Protein coding	4.25029	9.01648	27.7315	7.52072e-66	3.72747e-63	139.143
G7779	lncRNA	5.27124	-2.05555	27.657	1.1026e-65	5.42174e-63	139.042
CRY2	Protein coding	-1.64738	6.07206	-27.6352	1.23333e-65	6.01721e-63	138.986
SPRR1B	Protein coding	3.56961	8.68895	27.5867	1.58371e-65	7.66676e-63	138.417
LRP8	Protein coding	1.99901	2.91126	27.561	1.80774e-65	8.68398e-63	138.793
PLA2G4E	Protein coding	2.24474	7.33863	27.5247	2.18034e-65	1.03939e-62	138.264
RGS1	Protein coding	3.45881	1.16798	27.4992	2.48626e-65	1.17625e-62	138.297
SYT9	Protein coding	-4.77032	-2.30002	-27.4972	2.51302e-65	1.17997e-62	138.269
CXCR2	Protein coding	2.69929	3.40926	27.4617	3.01775e-65	1.40639e-62	138.285
GCH1	Protein coding	1.27216	3.89857	27.4038	4.07215e-65	1.88372e-62	137.971
SKA1	Protein coding	2.03393	1.39057	27.3877	4.42562e-65	2.03217e-62	137.801
LINC01215	lncRNA	3.83192	-0.417805	27.3832	4.52999e-65	2.06492e-62	137.329
CXCL13	Protein coding	6.16484	-1.10331	27.3222	6.21349e-65	2.81178e-62	137.148
SOX7	Protein coding	1.56014	4.69823	27.29	7.34235e-65	3.28345e-62	137.34
FLVCR2	Protein coding	1.69805	3.43139	27.2895	7.36094e-65	3.28345e-62	137.394
SPRR2G	Protein coding	4.74664	8.4487	27.199	1.17755e-64	5.21538e-62	136.516
CCNA2	Protein coding	1.94784	3.47523	27.1747	1.3361e-64	5.87592e-62	136.798
MYD88	Protein coding	1.06091	6.19176	27.1694	1.37371e-64	5.99909e-62	136.556
DEPDC1B	Protein coding	2.29193	1.69005	27.0759	2.23492e-64	9.6254e-62	136.221
NOCT	Protein coding	1.76248	2.8861	27.042	2.66628e-64	1.14045e-61	136.11
AL078590.2	lncRNA	4.05549	-0.452954	27.0074	3.19402e-64	1.35689e-61	135.393
POLR3G	Protein coding	2.34311	2.49866	26.9975	3.36457e-64	1.41969e-61	135.866
FOXE1	Protein coding	3.30682	2.21058	26.9668	3.94983e-64	1.65545e-61	135.68
SLC7A11	Protein coding	2.90526	2.92439	26.9035	5.49871e-64	2.28926e-61	135.386
EDA	Protein coding	-1.58855	3.04538	-26.8561	7.04608e-64	2.91404e-61	135.142
GAN	Protein coding	-1.75475	6.93431	-26.831	8.03671e-64	3.30187e-61	134.682
ACP7	Protein coding	3.6475	5.44948	26.8225	8.40638e-64	3.43118e-61	134.877
AURKA	Protein coding	2.09902	2.31964	26.7369	1.31688e-63	5.34012e-61	134.503
LCE3A	Protein coding	9.82436	1.76898	26.7239	1.41024e-63	5.68182e-61	134.053
ARSF	Protein coding	3.60822	3.26931	26.7125	1.49694e-63	5.99245e-61	134.391
EHF	Protein coding	2.091	7.19597	26.6214	2.41721e-63	9.6148e-61	133.559
KIF20A	Protein coding	2.19953	3.2217	26.5975	2.74274e-63	1.08406e-60	133.787
GALNT6	Protein coding	1.97198	5.14918	26.5843	2.93924e-63	1.15442e-60	133.617
AL445524.1	lncRNA	2.62268	4.83906	26.5451	3.61572e-63	1.41124e-60	133.446
AGR3	Protein coding	-5.0411	-3.1446	-26.54	3.71385e-63	1.44054e-60	133.414
TEX101	Protein coding	4.63423	-0.575316	26.5368	3.77744e-63	1.45616e-60	132.921
HTR3B	Protein coding	3.77952	-3.65197	26.5109	4.32905e-63	1.65856e-60	133.112
RDH16	Protein coding	2.37203	2.44681	26.4884	4.87691e-63	1.85706e-60	133.202
DSG3	Protein coding	1.98902	8.22647	26.4521	5.90746e-63	2.23585e-60	132.481
PLLP	Protein coding	-1.78313	4.68153	-26.4459	6.10558e-63	2.29691e-60	132.915
FOXM1	Protein coding	1.83051	3.82257	26.4095	7.40234e-63	2.76808e-60	132.78
HK2	Protein coding	1.73685	6.5397	26.3885	8.27322e-63	3.07532e-60	132.415
NCAPG	Protein coding	2.13282	2.41933	26.3433	1.05112e-62	3.88412e-60	132.439
CTPS1	Protein coding	1.16575	4.76402	26.3289	1.13414e-62	4.16623e-60	132.29
GRHL3	Protein coding	1.63278	6.39292	26.3195	1.19232e-62	4.35434e-60	132.067
CCNB2	Protein coding	1.67478	3.45921	26.2782	1.48416e-62	5.38861e-60	132.097
AC011473.4	Protein coding	4.10376	3.57132	26.2313	1.90445e-62	6.87464e-60	131.855
RAB3B	Protein coding	-3.23695	2.5952	-26.2299	1.9187e-62	6.88626e-60	131.842
SPRR2D	Protein coding	6.01933	7.18697	26.1765	2.54819e-62	9.09326e-60	131.371
TRIM10	Protein coding	4.36814	-0.0684775	26.1632	2.73507e-62	9.70469e-60	131.092
IL4R	Protein coding	1.54731	6.24111	26.1563	2.83718e-62	1.00101e-59	131.217
PRDM1	Protein coding	1.62803	6.00551	26.149	2.95048e-62	1.03514e-59	131.209
CYP2W1	Protein coding	-4.96099	0.190657	-26.1445	3.02133e-62	1.05407e-59	131.092
BUB1	Protein coding	1.81286	2.87268	26.1403	3.08977e-62	1.07196e-59	131.373
EFNB2	Protein coding	-1.20914	5.12632	-26.113	3.57328e-62	1.22953e-59	131.103
AKR1B10P1	Other	4.90794	-2.8201	26.1073	3.68382e-62	1.25711e-59	131.08
FAM234B	Protein coding	-1.55539	3.78422	-26.0626	4.67391e-62	1.58631e-59	130.935
SPTLC2	Protein coding	1.15517	6.76379	26.0509	4.97615e-62	1.67976e-59	130.571
KIF4A	Protein coding	1.7862	2.70235	26.013	6.09134e-62	2.04515e-59	130.695
TMEM165	Protein coding	1.32612	5.76008	25.9998	6.53821e-62	2.18345e-59	130.437
LYN	Protein coding	1.35551	4.90801	25.9975	6.61706e-62	2.19803e-59	130.514
IDH3A	Protein coding	1.13417	5.18233	25.9722	7.57669e-62	2.50347e-59	130.35
CXCR4	Protein coding	1.89642	3.64285	25.9639	7.91894e-62	2.60279e-59	130.42
IL12RB2	Protein coding	2.09575	2.33912	25.9486	8.59236e-62	2.80934e-59	130.344
HRH3	Protein coding	4.85145	-1.72469	25.9304	9.47537e-62	3.08191e-59	129.824
SPIN4	Protein coding	1.51019	2.89946	25.8912	1.16851e-61	3.78094e-59	130.046
C14orf132	Protein coding	-1.80355	6.06643	-25.8814	1.2317e-61	3.96486e-59	129.762
GDPD3	Protein coding	2.3891	4.03355	25.8455	1.49275e-61	4.78055e-59	129.774
PARP9	Protein coding	1.93766	5.80034	25.8386	1.54855e-61	4.93395e-59	129.579
CRABP2	Protein coding	2.0589	8.24614	25.8261	1.65627e-61	5.25036e-59	129.137
MPHOSPH6	Protein coding	1.80684	4.49839	25.8121	1.78584e-61	5.63232e-59	129.56
STAT1	Protein coding	1.89938	7.59211	25.8111	1.7948e-61	5.63232e-59	129.168
CRYAB	Protein coding	-1.46706	6.08601	-25.8052	1.85255e-61	5.78451e-59	129.345
ARL11	Protein coding	1.60879	1.05024	25.7957	1.94985e-61	6.05802e-59	129.447
IGFL2	Protein coding	-2.5303	3.71074	-25.7185	2.95083e-61	9.12261e-59	129.103
BLNK	Protein coding	1.26282	3.59441	25.6944	3.35973e-61	1.03356e-58	128.975
AUNIP	Protein coding	2.18255	0.509986	25.66	4.04371e-61	1.23787e-58	128.64
CDC6	Protein coding	1.82058	2.74142	25.6504	4.2587e-61	1.29732e-58	128.757
AQP9	Protein coding	-2.57785	3.65432	-25.6418	4.46063e-61	1.35224e-58	128.692
CD24P4	Other	2.65324	5.33477	25.6385	4.53949e-61	1.3695e-58	128.568
FAM189A2	Protein coding	-1.76724	3.624	-25.5994	5.60351e-61	1.68237e-58	128.462
TREX2	Protein coding	3.35374	4.07333	25.5666	6.68992e-61	1.99894e-58	128.283
CCND1	Protein coding	-1.30521	7.48331	-25.5328	8.02724e-61	2.38711e-58	127.658
SHCBP1	Protein coding	1.70775	2.6595	25.5033	9.41443e-61	2.78636e-58	127.966
CDH26	Protein coding	2.75481	1.14712	25.4934	9.92834e-61	2.9246e-58	127.82
BIRC5	Protein coding	1.95301	2.1083	25.4817	1.05762e-60	3.10082e-58	127.838
PDZK1IP1	Protein coding	2.23926	6.61675	25.4795	1.07051e-60	3.12394e-58	127.543
APOL6	Protein coding	1.88547	5.98801	25.4747	1.09846e-60	3.1906e-58	127.592
ENKUR	Protein coding	4.7323	-1.47608	25.4668	1.14696e-60	3.31603e-58	127.391
SERPINB3	Protein coding	6.82526	6.18914	25.4396	1.3287e-60	3.82378e-58	127.539
TMEM241	Protein coding	1.07191	3.84593	25.4278	1.41591e-60	4.05605e-58	127.525
CEP55	Protein coding	1.97308	2.67478	25.4084	1.57313e-60	4.48588e-58	127.454
AC073062.1	lncRNA	-2.62328	-4.45573	-25.3928	1.71112e-60	4.8352e-58	127.08
ATP10B	Protein coding	1.7932	5.31479	25.3882	1.75492e-60	4.93663e-58	127.2
MCM10	Protein coding	2.12546	1.93694	25.3832	1.80228e-60	5.04712e-58	127.3
LRRC55	Protein coding	3.80557	1.27651	25.3794	1.8399e-60	5.12946e-58	127.195
HABP2	Protein coding	4.22152	-2.92626	25.3679	1.95849e-60	5.43582e-58	126.948
NWD2	Protein coding	3.41005	0.326319	25.3632	2.00934e-60	5.55228e-58	126.98
RGMB	Protein coding	-1.12286	3.66891	-25.3484	2.17687e-60	5.98868e-58	127.102
STIL	Protein coding	1.64336	2.65047	25.3464	2.20119e-60	6.02905e-58	127.119
SKA3	Protein coding	2.07838	1.88198	25.325	2.47106e-60	6.73866e-58	126.984
AC140479.7	Other	4.85086	-1.92076	25.3212	2.52252e-60	6.84907e-58	126.598
RGS20	Protein coding	2.41677	2.04074	25.2912	2.96902e-60	8.02651e-58	126.805
ID4	Protein coding	-1.67679	5.33384	-25.2137	4.52359e-60	1.21764e-57	126.238
WNK2	Protein coding	-2.43186	4.50095	-25.1538	6.26554e-60	1.6793e-57	125.999
XLOC_007053	lncRNA	3.29818	-0.508534	25.1357	6.91712e-60	1.84601e-57	125.601
G35484	lncRNA	6.10103	-1.84517	25.0926	8.7468e-60	2.32438e-57	125.618
TGM1	Protein coding	2.69082	7.57216	25.0806	9.34189e-60	2.472e-57	125.238
IL36RN	Protein coding	2.76506	7.24528	25.0459	1.12874e-59	2.97422e-57	125.105
AL513304.1	lncRNA	4.57578	-3.02583	24.9749	1.66367e-59	4.34705e-57	124.996
DLGAP5	Protein coding	2.20064	2.57623	24.968	1.72767e-59	4.49546e-57	125.065
HRH2	Protein coding	3.39151	2.3138	24.9317	2.10725e-59	5.4604e-57	124.858
XLOC_007437	Other	-4.61533	-2.37556	-24.8964	2.55617e-59	6.5963e-57	124.562
HJURP	Protein coding	1.75782	2.15766	24.8916	2.62407e-59	6.74363e-57	124.644
PNP	Protein coding	1.96332	5.15897	24.8873	2.68712e-59	6.87738e-57	124.487
CCR7	Protein coding	2.77424	2.27185	24.8783	2.82272e-59	7.19493e-57	124.569
G1047	lncRNA	3.03442	0.337129	24.8742	2.88686e-59	7.32852e-57	124.363
PSME2	Protein coding	1.08045	6.08114	24.8593	3.13339e-59	7.92214e-57	124.209
TMC5	Protein coding	3.06085	3.42991	24.8504	3.28963e-59	8.28365e-57	124.415
ZWINT	Protein coding	1.44321	3.92286	24.8456	3.37692e-59	8.46929e-57	124.354
TRIM14	Protein coding	1.41242	5.50333	24.818	3.92889e-59	9.81421e-57	124.06
TNFRSF9	Protein coding	2.99394	0.183503	24.7994	4.35205e-59	1.08279e-56	123.933
CGAS	Protein coding	1.77659	1.28488	24.7796	4.85053e-59	1.20203e-56	123.991
GBP5	Protein coding	2.51094	2.71804	24.7472	5.79689e-59	1.43087e-56	123.859
SPRR2A	Protein coding	10.2717	5.78412	24.7245	6.5669e-59	1.61455e-56	123.733
EPOP	Protein coding	2.33759	2.88179	24.7221	6.65538e-59	1.62989e-56	123.72
ADCY2	Protein coding	-1.52462	4.01585	-24.7205	6.71313e-59	1.63761e-56	123.656
FBXO45	Protein coding	1.45381	6.07044	24.677	8.5285e-59	2.07236e-56	123.213
ERCC6L	Protein coding	2.23175	1.02213	24.6703	8.85006e-59	2.14216e-56	123.365
IL37	Protein coding	-3.25287	3.87062	-24.6491	9.94419e-59	2.3977e-56	123.286
IL26	Protein coding	4.14037	-2.70097	24.6435	1.0255e-58	2.46314e-56	123.04
FUT1	Protein coding	1.56104	3.12402	24.6391	1.051e-58	2.51472e-56	123.256
PDSS1	Protein coding	1.48898	2.05327	24.6293	1.10891e-58	2.64314e-56	123.207
EZH2	Protein coding	1.25377	4.2108	24.6016	1.29192e-58	3.05603e-56	122.991
TMEM116	Protein coding	-1.40006	2.91402	-24.5536	1.68355e-58	3.9674e-56	122.789
G30130	lncRNA	4.37958	-2.8243	24.5525	1.69394e-58	3.97688e-56	122.562
PLK1	Protein coding	1.98713	3.40228	24.5504	1.71357e-58	4.00789e-56	122.761
PLEKHG7	Protein coding	4.61012	-2.43188	24.5218	2.00695e-58	4.67656e-56	122.463
TPX2	Protein coding	1.48489	4.57436	24.475	2.59944e-58	6.0123e-56	122.265
TMPRSS11D	Protein coding	8.0124	1.64165	24.4735	2.62136e-58	6.04064e-56	122.146
GATA3	Protein coding	-1.61125	7.00557	-24.4442	3.08141e-58	7.07466e-56	121.777
CDC25A	Protein coding	1.97373	1.58922	24.4388	3.17629e-58	7.2658e-56	122.141
TNFRSF21	Protein coding	1.48428	5.32562	24.4179	3.56507e-58	8.12536e-56	121.873
ABCC1	Protein coding	1.10864	6.42165	24.3898	4.16597e-58	9.4604e-56	121.568
SLC39A6	Protein coding	1.12516	7.45238	24.3462	5.30567e-58	1.20049e-55	121.158
EPHB2	Protein coding	2.572	3.93537	24.3442	5.36408e-58	1.20932e-55	121.6
RAI14	Protein coding	-1.43261	5.02736	-24.329	5.83457e-58	1.31066e-55	121.404
VSNL1	Protein coding	1.50647	4.96493	24.3188	6.17438e-58	1.38202e-55	121.363
SDR9C7	Protein coding	1.54116	5.9084	24.3001	6.85036e-58	1.52785e-55	121.149
GCNT4	Protein coding	2.09583	3.53498	24.2793	7.69083e-58	1.70504e-55	121.257
UGT3A2	Protein coding	-5.01407	0.660566	-24.2791	7.69943e-58	1.70504e-55	121.134
CDCA5	Protein coding	1.56645	3.1655	24.231	1.00567e-57	2.21919e-55	121.001
EPB41L4B	Protein coding	-1.18845	5.02295	-24.1645	1.45645e-57	3.20259e-55	120.487
CDCA2	Protein coding	1.80081	1.93335	24.1234	1.83128e-57	4.01269e-55	120.412
CHAD	Protein coding	-2.43531	1.02196	-24.0978	2.11211e-57	4.61185e-55	120.225
IFNG	Protein coding	3.76573	-3.24724	24.0849	2.26947e-57	4.9382e-55	119.938
CTLA4	Protein coding	3.22477	0.237678	24.067	2.50788e-57	5.43801e-55	119.927
CENPN	Protein coding	1.48962	2.21085	24.0545	2.68902e-57	5.8106e-55	120.034
CASP5	Protein coding	5.22448	-2.17124	24.0527	2.71571e-57	5.84805e-55	119.815
KCNK6	Protein coding	1.02777	6.67301	24.0508	2.74512e-57	5.89107e-55	119.638
AL049767.1	Other	3.54375	-1.10522	24.0374	2.95853e-57	6.3273e-55	119.522
A2ML1	Protein coding	2.45345	8.14078	23.9853	3.95794e-57	8.43582e-55	119.057
SLC26A9	Protein coding	3.00575	4.16156	23.9724	4.25411e-57	9.03623e-55	119.523
CCL7	Protein coding	3.81912	-3.42535	23.9565	4.64997e-57	9.8436e-55	119.365
S100A9	Protein coding	8.99534	8.60703	23.9038	6.24703e-57	1.31798e-54	118.931
MAPK6	Protein coding	1.22703	6.86328	23.8989	6.41823e-57	1.34954e-54	118.76
BLM	Protein coding	1.8773	1.37577	23.8818	7.06632e-57	1.48082e-54	119.046
SGK1	Protein coding	1.31618	6.82411	23.8696	7.56378e-57	1.57977e-54	118.604
TNIP3	Protein coding	6.8399	-0.233091	23.8609	7.94223e-57	1.65328e-54	118.727
ABHD17C	Protein coding	1.19835	4.81274	23.8482	8.52869e-57	1.76946e-54	118.746
SHROOM2	Protein coding	1.3002	4.43457	23.8133	1.03739e-56	2.14516e-54	118.587
ARG1	Protein coding	2.34228	7.12218	23.8117	1.04687e-56	2.15763e-54	118.259
UBE2C	Protein coding	1.74214	2.79086	23.7531	1.45481e-56	2.97873e-54	118.346
CLCA2	Protein coding	1.37782	8.6728	23.7504	1.47736e-56	3.01502e-54	117.589
GGH	Protein coding	1.55365	5.33899	23.7394	1.5714e-56	3.19649e-54	118.082
SLAMF7	Protein coding	1.70785	3.22715	23.7092	1.86256e-56	3.77647e-54	118.085
RTP4	Protein coding	2.32566	1.492	23.7061	1.89522e-56	3.83025e-54	118.068
CCL20	Protein coding	5.00797	-0.243272	23.705	1.90647e-56	3.84056e-54	117.791
STRIP2	Protein coding	2.21723	0.863798	23.7021	1.93811e-56	3.89174e-54	118.004
FABP5P1	Other	3.72547	-1.23947	23.6835	2.15178e-56	4.30694e-54	117.55
FAM83A	Protein coding	2.65594	4.81976	23.6829	2.15891e-56	4.30741e-54	117.839
NMI	Protein coding	1.4134	4.06636	23.6682	2.34545e-56	4.66467e-54	117.802
UBE2F	Protein coding	1.14079	3.7646	23.6466	2.64911e-56	5.24969e-54	117.7
HEPHL1	Protein coding	6.71869	4.78798	23.6132	3.19776e-56	6.29959e-54	117.54
KLK13	Protein coding	3.83108	5.33736	23.5482	4.61296e-56	9.00233e-54	117.059
NIPAL4	Protein coding	1.15666	6.90156	23.5375	4.9025e-56	9.53758e-54	116.714
ALDH3A2	Protein coding	-1.21288	8.02914	-23.5328	5.03302e-56	9.76109e-54	116.475
STUM	Protein coding	-1.78634	3.41653	-23.5172	5.49691e-56	1.06106e-53	116.991
CNFN	Protein coding	2.8923	8.23599	23.5169	5.50502e-56	1.06106e-53	116.424
GBP1	Protein coding	2.00823	5.21805	23.496	6.19764e-56	1.19088e-53	116.73
APBA1	Protein coding	-1.28233	3.42888	-23.4924	6.32389e-56	1.21141e-53	116.848
MACROD2	Protein coding	-1.8342	2.30826	-23.4295	9.02848e-56	1.71896e-53	116.532
LINC01269	lncRNA	4.60879	-1.83209	23.4228	9.3751e-56	1.77953e-53	116.262
NDC80	Protein coding	1.79093	2.20635	23.4173	9.67014e-56	1.82997e-53	116.465
MREG	Protein coding	1.34608	4.98971	23.3938	1.10468e-55	2.08417e-53	116.166
CACNA2D2	Protein coding	-1.59024	2.08481	-23.3869	1.14871e-55	2.16071e-53	116.293
GZMB	Protein coding	4.12954	0.862235	23.3779	1.20943e-55	2.26811e-53	116.143
UGT1A7	Protein coding	4.40984	0.731735	23.3747	1.23093e-55	2.30151e-53	116.103
OASL	Protein coding	4.56538	3.15408	23.3695	1.26796e-55	2.36366e-53	116.192
LTB4R	Protein coding	1.44834	6.87695	23.349	1.42463e-55	2.64783e-53	115.655
XLOC_007686	lncRNA	1.91992	0.864242	23.3381	1.51537e-55	2.80812e-53	115.968
C12orf56	Protein coding	2.36962	0.858408	23.3375	1.51996e-55	2.80828e-53	115.958
AL354761.1	Protein coding	-4.98516	0.0697972	-23.3106	1.77108e-55	3.2626e-53	115.69
SPINK1	Protein coding	-4.19207	-2.81325	-23.2857	2.03952e-55	3.74606e-53	115.63
SPTSSA	Protein coding	1.3097	6.34029	23.2832	2.0694e-55	3.7898e-53	115.362
SPAG5	Protein coding	1.32419	3.08026	23.2449	2.57172e-55	4.68225e-53	115.468
IFI16	Protein coding	1.38395	7.07633	23.2156	3.03925e-55	5.5014e-53	114.861
CLCA3P	Other	4.07465	-3.25299	23.196	3.3965e-55	6.13029e-53	115.115
TMPRSS4	Protein coding	2.88968	3.55663	23.1845	3.6266e-55	6.52674e-53	115.115
KIF23	Protein coding	1.56826	3.22677	23.1776	3.77215e-55	6.76917e-53	115.08
CTSC	Protein coding	1.12025	7.06822	23.1582	4.21269e-55	7.53806e-53	114.529
TYMP	Protein coding	3.26145	6.30278	23.1314	4.90723e-55	8.75576e-53	114.557
ITM2A	Protein coding	-1.74667	5.19497	-23.1229	5.14979e-55	9.16236e-53	114.598
CDC25B	Protein coding	1.4561	5.85513	23.0987	5.91399e-55	1.04921e-52	114.382
TACC3	Protein coding	1.31012	4.16089	23.0807	6.55137e-55	1.159e-52	114.464
NEK2	Protein coding	1.7063	1.89031	23.0605	7.3513e-55	1.29684e-52	114.443
CKS2	Protein coding	1.65287	3.21532	23.0434	8.10858e-55	1.4264e-52	114.317
CDC20	Protein coding	1.94852	4.01621	23.0356	8.47811e-55	1.48722e-52	114.225
TCAF2	Protein coding	1.27363	3.53742	23.0284	8.83072e-55	1.54473e-52	114.211
GPRASP1	Protein coding	-1.56738	3.03639	-23.0215	9.18968e-55	1.59857e-52	114.196
U62317.1	lncRNA	4.36282	-1.18888	23.015	9.5357e-55	1.65415e-52	113.84
AL135924.2	lncRNA	3.18908	-3.934	23.0075	9.9516e-55	1.72152e-52	114.025
HASPIN	Protein coding	1.79911	0.735998	23.0068	9.99282e-55	1.72387e-52	114.087
SLC16A1	Protein coding	1.21615	5.27107	23.0059	1.00417e-54	1.72753e-52	113.922
SPRY2	Protein coding	-1.04519	4.09819	-22.9893	1.10411e-54	1.88905e-52	113.94
ABCA12	Protein coding	1.49353	7.60526	22.9847	1.13375e-54	1.93447e-52	113.45
RNF222	Protein coding	2.09407	3.49715	22.9807	1.15997e-54	1.97381e-52	113.949
ADAMTSL3	Protein coding	-2.03797	2.38332	-22.9305	1.5462e-54	2.60969e-52	113.699
CNGA1	Protein coding	-1.64215	1.69168	-22.8952	1.89264e-54	3.1858e-52	113.5
FCHSD1	Protein coding	2.34078	6.1552	22.8941	1.90438e-54	3.19695e-52	113.19
LGALS3	Protein coding	-1.08786	8.08684	-22.892	1.92737e-54	3.22688e-52	112.805
ALOX12B	Protein coding	2.1961	6.88754	22.8762	2.11031e-54	3.51432e-52	112.973
SPC25	Protein coding	2.05339	1.12382	22.845	2.52363e-54	4.19144e-52	113.19
GPR68	Protein coding	1.92351	4.71944	22.843	2.55268e-54	4.22844e-52	113.06
GINS1	Protein coding	1.20028	2.82351	22.8154	2.98932e-54	4.92559e-52	113.029
SERPINA12	Protein coding	-2.58848	6.74206	-22.7925	3.41059e-54	5.60495e-52	112.506
AC091182.2	lncRNA	3.15933	-1.44796	22.7569	4.18269e-54	6.85577e-52	112.338
UPP1	Protein coding	2.9179	3.94621	22.7502	4.3485e-54	7.10888e-52	112.611
GPR1	Protein coding	1.88916	2.75942	22.745	4.48014e-54	7.30496e-52	112.631
IL20	Protein coding	5.04154	-1.39669	22.7429	4.535e-54	7.37516e-52	112.466
CHRNA9	Protein coding	3.04281	1.79228	22.7411	4.58022e-54	7.42936e-52	112.615
ARHGEF26	Protein coding	-1.23731	4.51144	-22.7218	5.11805e-54	8.28023e-52	112.369
AC129492.1	lncRNA	2.5313	0.0336225	22.702	5.73657e-54	9.23307e-52	112.269
LINC02159	lncRNA	3.83651	0.205144	22.6825	6.41827e-54	1.03037e-51	112.144
S100A8	Protein coding	8.49998	8.48415	22.6409	8.1527e-54	1.30546e-51	111.727
FABP5P7	Other	3.60541	-0.429253	22.6281	8.77695e-54	1.40182e-51	111.757
PRR11	Protein coding	1.45933	2.89337	22.608	9.85816e-54	1.56649e-51	111.837
GBAP1	Other	2.49573	2.0003	22.5924	1.07839e-53	1.70925e-51	111.768
MKI67	Protein coding	1.76254	5.67799	22.589	1.09957e-53	1.7384e-51	111.484
AL513321.2	lncRNA	-4.52524	-3.25349	-22.58	1.15821e-53	1.8219e-51	111.672
SLC16A6	Protein coding	1.61532	3.34391	22.569	1.23455e-53	1.93245e-51	111.591
LAMP3	Protein coding	2.0748	4.8244	22.5627	1.27972e-53	1.99794e-51	111.439
ENTPD7	Protein coding	1.48886	3.68443	22.5529	1.35425e-53	2.10777e-51	111.475
MICALL1	Protein coding	1.18404	7.13529	22.5526	1.35682e-53	2.10777e-51	111.038
AASS	Protein coding	1.81819	3.94923	22.531	1.53696e-53	2.37579e-51	111.332
SOX5	Protein coding	-1.83176	2.85104	-22.5258	1.58365e-53	2.44191e-51	111.364
SYBU	Protein coding	-1.02956	3.81467	-22.5206	1.63243e-53	2.51093e-51	111.27
AC019069.1	lncRNA	1.89086	0.298757	22.5181	1.65598e-53	2.54089e-51	111.263
AL355338.1	lncRNA	1.84296	1.61196	22.5037	1.7992e-53	2.75387e-51	111.255
AP001330.1	lncRNA	-4.14873	-3.29918	-22.4771	2.09878e-53	3.20457e-51	111.053
ADAMDEC1	Protein coding	4.65134	1.59803	22.4418	2.57409e-53	3.92072e-51	110.873
DTX3L	Protein coding	1.35955	5.49876	22.4329	2.70986e-53	4.11746e-51	110.595
BUB1B	Protein coding	1.5891	2.66587	22.4074	3.14152e-53	4.76176e-51	110.689
G16208	lncRNA	3.47863	-3.78852	22.3891	3.49127e-53	5.27104e-51	110.521
SCD5	Protein coding	-1.429	3.44801	-22.389	3.49439e-53	5.27104e-51	110.538
GCOM1	Protein coding	1.84958	5.27761	22.3369	4.72685e-53	7.07883e-51	110.075
MYH14	Protein coding	-2.24282	7.24069	-22.3279	4.97999e-53	7.44009e-51	109.728
AC022075.1	lncRNA	2.29271	1.01819	22.3119	5.46202e-53	8.14076e-51	110.128
TAP2	Protein coding	1.13557	5.09919	22.311	5.49202e-53	8.16598e-51	109.935
RASGRP1	Protein coding	1.48625	4.53952	22.305	5.68528e-53	8.43326e-51	109.967
AGAP2	Protein coding	1.66409	2.91935	22.2955	6.00864e-53	8.89179e-51	110.033
FAM117A	Protein coding	-1.19533	4.06738	-22.2907	6.18019e-53	9.12403e-51	109.918
FLJ42969	lncRNA	3.66645	-2.72802	22.2891	6.2356e-53	9.18413e-51	109.736
DSC2	Protein coding	2.57067	7.37582	22.256	7.55635e-53	1.11032e-50	109.318
MYBL2	Protein coding	1.98235	4.00897	22.2056	1.01316e-52	1.47484e-50	109.444
DBX2	Protein coding	-4.4538	-2.01122	-22.1667	1.27053e-52	1.84091e-50	109.199
DMD	Protein coding	-1.20589	4.89831	-22.1547	1.3622e-52	1.96916e-50	109.043
RHCG	Protein coding	5.13263	5.83815	22.1189	1.67814e-52	2.40915e-50	108.844
CSTA	Protein coding	1.76932	8.35463	22.111	1.75719e-52	2.51686e-50	108.257
AC103957.2	lncRNA	-4.09002	-1.98315	-22.1069	1.79915e-52	2.57106e-50	108.851
AC008556.1	lncRNA	1.38206	4.00414	22.1005	1.86789e-52	2.6632e-50	108.826
CARD6	Protein coding	1.88332	3.82485	22.0715	2.21246e-52	3.14729e-50	108.677
CHAC2	Protein coding	1.8441	0.644595	22.0447	2.58586e-52	3.6701e-50	108.566
CDK1	Protein coding	1.78254	3.43554	22.0393	2.66963e-52	3.7804e-50	108.516
IFI27	Protein coding	3.55766	7.22276	22.0365	2.71321e-52	3.83342e-50	108.105
G10706	lncRNA	4.28297	-2.1113	22.0113	3.14341e-52	4.42124e-50	108.186
PYGL	Protein coding	1.19553	6.16378	21.962	4.19197e-52	5.8696e-50	107.757
DCUN1D3	Protein coding	1.0262	4.75323	21.9289	5.08901e-52	7.10457e-50	107.745
NUP210	Protein coding	1.49922	4.51303	21.9286	5.09671e-52	7.10457e-50	107.775
CLLU1OS	Protein coding	3.69735	-3.05974	21.9223	5.29014e-52	7.35777e-50	107.71
THRA	Protein coding	-1.17151	5.95277	-21.9091	5.71414e-52	7.92983e-50	107.468
TUBA1A	Protein coding	-1.14613	7.10066	-21.9026	5.93376e-52	8.21635e-50	107.245
HAS3	Protein coding	2.71743	4.55387	21.8799	6.77966e-52	9.36688e-50	107.506
NAMPT	Protein coding	2.06935	6.61664	21.8637	7.45497e-52	1.02546e-49	107.131
KIF18A	Protein coding	1.79998	1.20717	21.8637	7.455e-52	1.02546e-49	107.541
SCIN	Protein coding	-1.84446	2.30501	-21.848	8.17295e-52	1.12174e-49	107.448
CASP7	Protein coding	1.00231	5.36175	21.8116	1.01178e-51	1.38563e-49	106.984
PRSS22	Protein coding	3.46782	3.67478	21.8099	1.0215e-51	1.39588e-49	107.182
AP000842.2	lncRNA	-3.51911	-3.47988	-21.7967	1.10416e-51	1.50554e-49	107.064
TXNDC17	Protein coding	1.27965	5.06244	21.7813	1.20831e-51	1.64396e-49	106.847
FADS2P1	Other	3.44509	-3.72235	21.7789	1.22557e-51	1.66381e-49	106.987
LCN2	Protein coding	4.81722	5.37242	21.7639	1.33796e-51	1.81246e-49	106.804
LINC01398	Other	3.29377	-3.5541	21.7586	1.38069e-51	1.86629e-49	106.808
CHRM4	Protein coding	-4.3015	-0.893439	-21.7496	1.45526e-51	1.96285e-49	106.708
HMGB3	Protein coding	1.05056	4.64003	21.7352	1.58361e-51	2.13135e-49	106.622
NETO2	Protein coding	1.97545	2.39863	21.7323	1.61082e-51	2.16331e-49	106.773
ZNF677	Protein coding	-1.36119	3.0202	-21.6999	1.9491e-51	2.60641e-49	106.548
SH2D2A	Protein coding	2.51805	0.431274	21.6979	1.97187e-51	2.63122e-49	106.526
FABP5P2	Other	3.61811	-2.17698	21.6976	1.97621e-51	2.63139e-49	106.286
AEN	Protein coding	1.40235	3.89157	21.6882	2.08765e-51	2.77386e-49	106.422
SLC8A1	Protein coding	-1.42862	3.5808	-21.6796	2.19665e-51	2.9125e-49	106.39
DEFB4A	Protein coding	11.0679	1.66664	21.6749	2.25841e-51	2.98804e-49	106.444
CDKN3	Protein coding	1.75723	2.02738	21.6701	2.32277e-51	3.06669e-49	106.415
CDCA8	Protein coding	1.31389	3.27084	21.655	2.53787e-51	3.33657e-49	106.273
ICOS	Protein coding	2.98813	0.172699	21.6329	2.89061e-51	3.79235e-49	106.116
ANKFN1	Protein coding	-1.95617	1.48498	-21.6124	3.26229e-51	4.271e-49	106.079
CYP27C1	Protein coding	1.16282	3.03868	21.6102	3.30387e-51	4.31639e-49	106.023
CXCL2	Protein coding	3.64999	-0.603001	21.5983	3.54333e-51	4.61957e-49	105.81
ACKR2	Protein coding	2.26243	3.03017	21.5501	4.71028e-51	6.11544e-49	105.678
TRPV3	Protein coding	1.5087	4.88005	21.5456	4.83621e-51	6.2659e-49	105.484
LINC01550	lncRNA	-1.73234	2.38385	-21.5364	5.10403e-51	6.5992e-49	105.618
CKMT1B	Protein coding	1.60319	4.32798	21.5344	5.16572e-51	6.66517e-49	105.479
C9orf84	Protein coding	2.67156	0.180937	21.518	5.69043e-51	7.32705e-49	105.452
HSD11B1	Protein coding	-2.95945	3.1909	-21.509	6.00258e-51	7.69724e-49	105.426
FABP5P3	Other	3.61495	-2.37198	21.5049	6.14858e-51	7.8683e-49	105.189
IL17C	Protein coding	4.4049	-2.95527	21.4868	6.84005e-51	8.71744e-49	105.275
LTB4R2	Protein coding	1.51659	3.23826	21.4662	7.72843e-51	9.82959e-49	105.164
PLA2G3	Protein coding	2.14247	4.64158	21.462	7.92065e-51	1.00536e-48	105.027
TRIP13	Protein coding	1.47338	2.40385	21.4576	8.13014e-51	1.02986e-48	105.155
G12085	lncRNA	3.69026	-2.72196	21.4002	1.1413e-50	1.43986e-48	104.605
LCE5A	Protein coding	-2.80219	4.72607	-21.3799	1.28754e-50	1.61782e-48	104.529
TROAP	Protein coding	1.74908	2.01234	21.3718	1.35086e-50	1.69397e-48	104.661
STAT3	Protein coding	1.08371	8.75915	21.3628	1.42425e-50	1.78242e-48	103.739
G10488	lncRNA	-3.70267	-3.58603	-21.3373	1.65651e-50	2.06895e-48	104.46
POU6F1	Protein coding	-1.01986	3.63105	-21.3255	1.77681e-50	2.21478e-48	104.295
CBX7	Protein coding	-1.05974	5.15412	-21.3075	1.97668e-50	2.45411e-48	104.028
IPPK	Protein coding	1.01034	4.49738	21.3054	2.00192e-50	2.48052e-48	104.098
NEU2	Protein coding	2.67818	2.13428	21.2923	2.16295e-50	2.67403e-48	104.192
G25248	lncRNA	2.83227	0.0506129	21.292	2.16666e-50	2.67403e-48	104.113
PHYHIP	Protein coding	-2.78822	3.70596	-21.2775	2.36199e-50	2.90935e-48	104.02
CD38	Protein coding	2.45751	0.174666	21.2723	2.43606e-50	2.99467e-48	104.014
TGFBI	Protein coding	-1.11057	8.16821	-21.2692	2.48082e-50	3.0437e-48	103.299
AURKB	Protein coding	1.69543	2.82899	21.2586	2.64106e-50	3.23395e-48	103.963
MMP12	Protein coding	5.3924	0.0585749	21.2564	2.67703e-50	3.27158e-48	103.848
RAB38	Protein coding	1.14012	5.77106	21.2493	2.79184e-50	3.40522e-48	103.607
HS3ST3B1	Protein coding	1.20858	2.46386	21.2455	2.85619e-50	3.47692e-48	103.899
PPIF	Protein coding	1.51566	7.05723	21.2448	2.8671e-50	3.48341e-48	103.385
G23907	lncRNA	-3.81331	-3.51862	-21.243	2.89866e-50	3.51492e-48	103.865
EMX2	Protein coding	-1.52003	4.10252	-21.237	3.00369e-50	3.63523e-48	103.73
G4403	lncRNA	-3.55624	-1.40145	-21.2075	3.57928e-50	4.31511e-48	103.51
AC092718.4	lncRNA	1.74475	0.409797	21.1671	4.54812e-50	5.46203e-48	103.421
TMEM132C	Protein coding	-1.96136	2.47015	-21.1171	6.12452e-50	7.313e-48	103.137
KCNMB4	Protein coding	-1.45387	2.86186	-21.1144	6.22342e-50	7.41691e-48	103.099
MOXD1	Protein coding	1.10212	5.29748	21.0955	6.96575e-50	8.27004e-48	102.755
UBE2L6	Protein coding	1.40667	6.07398	21.0876	7.29946e-50	8.63341e-48	102.605
GBP6	Protein coding	3.09339	2.75453	21.0751	7.86549e-50	9.28529e-48	102.89
IL2RA	Protein coding	2.15451	1.3387	21.0645	8.37893e-50	9.86454e-48	102.846
AP001046.1	lncRNA	-3.63982	-3.05596	-21.0643	8.38776e-50	9.86454e-48	102.771
NR3C2	Protein coding	-1.41877	3.43879	-21.0523	9.01304e-50	1.058e-47	102.689
CLDN8	Protein coding	-2.39262	2.24169	-21.035	9.98889e-50	1.17035e-47	102.66
ATL1	Protein coding	-1.07004	3.46182	-20.9987	1.24046e-49	1.44795e-47	102.367
CLSPN	Protein coding	1.838	1.67195	20.9644	1.52261e-49	1.76739e-47	102.252
FAM111B	Protein coding	1.92638	2.9338	20.9595	1.56697e-49	1.81551e-47	102.181
MRPS30-DT	lncRNA	-2.30314	-0.223249	-20.9551	1.60918e-49	1.86096e-47	102.125
TMEM40	Protein coding	1.2023	6.09294	20.9506	1.65263e-49	1.90767e-47	101.78
PGM5	Protein coding	-1.55319	4.70157	-20.9441	1.71851e-49	1.98006e-47	101.922
CLEC3A	Protein coding	6.26811	-2.34376	20.9415	1.74577e-49	2.00777e-47	102.106
EPHX3	Protein coding	1.3877	6.89431	20.9293	1.87743e-49	2.15522e-47	101.526
DDIAS	Protein coding	1.5437	1.88638	20.9191	1.99469e-49	2.28562e-47	101.979
G13882	lncRNA	3.50434	-3.47645	20.9125	2.07515e-49	2.37346e-47	101.882
EEF2K	Protein coding	-1.28378	7.08825	-20.9074	2.13993e-49	2.44308e-47	101.347
CERS3	Protein coding	1.05892	7.04684	20.9037	2.18704e-49	2.49231e-47	101.339
AIM2	Protein coding	2.91212	-0.123569	20.9011	2.22152e-49	2.52699e-47	101.789
AL135818.2	lncRNA	3.36124	-1.86135	20.898	2.26408e-49	2.57072e-47	101.585
CDC45	Protein coding	1.85478	2.3985	20.8953	2.30074e-49	2.6076e-47	101.824
HAL	Protein coding	2.23147	7.17665	20.8945	2.31141e-49	2.61495e-47	101.294
SAMD9	Protein coding	2.89591	4.57508	20.8746	2.60319e-49	2.93441e-47	101.556
TOP1	Protein coding	1.09143	6.04888	20.8566	2.89891e-49	3.26187e-47	101.222
AFAP1L2	Protein coding	1.12989	5.71811	20.8504	3.00852e-49	3.37912e-47	101.233
TIMELESS	Protein coding	1.07208	4.56873	20.8168	3.67874e-49	4.12448e-47	101.178
EMX2OS	lncRNA	-1.40211	4.75674	-20.8149	3.7229e-49	4.16651e-47	101.14
SLC6A14	Protein coding	4.19722	5.30921	20.7986	4.10367e-49	4.57625e-47	101.06
LGALS9B	Protein coding	3.88884	-1.86075	20.7968	4.14893e-49	4.61848e-47	101.042
CHAC1	Protein coding	5.06381	2.28532	20.7911	4.29199e-49	4.76076e-47	101.221
S100A16	Protein coding	1.03988	8.40458	20.7822	4.52656e-49	5.01204e-47	100.346
RETREG1	Protein coding	-1.42979	3.96816	-20.7724	4.8027e-49	5.29901e-47	100.971
CKMT1A	Protein coding	1.49947	4.09346	20.771	4.84158e-49	5.33249e-47	100.959
NTM	Protein coding	-1.30442	2.95685	-20.7541	5.3589e-49	5.88152e-47	100.942
BCL2A1	Protein coding	2.72828	0.486207	20.7373	5.92515e-49	6.49157e-47	100.868
G11194	lncRNA	-2.88353	-4.26571	-20.7368	5.94284e-49	6.49955e-47	100.831
WDR53	Protein coding	1.01354	3.8259	20.7039	7.23952e-49	7.90386e-47	100.577
IL17RE	Protein coding	-1.07139	4.81341	-20.7022	7.31437e-49	7.97165e-47	100.455
PRKCQ-AS1	Other	2.75875	0.178654	20.7009	7.37241e-49	8.0209e-47	100.631
DDX39A	Protein coding	1.14525	5.5247	20.6984	7.48367e-49	8.12778e-47	100.349
PROB1	Protein coding	1.99615	2.12641	20.6881	7.96125e-49	8.63146e-47	100.596
IDO1	Protein coding	3.23081	0.462029	20.6753	8.59826e-49	9.28984e-47	100.49
IL21	Protein coding	2.62148	-4.34734	20.6683	8.96982e-49	9.67455e-47	100.441
SAMSN1	Protein coding	1.81265	1.97858	20.6319	1.11601e-48	1.20162e-46	100.262
VNN1	Protein coding	2.6915	1.40141	20.6114	1.26273e-48	1.35492e-46	100.146
ZDHHC21	Protein coding	1.46969	4.94056	20.5978	1.36971e-48	1.46467e-46	99.8244
CDHR1	Protein coding	-1.79779	7.77243	-20.5953	1.39128e-48	1.48519e-46	99.3534
DUOXA1	Protein coding	1.2715	5.63114	20.5942	1.40026e-48	1.49223e-46	99.7084
PCSK9	Protein coding	2.70408	2.85981	20.5905	1.43131e-48	1.52272e-46	99.9854
TMEM8B	Protein coding	-1.2131	4.17386	-20.5872	1.46056e-48	1.5512e-46	99.8362
AGFG2	Protein coding	-1.136	4.77179	-20.5712	1.60826e-48	1.70517e-46	99.672
PPARD	Protein coding	1.39946	6.71859	20.5641	1.67809e-48	1.77618e-46	99.3611
EXO1	Protein coding	1.71458	1.86561	20.558	1.74071e-48	1.83935e-46	99.8216
ORC6	Protein coding	1.50608	1.50523	20.5322	2.03392e-48	2.14193e-46	99.6717
SYT8	Protein coding	-3.41885	3.57098	-20.5236	2.14122e-48	2.25113e-46	99.5349
PRKN	Protein coding	-1.25872	2.42895	-20.5162	2.23991e-48	2.35093e-46	99.545
NUF2	Protein coding	1.67026	1.38904	20.5063	2.37734e-48	2.49098e-46	99.5172
E2F7	Protein coding	1.70757	1.3165	20.4998	2.47222e-48	2.58606e-46	99.4783
DIAPH3	Protein coding	1.57866	2.25168	20.4933	2.57102e-48	2.67596e-46	99.4202
FAM43A	Protein coding	1.91706	5.28281	20.492	2.59114e-48	2.69241e-46	99.1524
ASF1B	Protein coding	1.58658	2.93399	20.4764	2.84756e-48	2.95394e-46	99.2831
BOC	Protein coding	-1.16717	6.07128	-20.4487	3.36434e-48	3.48424e-46	98.7541
DDAH1	Protein coding	-1.26738	3.85169	-20.4389	3.56965e-48	3.68464e-46	98.9749
SVIP	Protein coding	-1.30853	3.45585	-20.4015	4.47269e-48	4.60916e-46	98.7852
ZNF667-AS1	lncRNA	-1.41948	2.31527	-20.3946	4.66534e-48	4.79977e-46	98.8188
EDIL3	Protein coding	-1.55737	3.99724	-20.3882	4.84841e-48	4.97267e-46	98.6565
RAET1G	Protein coding	2.23943	1.71091	20.3767	5.19769e-48	5.32116e-46	98.7364
SERPINB9	Protein coding	1.51527	3.75644	20.3642	5.60503e-48	5.72878e-46	98.5422
FBXO10	Protein coding	1.19652	2.20324	20.3519	6.03727e-48	6.16048e-46	98.5689
XLOC_003378	lncRNA	2.89863	-0.293618	20.345	6.29343e-48	6.40096e-46	98.4643
SCEL	Protein coding	-1.83026	7.44567	-20.2703	9.89342e-48	9.98117e-46	97.4491
SERPINA1	Protein coding	2.15672	3.38323	20.2671	1.00846e-47	1.01577e-45	97.9949
GNA15	Protein coding	1.50355	6.07521	20.2307	1.25724e-47	1.25823e-45	97.449
FOXP3	Protein coding	2.09382	2.28935	20.2303	1.26035e-47	1.25932e-45	97.8368
IGFL1	Protein coding	5.29079	1.18544	20.2269	1.28726e-47	1.28415e-45	97.8137
ORC1	Protein coding	1.5647	2.5474	20.2179	1.35892e-47	1.35133e-45	97.7455
LINC01300	lncRNA	-3.55611	-3.57814	-20.2121	1.40767e-47	1.39758e-45	97.7128
ATP1A2	Protein coding	-1.69651	3.46181	-20.2073	1.44945e-47	1.43677e-45	97.6124
G6485	lncRNA	2.54668	-0.395109	20.2036	1.48192e-47	1.46663e-45	97.613
SCCPDH	Protein coding	-1.14557	4.61944	-20.1447	2.11927e-47	2.08419e-45	97.1098
FOSL1	Protein coding	3.55781	2.14744	20.1308	2.30598e-47	2.26425e-45	97.2495
TNNC1	Protein coding	-2.32456	0.665513	-20.1068	2.66746e-47	2.61097e-45	97.1046
ABCA3	Protein coding	-1.28012	4.55316	-20.0888	2.97647e-47	2.90888e-45	96.7788
MEFV	Protein coding	2.55529	0.27396	20.064	3.45963e-47	3.36527e-45	96.8231
PRRG4	Protein coding	1.00037	6.31476	20.0527	3.706e-47	3.59931e-45	96.3179
CNGB1	Protein coding	4.10296	-0.818376	20.0517	3.72912e-47	3.61615e-45	96.639
GK	Protein coding	1.83379	3.35823	20.0372	4.0736e-47	3.93796e-45	96.5978
NCAM1	Protein coding	-1.6408	2.64713	-20.0145	4.675e-47	4.51235e-45	96.5019
UBE2T	Protein coding	1.48886	1.87766	20.0137	4.69939e-47	4.52889e-45	96.536
UST	Protein coding	-1.21767	4.27291	-20.0071	4.89122e-47	4.7065e-45	96.3134
RCC1	Protein coding	1.05474	4.87621	20.0045	4.96904e-47	4.77402e-45	96.2322
FHL1	Protein coding	-1.61684	7.11287	-19.9961	5.2292e-47	5.01626e-45	95.8373
CDCA3	Protein coding	1.33124	2.21667	19.9581	6.59432e-47	6.30641e-45	96.1845
C7orf57	Protein coding	2.95314	-2.09139	19.9526	6.81927e-47	6.51157e-45	95.9388
ZP4	Protein coding	2.44626	-4.37153	19.9457	7.11253e-47	6.77089e-45	96.1063
ATP12A	Protein coding	4.44854	5.74792	19.9429	7.23505e-47	6.87704e-45	95.8405
PBK	Protein coding	1.72142	2.31523	19.9319	7.73674e-47	7.34273e-45	96.023
CDK8P2	Other	-3.73925	-3.53377	-19.9232	8.15758e-47	7.73039e-45	95.9797
TTK	Protein coding	1.76606	2.43445	19.9102	8.8316e-47	8.35643e-45	95.8852
TGM3	Protein coding	2.41894	8.21342	19.9043	9.15043e-47	8.64501e-45	95.1128
KNL1	Protein coding	1.7758	2.47958	19.9004	9.37631e-47	8.84503e-45	95.8231
MAP6	Protein coding	-1.52879	2.26439	-19.8972	9.55811e-47	9.00293e-45	95.809
CKAP2L	Protein coding	1.61912	2.09317	19.8952	9.67664e-47	9.10085e-45	95.8088
ULBP2	Protein coding	3.63746	-0.878945	19.8894	1.00251e-46	9.40029e-45	95.6611
CARHSP1	Protein coding	1.44266	5.4439	19.8833	1.0405e-46	9.74184e-45	95.4236
TMEM171	Protein coding	2.69696	0.507176	19.8745	1.09785e-46	1.02328e-44	95.687
AC004816.1	lncRNA	1.77279	2.25105	19.8683	1.14043e-46	1.06138e-44	95.6394
FCMR	Protein coding	1.9408	1.54535	19.8661	1.15577e-46	1.07406e-44	95.649
APOL1	Protein coding	2.37226	5.41089	19.8592	1.20515e-46	1.11828e-44	95.302
NR4A3	Protein coding	2.33037	1.67061	19.8502	1.27379e-46	1.17673e-44	95.5511
UGCG	Protein coding	1.20472	6.34128	19.8369	1.38093e-46	1.27194e-44	94.9998
TCN1	Protein coding	8.58384	2.6271	19.8208	1.52412e-46	1.40176e-44	95.3665
NT5C3A	Protein coding	1.68885	5.35207	19.8064	1.66375e-46	1.52569e-44	94.9709
TOP2A	Protein coding	1.43567	5.44888	19.8037	1.69147e-46	1.54884e-44	94.9355
PDGFC	Protein coding	-1.26639	4.18186	-19.8035	1.69451e-46	1.54935e-44	95.0808
NRN1	Protein coding	-1.30711	4.77135	-19.7945	1.78979e-46	1.63407e-44	94.9574
SERPINB1	Protein coding	1.49556	6.13104	19.7898	1.84146e-46	1.67879e-44	94.7515
MTFR2	Protein coding	1.64688	0.709514	19.7695	2.08587e-46	1.89332e-44	95.0612
TNNT2	Protein coding	-1.76425	2.09852	-19.7462	2.40539e-46	2.18018e-44	94.8973
CEMIP	Protein coding	1.59419	3.6953	19.742	2.468e-46	2.23045e-44	94.7652
AP000439.2	lncRNA	-3.77872	0.0584989	-19.7074	3.05041e-46	2.74489e-44	94.6517
TUBA1C	Protein coding	1.21618	6.50891	19.6932	3.32697e-46	2.98943e-44	94.0916
IL12RB1	Protein coding	1.86411	1.10639	19.6735	3.75306e-46	3.36745e-44	94.4803
TSPYL5	Protein coding	-1.07263	4.24342	-19.6536	4.24039e-46	3.79926e-44	94.1553
AP002800.1	Other	1.88394	0.552806	19.6403	4.60213e-46	4.11157e-44	94.2705
AC008663.1	lncRNA	3.76378	-3.10094	19.6199	5.21538e-46	4.64615e-44	94.0893
EPSTI1	Protein coding	2.06828	3.65421	19.6157	5.35133e-46	4.76047e-44	94.0014
TLE2	Protein coding	-1.30124	4.6268	-19.6103	5.53194e-46	4.91415e-44	93.8458
HS3ST6	Protein coding	-2.84563	3.27314	-19.6072	5.63642e-46	4.99984e-44	93.9823
FZD5	Protein coding	1.34381	3.4259	19.587	6.38115e-46	5.6274e-44	93.8371
NHEG1	lncRNA	-3.75207	-2.99763	-19.5868	6.38894e-46	5.6274e-44	93.9283
ADH7	Protein coding	3.28865	0.592748	19.5757	6.84105e-46	6.01713e-44	93.869
SLC7A5	Protein coding	2.02591	6.85683	19.5557	7.73322e-46	6.78275e-44	93.2087
FGFBP1	Protein coding	2.08345	6.28022	19.5547	7.78374e-46	6.81748e-44	93.2991
FAM83A-AS1	lncRNA	2.57561	-0.58379	19.5461	8.20302e-46	7.17465e-44	93.6243
KIF14	Protein coding	1.98124	1.53765	19.5386	8.58938e-46	7.50207e-44	93.6516
FUT2	Protein coding	2.43767	3.93947	19.5256	9.30434e-46	8.11518e-44	93.4288
ARHGAP11A	Protein coding	1.2713	3.2069	19.5158	9.88541e-46	8.58759e-44	93.4175
PRSS3	Protein coding	1.57275	5.71791	19.5157	9.88723e-46	8.58759e-44	93.1326
GJA3	Protein coding	2.04776	0.729459	19.5094	1.02808e-45	8.91698e-44	93.4751
KIF24	Protein coding	1.21414	1.94033	19.4787	1.24176e-45	1.07257e-43	93.2684
SELL	Protein coding	2.29938	1.95677	19.4738	1.27994e-45	1.10402e-43	93.244
G18966	lncRNA	2.78722	-4.17495	19.4678	1.32772e-45	1.14365e-43	93.1981
AC005162.2	lncRNA	3.8118	-2.31862	19.4622	1.37397e-45	1.18186e-43	93.063
CD83	Protein coding	1.36675	3.50617	19.4587	1.40421e-45	1.20621e-43	93.0422
CNNM4	Protein coding	1.30359	5.16516	19.4585	1.40616e-45	1.20623e-43	92.8524
STXBP5-AS1	lncRNA	1.87803	0.995025	19.4552	1.43512e-45	1.22938e-43	93.146
S100A11	Protein coding	1.03217	8.36282	19.4407	1.56874e-45	1.342e-43	92.1827
IL17F	Protein coding	4.52477	-3.21756	19.4388	1.5872e-45	1.35594e-43	93.0457
ANG	Protein coding	-1.24811	2.07628	-19.433	1.64488e-45	1.40138e-43	92.9791
CDH3	Protein coding	1.74689	6.8013	19.4293	1.68226e-45	1.43127e-43	92.4319
MLKL	Protein coding	1.32762	3.25114	19.4173	1.81227e-45	1.53979e-43	92.8092
CD80	Protein coding	3.51673	-2.0047	19.4068	1.93257e-45	1.63532e-43	92.6715
CHEK1	Protein coding	1.06079	3.07372	19.3902	2.14099e-45	1.80924e-43	92.6545
TNFSF10	Protein coding	1.09912	6.29549	19.3881	2.16936e-45	1.82846e-43	92.2463
TMEM132B	Protein coding	-1.69006	2.18241	-19.3779	2.30962e-45	1.94385e-43	92.6368
GLT1D1	Protein coding	1.7174	2.12978	19.3715	2.4028e-45	2.01955e-43	92.6048
AGBL4	Protein coding	-3.53734	-2.6168	-19.3688	2.44324e-45	2.05077e-43	92.5719
POC1A	Protein coding	1.35349	2.30026	19.368	2.45474e-45	2.0549e-43	92.5724
ANKRD31	Protein coding	2.59851	-0.465095	19.3677	2.45886e-45	2.0556e-43	92.5477
IVL	Protein coding	1.70066	7.95275	19.3568	2.63062e-45	2.19625e-43	91.769
LUCAT1	lncRNA	2.4468	-0.337594	19.3529	2.69401e-45	2.24617e-43	92.4686
TRIM16	Protein coding	1.01315	4.42682	19.3476	2.78398e-45	2.31806e-43	92.2578
LAMB4	Protein coding	-1.43564	5.31936	-19.3474	2.78766e-45	2.31806e-43	92.1376
AC011352.3	lncRNA	-3.21911	-0.469468	-19.3397	2.92364e-45	2.4279e-43	92.3864
AC010329.1	lncRNA	-3.25437	0.300105	-19.3337	3.03399e-45	2.5162e-43	92.3873
TPPP	Protein coding	-2.82311	4.18975	-19.3289	3.12454e-45	2.58443e-43	92.1845
MAD2L1	Protein coding	1.28456	3.11967	19.323	3.24017e-45	2.67653e-43	92.2389
E2F8	Protein coding	1.50516	2.28653	19.2791	4.24947e-45	3.49638e-43	92.0267
EPGN	Protein coding	4.81582	0.833118	19.278	4.27645e-45	3.51395e-43	92.0434
ASPM	Protein coding	1.76322	3.63771	19.2762	4.32658e-45	3.55046e-43	91.9098
AL355312.3	lncRNA	4.93981	-0.982129	19.2462	5.20608e-45	4.26659e-43	91.7564
XLOC_009602	lncRNA	3.56536	-2.70009	19.2359	5.54704e-45	4.54006e-43	91.7293
KANK2	Protein coding	-1.18829	6.61411	-19.2329	5.65072e-45	4.61887e-43	91.2255
KIFC1	Protein coding	1.35031	3.6153	19.2262	5.88993e-45	4.79557e-43	91.5988
ESCO2	Protein coding	1.8607	1.17749	19.2246	5.94871e-45	4.83712e-43	91.7303
GSN	Protein coding	-1.40054	10.5083	-19.2091	6.54869e-45	5.31807e-43	90.231
LINC01806	lncRNA	1.65831	1.49081	19.198	7.01398e-45	5.68852e-43	91.5601
IRF1	Protein coding	1.32221	4.39399	19.1864	7.53379e-45	6.10217e-43	91.2695
TMEM255A	Protein coding	-1.86135	1.80679	-19.1792	7.87703e-45	6.37193e-43	91.4317
XDH	Protein coding	2.70898	3.06584	19.1787	7.90161e-45	6.38354e-43	91.3712
IQGAP3	Protein coding	1.33226	3.27009	19.1759	8.03983e-45	6.48682e-43	91.319
TPM1	Protein coding	-1.36524	6.73633	-19.1717	8.25092e-45	6.64854e-43	90.8274
CDC25C	Protein coding	1.76103	0.66806	19.1666	8.51886e-45	6.8556e-43	91.3731
ACPP	Protein coding	1.22191	5.83438	19.1634	8.68749e-45	6.98231e-43	90.9313
SNHG3	Other	1.1756	4.12863	19.1384	1.01425e-44	8.10996e-43	91.0007
APOBEC3A	Protein coding	4.57871	-0.706894	19.1359	1.0301e-44	8.22619e-43	91.0905
GLI2	Protein coding	-1.53312	2.88043	-19.1348	1.03733e-44	8.27335e-43	91.0914
SGSM1	Protein coding	-1.32273	1.89235	-19.1337	1.04441e-44	8.31915e-43	91.1448
PGLYRP4	Protein coding	1.6913	4.44123	19.1144	1.17645e-44	9.35897e-43	90.8241
AMPD3	Protein coding	1.16346	5.12233	19.0959	1.31954e-44	1.04706e-42	90.6149
KLK10	Protein coding	2.3643	6.42834	19.0906	1.36338e-44	1.08048e-42	90.417
WDR72	Protein coding	-2.41076	2.08174	-19.0708	1.54177e-44	1.21876e-42	90.7529
KIF11	Protein coding	1.30975	4.10004	19.0574	1.67556e-44	1.32117e-42	90.503
SOD2	Protein coding	1.4039	8.42446	19.0421	1.84194e-44	1.44689e-42	89.7095
ADAM23	Protein coding	1.97313	2.86603	19.034	1.93757e-44	1.52009e-42	90.48
CD34	Protein coding	-1.36175	7.52146	-19.0313	1.96949e-44	1.54319e-42	89.8121
PCLAF	Protein coding	1.92625	1.32648	19.0191	2.12408e-44	1.65809e-42	90.4614
RIPOR3	Protein coding	1.5395	2.95619	18.9845	2.63333e-44	2.05304e-42	90.162
OAS2	Protein coding	3.40242	5.15631	18.9775	2.75116e-44	2.14224e-42	89.9281
TRIM22	Protein coding	1.67406	5.7584	18.9763	2.77206e-44	2.15421e-42	89.7902
COL21A1	Protein coding	-1.22903	3.33881	-18.9743	2.80554e-44	2.17644e-42	90.057
FCGR3A	Protein coding	2.51268	2.22288	18.9712	2.86124e-44	2.21689e-42	90.1369
FXYD6	Protein coding	-1.44525	3.03573	-18.9673	2.93034e-44	2.26762e-42	90.0413
PPARGC1B	Protein coding	1.16573	4.52865	18.9641	2.98955e-44	2.31057e-42	89.8723
HTR3A	Protein coding	4.36513	0.381621	18.9619	3.02987e-44	2.33885e-42	90.088
HOMER1	Protein coding	1.22731	3.63002	18.9612	3.04362e-44	2.34655e-42	89.954
TPRXL	Other	1.56243	2.28705	18.9334	3.61728e-44	2.7854e-42	89.8909
CYP2J2	Protein coding	-1.64057	2.30419	-18.9328	3.63125e-44	2.79271e-42	89.881
APOL2	Protein coding	1.24092	5.16632	18.9281	3.73884e-44	2.87191e-42	89.5674
G23772	lncRNA	-2.2176	-4.38147	-18.9248	3.81649e-44	2.92796e-42	89.8804
AP1S3	Protein coding	1.28171	1.76818	18.9189	3.95971e-44	3.03039e-42	89.8245
CTSF	Protein coding	-1.10813	5.59387	-18.9099	4.1859e-44	3.19958e-42	89.3825
LYPD1	Protein coding	3.5223	-1.7423	18.9048	4.32236e-44	3.29984e-42	89.6154
TMEM86A	Protein coding	1.45205	5.82127	18.8973	4.52872e-44	3.44895e-42	89.2846
CXCL1	Protein coding	6.20258	0.416142	18.8874	4.81609e-44	3.66334e-42	89.6071
STXBP6	Protein coding	-1.36467	3.43597	-18.8805	5.02566e-44	3.81809e-42	89.4661
AQP4	Protein coding	-3.96169	-2.6948	-18.8773	5.12705e-44	3.88567e-42	89.5732
SQLE	Protein coding	1.12615	6.53154	18.874	5.23323e-44	3.9569e-42	89.0185
RNF128	Protein coding	-1.11841	3.28534	-18.8655	5.51881e-44	4.16237e-42	89.3852
CYP24A1	Protein coding	3.45671	0.300963	18.8596	5.72615e-44	4.31354e-42	89.4629
WNT2B	Protein coding	-1.31706	3.97584	-18.8542	5.92129e-44	4.45516e-42	89.2465
KBTBD8	Protein coding	1.51933	1.05671	18.8509	6.04416e-44	4.54214e-42	89.4237
ZIK1	Protein coding	-1.2101	1.96186	-18.8475	6.17371e-44	4.63392e-42	89.3693
TRPV6	Protein coding	-1.38684	3.43284	-18.8448	6.27838e-44	4.70682e-42	89.2442
GBA	Protein coding	1.09532	6.08514	18.831	6.83901e-44	5.12098e-42	88.824
PLA2G2F	Protein coding	2.11763	4.83432	18.816	7.50905e-44	5.61596e-42	88.9315
PVT1	lncRNA	1.52249	1.3444	18.8107	7.76432e-44	5.79993e-42	89.169
FAAHP1	Other	3.49897	-0.836447	18.8033	8.12937e-44	6.05813e-42	89.0481
TMEM99	Protein coding	-1.40775	3.62455	-18.7849	9.11447e-44	6.77385e-42	88.8528
HMMR	Protein coding	1.73811	1.81872	18.7848	9.12233e-44	6.77385e-42	88.9932
MAML2	Protein coding	-1.10467	4.60634	-18.784	9.1702e-44	6.8013e-42	88.7334
RAI2	Protein coding	-1.52618	4.37107	-18.7794	9.43473e-44	6.9892e-42	88.7373
POLQ	Protein coding	1.63586	1.70961	18.7786	9.48126e-44	7.01535e-42	88.9586
NUSAP1	Protein coding	1.34876	1.94345	18.7673	1.01753e-43	7.51996e-42	88.8762
PIFO	Protein coding	-1.33637	0.772519	-18.7472	1.15294e-43	8.49059e-42	88.7831
FABP5P11	Other	3.48366	-1.59131	18.7387	1.21573e-43	8.9319e-42	88.5996
PGLYRP2	Protein coding	3.08147	-0.672618	18.7382	1.22017e-43	8.95402e-42	88.663
CGNL1	Protein coding	-1.43202	5.8271	-18.7367	1.23151e-43	9.0266e-42	88.2704
LAMTOR4	Protein coding	-1.26182	5.97834	-18.7273	1.30598e-43	9.54334e-42	88.1853
CA13	Protein coding	-1.06688	3.09253	-18.7141	1.41766e-43	1.03304e-41	88.4597
SPATA24	Protein coding	1.34121	0.358594	18.6822	1.73009e-43	1.25485e-41	88.3775
LRRC8B	Protein coding	1.26001	5.29489	18.67	1.86734e-43	1.35283e-41	87.9393
PAPLN	Protein coding	-1.41404	4.01635	-18.6584	2.00698e-43	1.45063e-41	88.0223
TMEM206	Protein coding	1.0241	2.08061	18.6527	2.08074e-43	1.5022e-41	88.1536
LINC01805	lncRNA	-1.77434	1.80885	-18.6452	2.17941e-43	1.5698e-41	88.1212
RND1	Protein coding	4.31639	1.05839	18.6388	2.26902e-43	1.63247e-41	88.1089
SLC28A3	Protein coding	1.30027	4.31874	18.6377	2.28458e-43	1.64177e-41	87.8652
ANKRD34B	Protein coding	2.89489	-3.99404	18.6336	2.34405e-43	1.68257e-41	88.0579
LIPE-AS1	lncRNA	1.95958	0.101647	18.622	2.52073e-43	1.80731e-41	87.9957
FLG2	Protein coding	-2.68777	10.5152	-18.6216	2.5266e-43	1.80944e-41	86.6337
ST6GALNAC1	Protein coding	2.1703	1.60353	18.6184	2.57708e-43	1.84348e-41	87.9694
G4024	lncRNA	3.58921	-2.78699	18.6182	2.58009e-43	1.84353e-41	87.9079
CAB39L	Protein coding	-1.34554	4.62776	-18.6062	2.78191e-43	1.98319e-41	87.6222
CYCS	Protein coding	1.13881	6.03942	18.591	3.06006e-43	2.17403e-41	87.3312
KIF18B	Protein coding	1.73568	2.39816	18.5874	3.12966e-43	2.22095e-41	87.7326
AC099521.2	Other	2.40786	0.349666	18.5639	3.62379e-43	2.5687e-41	87.6398
CYP7B1	Protein coding	1.34883	3.64159	18.5563	3.80158e-43	2.69167e-41	87.4304
MSMB	Protein coding	-3.83461	0.895335	-18.5513	3.9218e-43	2.77364e-41	87.5663
UNC5A	Protein coding	2.38479	-0.402561	18.5446	4.08997e-43	2.8893e-41	87.49
AACS	Protein coding	-1.01568	6.64346	-18.5312	4.44675e-43	3.13426e-41	86.8448
LGALS9C	Protein coding	3.68335	-1.57914	18.5205	4.75658e-43	3.34509e-41	87.2588
ITGA9-AS1	Other	-1.07017	0.993904	-18.5068	5.18123e-43	3.63963e-41	87.2846
KCNJ2	Protein coding	1.18894	3.79094	18.4961	5.54158e-43	3.88402e-41	87.0365
MAP3K9	Protein coding	1.15414	5.62593	18.4934	5.63746e-43	3.94237e-41	86.7834
SLC52A3	Protein coding	1.80024	2.04517	18.4843	5.96623e-43	4.16296e-41	87.1106
AC104126.1	lncRNA	2.93306	-3.95726	18.4815	6.07095e-43	4.23131e-41	87.1143
IL24	Protein coding	2.63439	-0.635496	18.4766	6.26171e-43	4.3594e-41	87.0515
PANX1	Protein coding	1.08694	4.67996	18.4595	6.96923e-43	4.83579e-41	86.7021
GATM	Protein coding	-1.14681	6.51205	-18.4574	7.0645e-43	4.89646e-41	86.4048
AHNAK2	Protein coding	-1.17195	9.51018	-18.4508	7.35962e-43	5.08408e-41	85.7474
NABP1	Protein coding	1.61616	3.53311	18.4482	7.48393e-43	5.16424e-41	86.7683
CXCL10	Protein coding	3.64664	1.34251	18.442	7.77962e-43	5.36236e-41	86.8834
LINC01254	lncRNA	-2.38353	-0.767301	-18.4321	8.27624e-43	5.69838e-41	86.7821
ERVMER34-1	Protein coding	1.71042	0.703381	18.4287	8.45733e-43	5.81665e-41	86.8021
PTAFR	Protein coding	1.42491	5.08499	18.4144	9.25136e-43	6.3418e-41	86.3705
PARP12	Protein coding	1.01367	5.03879	18.3997	1.01407e-42	6.9362e-41	86.2779
HERC6	Protein coding	3.10222	4.85798	18.3904	1.07554e-42	7.34862e-41	86.2885
CCL22	Protein coding	2.02468	4.59408	18.3833	1.12427e-42	7.67315e-41	86.2508
ADRB2	Protein coding	-1.36121	2.68702	-18.3817	1.13551e-42	7.74143e-41	86.4169
HEATR3	Protein coding	1.1789	3.87483	18.3731	1.19856e-42	8.16233e-41	86.2566
CNTFR	Protein coding	-2.01867	2.88509	-18.371	1.21478e-42	8.26385e-41	86.3384
ACRV1	Protein coding	2.77413	-2.0498	18.3622	1.28346e-42	8.72153e-41	86.2393
SLITRK6	Protein coding	-1.41613	2.99169	-18.3505	1.38167e-42	9.37866e-41	86.1959
AL024508.2	lncRNA	2.44882	-1.41572	18.3437	1.4418e-42	9.77623e-41	86.1695
RHOB	Protein coding	-1.28349	6.81868	-18.3366	1.50704e-42	1.01964e-40	85.5948
PUDP	Protein coding	1.11967	3.31611	18.3356	1.51663e-42	1.02502e-40	86.0775
HS3ST3A1	Protein coding	2.66344	-0.271993	18.3307	1.56456e-42	1.05627e-40	86.165
CAMK2B	Protein coding	-2.37965	0.601784	-18.3174	1.70027e-42	1.14542e-40	86.108
SGO1	Protein coding	1.90429	0.0594161	18.3152	1.72446e-42	1.16046e-40	86.0863
AC011601.1	lncRNA	3.13488	-3.21615	18.3066	1.82022e-42	1.22358e-40	85.9603
TGFA	Protein coding	1.27702	5.35928	18.3022	1.87105e-42	1.2564e-40	85.6243
ELF3	Protein coding	1.87606	3.49028	18.2868	2.06161e-42	1.38287e-40	85.7636
TMOD1	Protein coding	-1.24126	2.40906	-18.2819	2.12656e-42	1.42338e-40	85.8108
S100A2	Protein coding	2.10368	8.28709	18.2655	2.35674e-42	1.57072e-40	84.9028
ACADL	Protein coding	-2.04944	0.481699	-18.2565	2.49423e-42	1.65881e-40	85.727
G30853	lncRNA	-2.98671	-3.81444	-18.248	2.63147e-42	1.74636e-40	85.6515
NCCRP1	Protein coding	1.14451	8.3551	18.2465	2.65625e-42	1.75907e-40	84.7354
AP003068.4	Other	2.05189	0.429166	18.2444	2.69089e-42	1.78012e-40	85.6506
XLOC_000751	lncRNA	-3.03277	-3.79861	-18.2389	2.78584e-42	1.84099e-40	85.5968
LINC02232	lncRNA	-3.41168	-3.00869	-18.2157	3.22552e-42	2.12928e-40	85.4521
ADAMTS4	Protein coding	2.30102	2.07427	18.2135	3.26909e-42	2.15577e-40	85.4172
FAM171B	Protein coding	-1.28554	3.07123	-18.2052	3.44531e-42	2.26719e-40	85.2756
NLRX1	Protein coding	1.2689	6.25496	18.2002	3.55439e-42	2.33405e-40	84.8425
DNMT3B	Protein coding	1.06943	2.79469	18.1779	4.09152e-42	2.68113e-40	85.1317
SORBS1	Protein coding	-1.62316	5.73897	-18.1712	4.26889e-42	2.79443e-40	84.736
DTL	Protein coding	1.28334	2.89858	18.163	4.49459e-42	2.93601e-40	85.031
HMOX1	Protein coding	1.25727	6.15194	18.147	4.97223e-42	3.24124e-40	84.5235
TXNIP	Protein coding	-1.28349	9.41776	-18.1468	4.97813e-42	3.2417e-40	83.856
G33960	lncRNA	-4.03348	-2.12335	-18.1388	5.23449e-42	3.40509e-40	84.9881
OAS1	Protein coding	2.30417	4.90357	18.1311	5.49575e-42	3.56761e-40	84.6296
HMGN2P23	Other	2.91022	-3.88206	18.129	5.56844e-42	3.61104e-40	84.9047
WDR4	Protein coding	1.20869	3.22914	18.1208	5.86371e-42	3.79858e-40	84.7354
NPTXR	Protein coding	-1.21729	2.69687	-18.1126	6.17417e-42	3.99142e-40	84.7248
DYNAP	Protein coding	4.11164	-2.67876	18.0794	7.61295e-42	4.91645e-40	84.5874
DIRAS2	Protein coding	-2.92603	-1.58111	-18.0755	7.80549e-42	5.03559e-40	84.5211
P4HTM	Protein coding	-1.07828	3.69941	-18.0711	8.02371e-42	5.17103e-40	84.3672
GDPD2	Protein coding	-1.44289	4.45078	-18.0651	8.33161e-42	5.36392e-40	84.2442
TUBB6	Protein coding	1.07111	7.74954	18.0542	8.92696e-42	5.7413e-40	83.6436
AL451042.1	lncRNA	2.43388	-1.47818	18.0508	9.12194e-42	5.86066e-40	84.3432
RNU6-140P	Other	3.61415	-3.02726	18.0362	9.99994e-42	6.40499e-40	84.2992
WIF1	Protein coding	-4.11213	2.13986	-18.0311	1.03294e-41	6.60678e-40	84.2792
AP003469.4	lncRNA	-1.28397	1.52983	-18.031	1.03362e-41	6.60678e-40	84.2859
GINS4	Protein coding	1.30542	1.83901	18.0235	1.08371e-41	6.91989e-40	84.2267
AC078864.1	lncRNA	-2.80768	-3.85596	-18.0206	1.10404e-41	7.04253e-40	84.2234
CLLU1	Other	3.32546	-3.27436	18.0199	1.10839e-41	7.06302e-40	84.193
KRT24	Protein coding	4.499	-3.15657	18.0013	1.24665e-41	7.91177e-40	84.1222
AC138207.5	lncRNA	1.85269	0.0705902	17.9932	1.31239e-41	8.32055e-40	84.0721
AAMDC	Protein coding	-1.1004	2.32845	-17.9827	1.40231e-41	8.8816e-40	83.9337
PTPRU	Protein coding	-1.24155	4.86282	-17.9782	1.44277e-41	9.1286e-40	83.6395
ADAM19	Protein coding	1.26281	3.66753	17.9669	1.54937e-41	9.79321e-40	83.7213
ABHD12B	Protein coding	-1.81773	3.89524	-17.9646	1.57253e-41	9.92954e-40	83.6786
ACTR3C	Protein coding	1.38008	0.536924	17.9426	1.80681e-41	1.13743e-39	83.7585
SNX20	Protein coding	1.1731	2.78164	17.9161	2.13757e-41	1.3416e-39	83.483
EPHA2	Protein coding	1.46115	6.02472	17.9109	2.2085e-41	1.38334e-39	83.0555
IL7R	Protein coding	1.91064	4.05086	17.9094	2.22984e-41	1.3953e-39	83.3252
AC011352.1	lncRNA	-2.98276	-1.59005	-17.9076	2.25463e-41	1.4094e-39	83.4726
CD28	Protein coding	1.76689	1.55854	17.9018	2.33989e-41	1.46124e-39	83.4766
G13213	lncRNA	3.27543	-3.10843	17.8762	2.75193e-41	1.71e-39	83.3111
C1QTNF7	Protein coding	-2.07653	3.09208	-17.8513	3.22191e-41	1.99806e-39	83.0473
PITX1	Protein coding	3.19213	2.5019	17.8455	3.34248e-41	2.06668e-39	83.085
CXCL17	Protein coding	3.2895	-1.14831	17.8188	3.95788e-41	2.43753e-39	82.9128
PRKCB	Protein coding	-1.10174	4.16898	-17.8182	3.97265e-41	2.44422e-39	82.7142
PAMR1	Protein coding	-1.97194	4.833	-17.8076	4.2486e-41	2.60886e-39	82.5721
TIGIT	Protein coding	2.1562	1.55337	17.7966	4.55552e-41	2.79458e-39	82.8158
CST6	Protein coding	-2.3375	7.251	-17.79	4.75075e-41	2.91148e-39	82.0826
KLK1	Protein coding	-1.43369	4.05939	-17.7736	5.27066e-41	3.22062e-39	82.4468
OAS3	Protein coding	2.38962	6.44639	17.7728	5.29845e-41	3.23444e-39	82.1342
BATF2	Protein coding	3.02654	0.802735	17.7708	5.36736e-41	3.2733e-39	82.6763
FKBPL	Protein coding	1.14308	3.21235	17.7672	5.49038e-41	3.34506e-39	82.502
LYPD6B	Protein coding	-1.32266	4.38577	-17.7487	6.17209e-41	3.74942e-39	82.2483
FBLN1	Protein coding	-1.68597	9.73315	-17.7378	6.61717e-41	4.012e-39	81.1982
LONRF1	Protein coding	-1.17595	5.466	-17.7307	6.92016e-41	4.18757e-39	81.9832
G8412	lncRNA	1.57945	1.60904	17.7197	7.42123e-41	4.48209e-39	82.323
AC018742.1	lncRNA	-3.74647	-2.48935	-17.707	8.044e-41	4.84884e-39	82.2741
LINC02345	lncRNA	-3.56315	-1.56395	-17.7042	8.19186e-41	4.9332e-39	82.2242
JAK3	Protein coding	1.28793	3.19088	17.7017	8.31865e-41	4.99992e-39	82.0904
CCL2	Protein coding	1.57661	3.80071	17.6962	8.61384e-41	5.17236e-39	81.9964
G26553	lncRNA	-3.46776	-4.00613	-17.6927	8.81259e-41	5.28662e-39	82.1834
SMOX	Protein coding	1.74393	4.78748	17.691	8.90524e-41	5.33708e-39	81.847
DNASE1L3	Protein coding	1.48518	3.683	17.6884	9.0548e-41	5.42151e-39	81.9584
MYO1H	Protein coding	2.14876	-1.09033	17.6872	9.12461e-41	5.45807e-39	82.097
HELLS	Protein coding	1.18658	2.99103	17.6837	9.32656e-41	5.5682e-39	81.9936
FPR1	Protein coding	3.16355	0.922277	17.6821	9.42096e-41	5.6192e-39	82.1161
WNT2	Protein coding	-3.53867	-0.0694719	-17.6605	1.08105e-40	6.42959e-39	81.9746
UHRF1	Protein coding	1.59929	2.93402	17.66	1.08431e-40	6.44284e-39	81.8528
CYP2S1	Protein coding	1.48991	3.55234	17.6388	1.24114e-40	7.36068e-39	81.6571
ECT2	Protein coding	1.22882	3.83459	17.598	1.60808e-40	9.51874e-39	81.3637
RHOBTB3	Protein coding	-1.27124	4.40195	-17.5966	1.62327e-40	9.59958e-39	81.279
IFIH1	Protein coding	1.50998	4.76816	17.5873	1.72166e-40	1.01622e-38	81.1848
AC092691.1	lncRNA	-3.38853	-2.98689	-17.5853	1.74438e-40	1.02866e-38	81.4952
GAL3ST4	Protein coding	-1.10566	4.39296	-17.5794	1.81054e-40	1.06666e-38	81.1695
MYEOV	Protein coding	-2.14944	1.96611	-17.5756	1.85477e-40	1.08964e-38	81.3884
CBX2	Protein coding	1.22875	3.43074	17.5746	1.86648e-40	1.09481e-38	81.2583
PARP14	Protein coding	1.502	5.74967	17.5746	1.86707e-40	1.09481e-38	80.9616
ENPP5	Protein coding	-1.93476	1.63423	-17.5392	2.33803e-40	1.36329e-38	81.1755
LSP1	Protein coding	-1.30211	6.62173	-17.5278	2.51468e-40	1.46492e-38	80.504
PSAPL1	Protein coding	-2.14842	7.0805	-17.5276	2.51749e-40	1.46519e-38	80.4386
CHPT1	Protein coding	-1.13326	4.295	-17.526	2.54335e-40	1.47824e-38	80.8422
KIF15	Protein coding	1.3077	2.14279	17.5259	2.54465e-40	1.47824e-38	81.0607
TIMP3	Protein coding	-1.45962	8.67583	-17.5165	2.70321e-40	1.56889e-38	80.0277
TTC9	Protein coding	1.05796	4.83734	17.507	2.87082e-40	1.66462e-38	80.6574
GRXCR2	Protein coding	-3.21976	-2.56042	-17.5023	2.9576e-40	1.71335e-38	80.9513
GSTM5	Protein coding	-1.58884	3.79905	-17.4949	3.10204e-40	1.79536e-38	80.7065
WNT7B	Protein coding	-1.6818	4.78778	-17.4894	3.2127e-40	1.85768e-38	80.5493
G3386	lncRNA	3.18357	-3.81211	17.4688	3.66246e-40	2.11384e-38	80.7673
CLEC4D	Protein coding	3.03498	-3.54274	17.4416	4.35748e-40	2.51265e-38	80.5571
APOE	Protein coding	-1.63815	7.38652	-17.4398	4.40537e-40	2.53792e-38	79.808
PRELP	Protein coding	-1.40442	6.8304	-17.4363	4.50608e-40	2.59116e-38	79.8843
CENPF	Protein coding	1.33432	4.63884	17.4092	5.35514e-40	3.0681e-38	80.0641
AC083837.1	lncRNA	2.19295	-0.706762	17.3881	6.12686e-40	3.49741e-38	80.2337
G36147	lncRNA	-5.64386	-2.06784	-17.3866	6.18847e-40	3.52613e-38	80.225
CENPE	Protein coding	1.86896	2.42452	17.3807	6.42518e-40	3.65767e-38	80.1218
GPC4	Protein coding	-1.06667	3.72232	-17.3779	6.54231e-40	3.72096e-38	79.9652
MFSD4A	Protein coding	-1.55105	3.37023	-17.3766	6.59685e-40	3.7474e-38	79.9984
XLOC_009354	lncRNA	3.00243	-3.36237	17.3765	6.6008e-40	3.7474e-38	80.1442
SAA2	Protein coding	4.71349	-0.798376	17.375	6.66526e-40	3.78055e-38	80.1323
IRF7	Protein coding	2.37391	4.01567	17.3655	7.08073e-40	4.01256e-38	79.8808
MTCL1	Protein coding	1.30667	4.00377	17.3603	7.31774e-40	4.13936e-38	79.8307
HIGD1A	Protein coding	1.25087	5.53699	17.354	7.61845e-40	4.30556e-38	79.5827
IKBKE	Protein coding	1.25987	4.13403	17.3449	8.07532e-40	4.55552e-38	79.7157
VSIG10L	Protein coding	1.03801	5.63625	17.3111	1.00202e-39	5.63234e-38	79.2897
LRP4	Protein coding	-1.21046	6.0971	-17.297	1.09644e-39	6.15753e-38	79.1181
AC244153.1	Other	1.90331	1.53858	17.2583	1.40484e-39	7.86116e-38	79.3989
TMPRSS6	Protein coding	-2.63478	0.351738	-17.2414	1.56522e-39	8.73515e-38	79.3253
G10803	lncRNA	3.49376	-2.91509	17.2261	1.7262e-39	9.61639e-38	79.2116
RAD51AP1	Protein coding	1.26838	1.81326	17.2191	1.80466e-39	1.00445e-37	79.1284
LINC02014	lncRNA	3.28153	-3.21504	17.2144	1.86048e-39	1.03368e-37	79.1185
SHB	Protein coding	1.17009	3.65636	17.1926	2.13866e-39	1.18507e-37	78.797
CXCL8	Protein coding	7.45531	0.160874	17.1884	2.19703e-39	1.21633e-37	78.986
ALCAM	Protein coding	-1.14014	5.28675	-17.1831	2.2728e-39	1.25495e-37	78.5153
AC022784.1	lncRNA	-2.41966	-1.16427	-17.1694	2.48151e-39	1.36898e-37	78.8368
LIPG	Protein coding	2.35322	2.86491	17.1667	2.52478e-39	1.39161e-37	78.7266
AK7	Protein coding	-1.17412	2.22886	-17.1509	2.7939e-39	1.53859e-37	78.6582
EFEMP1	Protein coding	-1.09437	7.15668	-17.1489	2.82956e-39	1.55686e-37	77.9794
PLSCR1	Protein coding	1.35553	4.65155	17.1388	3.01977e-39	1.66005e-37	78.3322
CDH20	Protein coding	-2.37643	-0.684835	-17.1257	3.28377e-39	1.80043e-37	78.5771
SOCS3	Protein coding	2.08092	3.73921	17.1248	3.30249e-39	1.8091e-37	78.3673
MXRA7	Protein coding	-1.07015	5.91614	-17.084	4.28971e-39	2.32946e-37	77.7807
TYMS	Protein coding	1.17555	2.04431	17.0767	4.49492e-39	2.43878e-37	78.2025
IKZF3	Protein coding	1.73796	2.58682	17.0671	4.77998e-39	2.59119e-37	78.1048
LEPR	Protein coding	-2.17243	5.18981	-17.0639	4.87963e-39	2.64291e-37	77.7802
G33837	lncRNA	-2.83081	-4.05876	-17.0536	5.2138e-39	2.81658e-37	78.1212
CYP27B1	Protein coding	2.00796	0.550276	17.053	5.23471e-39	2.82543e-37	78.1234
ELOVL7	Protein coding	1.19859	6.25863	17.0526	5.24541e-39	2.82876e-37	77.5337
CIP2A	Protein coding	1.25675	1.67335	17.049	5.36841e-39	2.8901e-37	78.0501
PHEX	Protein coding	1.68144	0.136271	17.0408	5.658e-39	3.04076e-37	78.0493
LINC02240	lncRNA	-4.89441	-2.02436	-17.0306	6.04199e-39	3.24155e-37	77.9762
SP140L	Protein coding	1.04733	2.68145	17.027	6.18327e-39	3.3145e-37	77.8324
TK1	Protein coding	1.57761	4.36984	17.0255	6.243e-39	3.34364e-37	77.647
PTPN22	Protein coding	1.423	1.40482	17.0251	6.26071e-39	3.35026e-37	77.9131
PDLIM3	Protein coding	-1.42333	4.00761	-17.0221	6.38314e-39	3.41285e-37	77.657
SPRR1A	Protein coding	2.86875	6.60329	17.018	6.55199e-39	3.50013e-37	77.3078
NOP53	Protein coding	-1.10401	8.34026	-17.0047	7.13426e-39	3.80467e-37	76.8138
MMP1	Protein coding	4.83402	-0.510936	17.0002	7.34572e-39	3.91405e-37	77.766
KRT16P3	Other	3.07526	-0.462358	17	7.35188e-39	3.91405e-37	77.776
PELI2	Protein coding	-1.12511	3.70271	-16.999	7.39979e-39	3.9362e-37	77.5434
TAP1	Protein coding	1.01004	6.65466	16.9909	7.79884e-39	4.14493e-37	77.0642
STYK1	Protein coding	1.29283	1.16148	16.9833	8.18652e-39	4.34728e-37	77.6567
ETNK2	Protein coding	-1.64489	2.26068	-16.9788	8.42922e-39	4.47162e-37	77.5571
GSTA3	Protein coding	-2.39527	1.05706	-16.9774	8.50191e-39	4.49946e-37	77.6252
CSTB	Protein coding	1.17163	8.24731	16.9755	8.60542e-39	4.55038e-37	76.6597
ESPL1	Protein coding	1.14876	3.17297	16.974	8.69225e-39	4.59241e-37	77.4464
FBN2	Protein coding	2.42343	0.640557	16.9568	9.7057e-39	5.11918e-37	77.5093
HSPA2	Protein coding	-1.1148	6.09864	-16.9531	9.93761e-39	5.22826e-37	76.9099
TSC22D3	Protein coding	-1.27932	6.70431	-16.9421	1.06707e-38	5.6092e-37	76.736
ALDH1A2	Protein coding	-1.43503	2.42364	-16.9413	1.07222e-38	5.63152e-37	77.3021
SDC2	Protein coding	-1.26631	5.69803	-16.9407	1.07626e-38	5.648e-37	76.897
CYP39A1	Protein coding	-1.199	3.61044	-16.927	1.17583e-38	6.16534e-37	77.091
LOXL4	Protein coding	-1.52476	3.32476	-16.9026	1.37481e-38	7.19058e-37	76.9688
SOHLH1	Protein coding	-2.25788	-4.61717	-16.9003	1.39589e-38	7.29475e-37	77.148
POLB	Protein coding	1.12917	4.03501	16.893	1.46266e-38	7.6309e-37	76.8305
SLC26A4	Protein coding	2.39311	0.75666	16.8846	1.54355e-38	8.03946e-37	77.0453
POLE2	Protein coding	1.2063	1.68524	16.8809	1.58165e-38	8.22417e-37	76.9721
G12854	lncRNA	3.3292	-2.30306	16.8753	1.63958e-38	8.5183e-37	76.9663
FGD3	Protein coding	1.00038	3.8265	16.8735	1.65777e-38	8.60567e-37	76.7287
GREM2	Protein coding	-1.90906	3.45083	-16.8635	1.76904e-38	9.17564e-37	76.7076
PRLR	Protein coding	-1.5387	3.29486	-16.8605	1.8028e-38	9.33526e-37	76.7015
CU639417.3	lncRNA	-2.78941	-1.35158	-16.8596	1.8135e-38	9.38286e-37	76.8623
OTUB2	Protein coding	1.26307	4.74903	16.8378	2.08666e-38	1.07516e-36	76.3848
CACNB4	Protein coding	1.7508	3.42097	16.8344	2.13225e-38	1.09719e-36	76.5321
LAMC2	Protein coding	-1.00076	5.72092	-16.8344	2.13292e-38	1.09719e-36	76.206
TMPO-AS1	lncRNA	1.3761	0.0969085	16.8328	2.15439e-38	1.10732e-36	76.7212
KLRB1	Protein coding	1.93704	0.515032	16.832	2.16582e-38	1.11228e-36	76.7121
LINC01336	lncRNA	2.46586	-1.18213	16.8199	2.34155e-38	1.19957e-36	76.6036
LRG1	Protein coding	2.46109	4.42673	16.8169	2.38684e-38	1.22095e-36	76.3181
KRT16	Protein coding	5.28924	9.7795	16.802	2.62819e-38	1.34201e-36	75.4728
TGFBR3	Protein coding	-1.20121	6.64284	-16.7991	2.67765e-38	1.36615e-36	75.8251
TREML1	Protein coding	2.73417	-1.39457	16.7869	2.89622e-38	1.47525e-36	76.3816
SMIM25	lncRNA	2.48542	0.256054	16.7828	2.9737e-38	1.51348e-36	76.4012
OSR2	Protein coding	-1.58809	4.67768	-16.7762	3.10162e-38	1.57602e-36	75.9917
XLOC_011520	lncRNA	2.71815	-4.01723	16.7677	3.27622e-38	1.66339e-36	76.3024
AC138207.4	lncRNA	1.38264	0.266106	16.7649	3.33601e-38	1.69237e-36	76.2854
AC004870.1	Other	3.47825	-2.6816	16.7517	3.63321e-38	1.83717e-36	76.1911
CORO2B	Protein coding	-1.16869	3.41265	-16.7435	3.82944e-38	1.93483e-36	75.9334
CENPA	Protein coding	1.30851	1.46469	16.7345	4.05953e-38	2.04777e-36	76.0466
LINC00114	lncRNA	2.71621	-3.92106	16.7268	4.26627e-38	2.14512e-36	76.039
CSRP1	Protein coding	-1.09402	7.88743	-16.721	4.42727e-38	2.2225e-36	75.0804
CACNA2D3	Protein coding	1.35008	0.965366	16.7103	4.74343e-38	2.37739e-36	75.9164
BRIP1	Protein coding	1.30206	2.34341	16.7035	4.95589e-38	2.47989e-36	75.7861
MDFI	Protein coding	1.67759	3.72311	16.6906	5.38799e-38	2.68682e-36	75.5719
BRCA2	Protein coding	1.35089	2.48997	16.6735	6.01398e-38	2.99495e-36	75.5813
KLK6	Protein coding	3.44547	5.62384	16.6734	6.02003e-38	2.99538e-36	75.263
CD2	Protein coding	1.54604	2.89279	16.672	6.07543e-38	3.01834e-36	75.537
IL22	Protein coding	3.39236	-3.796	16.6563	6.72042e-38	3.33082e-36	75.5904
TIGAR	Protein coding	1.7305	0.097521	16.6458	7.1926e-38	3.56202e-36	75.5241
IL21R	Protein coding	2.19607	0.628208	16.6372	7.60498e-38	3.76028e-36	75.4617
KIAA1211L	Protein coding	-1.0247	2.8464	-16.6311	7.90853e-38	3.90728e-36	75.2668
AC112243.1	Other	-5.32578	-1.79043	-16.6079	9.18865e-38	4.52541e-36	75.2737
FAM169A	Protein coding	1.71437	0.378226	16.6047	9.38055e-38	4.61628e-36	75.2567
PARPBP	Protein coding	1.45991	1.34428	16.599	9.7326e-38	4.78199e-36	75.183
DIXDC1	Protein coding	-1.07392	4.533	-16.5972	9.8417e-38	4.8318e-36	74.8522
CCDC183-AS1	lncRNA	1.64405	0.112453	16.5929	1.01245e-37	4.96674e-36	75.1843
TNNT3	Protein coding	-2.33167	0.199565	-16.5874	1.04864e-37	5.13621e-36	75.1482
UBXN10	Protein coding	-1.16833	1.62411	-16.5792	1.10602e-37	5.40874e-36	75.0332
AC083837.2	lncRNA	1.43291	1.017	16.5776	1.11733e-37	5.45981e-36	75.0615
G36224	lncRNA	3.19273	-3.17734	16.56	1.25234e-37	6.10517e-36	74.9413
DBF4	Protein coding	1.09415	2.52535	16.5517	1.32129e-37	6.43126e-36	74.7901
CNTN2	Protein coding	-1.84875	1.35443	-16.5497	1.33822e-37	6.5086e-36	74.8633
CADM3	Protein coding	-1.70689	4.45485	-16.5474	1.3578e-37	6.59868e-36	74.5466
CDON	Protein coding	-1.13761	5.57853	-16.5353	1.46867e-37	7.12642e-36	74.2994
VPS9D1-AS1	lncRNA	1.42938	0.786379	16.5234	1.58637e-37	7.67965e-36	74.7221
KLK8	Protein coding	1.40363	5.05799	16.5061	1.77431e-37	8.56291e-36	74.2026
SELENBP1	Protein coding	-1.01668	5.09321	-16.4987	1.86084e-37	8.9597e-36	74.135
G40138	lncRNA	-2.00821	-4.72045	-16.4979	1.87042e-37	8.99893e-36	74.5742
G38700	lncRNA	2.53315	-1.76065	16.4977	1.87228e-37	9.00092e-36	74.5198
E2F2	Protein coding	1.04911	3.86611	16.4964	1.88818e-37	9.0704e-36	74.2927
HOPX	Protein coding	-1.05883	8.74429	-16.4728	2.19994e-37	1.05275e-35	73.2879
ALDH4A1	Protein coding	1.24311	4.46358	16.4726	2.20253e-37	1.05318e-35	74.0659
KLHDC7B	Protein coding	3.87799	1.42961	16.4722	2.20841e-37	1.05519e-35	74.3872
ELMOD1	Protein coding	-1.63082	4.75787	-16.4673	2.27965e-37	1.08839e-35	73.9857
SGCE	Protein coding	-1.06834	3.73923	-16.4611	2.37276e-37	1.13112e-35	74.0729
LTF	Protein coding	6.0795	4.59608	16.4597	2.39527e-37	1.14011e-35	74.1175
AC135782.1	lncRNA	3.0004	-3.59002	16.4493	2.56214e-37	1.21768e-35	74.2504
G1920	lncRNA	-2.17261	-4.63782	-16.4438	2.65393e-37	1.26034e-35	74.2268
APCDD1L-DT	Other	-2.56582	-0.261178	-16.4314	2.8763e-37	1.36284e-35	74.1482
P2RX1	Protein coding	-1.57167	3.25077	-16.4267	2.96478e-37	1.4037e-35	73.9091
CXCL9	Protein coding	3.37253	2.72889	16.4263	2.97296e-37	1.4065e-35	73.9988
C5orf49	Protein coding	-3.1383	-2.22379	-16.422	3.0561e-37	1.44474e-35	74.0746
GFRA1	Protein coding	-1.38706	6.11359	-16.42	3.09564e-37	1.46233e-35	73.469
DARS-AS1	lncRNA	1.56727	-0.0747718	16.4197	3.10197e-37	1.46421e-35	74.0733
MAPT	Protein coding	-1.17315	4.40998	-16.4118	3.26482e-37	1.53759e-35	73.6701
MYLK	Protein coding	-1.52622	7.10547	-16.4107	3.28876e-37	1.54653e-35	73.2337
H2AFX	Protein coding	1.27121	4.20871	16.409	3.32439e-37	1.56211e-35	73.688
MESP2	Protein coding	2.46123	-1.42151	16.4057	3.39621e-37	1.59466e-35	73.9474
PLEKHA6	Protein coding	-1.22611	3.14225	-16.3984	3.56236e-37	1.67016e-35	73.7348
WFDC12	Protein coding	2.35845	5.33438	16.3953	3.63426e-37	1.70259e-35	73.4685
SYN2	Protein coding	-1.42615	2.17743	-16.383	3.93451e-37	1.83363e-35	73.7278
GZMA	Protein coding	1.67328	1.35364	16.3818	3.96492e-37	1.84505e-35	73.7852
AR	Protein coding	-1.43265	4.92642	-16.3816	3.96976e-37	1.84592e-35	73.4058
PI3	Protein coding	9.89085	6.44002	16.3723	4.21701e-37	1.95943e-35	73.5384
INSYN1	Protein coding	-1.55903	3.02441	-16.3718	4.23256e-37	1.9652e-35	73.5773
ZBED2	Protein coding	1.69235	2.52546	16.3678	4.34263e-37	2.01481e-35	73.6093
NRXN3	Protein coding	-1.3386	1.14226	-16.3631	4.47794e-37	2.07604e-35	73.6692
RTN4RL1	Protein coding	-1.28904	3.25235	-16.345	5.03387e-37	2.32687e-35	73.3781
CPQ	Protein coding	-1.0049	5.35645	-16.3422	5.12712e-37	2.36822e-35	73.0815
AC068587.2	Other	-3.20362	-2.31735	-16.3348	5.37821e-37	2.48053e-35	73.515
U62317.2	lncRNA	1.93966	1.81424	16.3218	5.8506e-37	2.69641e-35	73.3717
FBXO6	Protein coding	1.15959	3.58024	16.3153	6.10146e-37	2.80996e-35	73.1558
SMIM10L2A	Protein coding	-1.28969	1.60101	-16.283	7.52238e-37	3.45162e-35	73.1245
ZNF853	Protein coding	-1.27233	2.89351	-16.2784	7.75021e-37	3.55354e-35	72.9845
CLEC2A	Protein coding	-1.77757	3.16856	-16.2777	7.78828e-37	3.56838e-35	72.955
PYCARD	Protein coding	1.11505	5.32677	16.2722	8.0696e-37	3.69456e-35	72.6425
LRRC20	Protein coding	1.26377	3.551	16.2694	8.21829e-37	3.75713e-35	72.8627
FAM95C	Protein coding	-3.19828	-2.15664	-16.268	8.29504e-37	3.78944e-35	73.0882
CTSV	Protein coding	-1.48387	5.66621	-16.2515	9.23229e-37	4.20837e-35	72.4492
EPN3	Protein coding	1.41743	6.04938	16.2472	9.49233e-37	4.32375e-35	72.3709
GTSE1	Protein coding	1.84141	1.79307	16.24	9.94842e-37	4.5249e-35	72.842
LINC02323	lncRNA	3.29369	-1.85359	16.2163	1.15967e-36	5.2631e-35	72.7209
HRNR	Protein coding	4.64294	1.34545	16.2159	1.16285e-36	5.2737e-35	72.7458
LONRF2	Protein coding	-1.43081	1.85412	-16.2106	1.2041e-36	5.45682e-35	72.6379
XLOC_000972	lncRNA	-2.81276	-3.38322	-16.206	1.24036e-36	5.613e-35	72.6929
G15372	lncRNA	-2.93253	-2.86123	-16.2021	1.27167e-36	5.74634e-35	72.6638
LMOD1	Protein coding	-1.53046	5.67508	-16.1944	1.33727e-36	6.03404e-35	72.0779
DNA2	Protein coding	1.34424	1.20069	16.1939	1.34122e-36	6.04748e-35	72.5774
CD300E	Protein coding	1.97422	1.45288	16.1906	1.37081e-36	6.17645e-35	72.5464
ASPG	Protein coding	1.83678	3.42769	16.1871	1.40255e-36	6.3149e-35	72.3515
NPTX1	Protein coding	-4.05074	0.377949	-16.1859	1.41273e-36	6.35616e-35	72.5655
SAMD15	Protein coding	1.68942	-0.864894	16.1693	1.57402e-36	7.07675e-35	72.4531
BDNF-AS	lncRNA	-1.34708	0.893982	-16.1674	1.59359e-36	7.15957e-35	72.4177
IL4I1	Protein coding	2.7245	1.76352	16.1631	1.6389e-36	7.35258e-35	72.3577
KLF15	Protein coding	-1.79146	1.00558	-16.1584	1.6895e-36	7.57412e-35	72.356
PLPP3	Protein coding	-1.19511	7.59835	-16.1488	1.79824e-36	8.05004e-35	71.4313
BORA	Protein coding	1.02558	1.46892	16.1465	1.82487e-36	8.14659e-35	72.2525
XLOC_000303	lncRNA	-3.21055	-3.61498	-16.1367	1.9452e-36	8.65827e-35	72.2508
FAM201A	lncRNA	-2.22147	-0.98284	-16.1348	1.97006e-36	8.76272e-35	72.2312
ISM1	Protein coding	-1.22452	4.6874	-16.1346	1.97169e-36	8.76372e-35	71.8342
TTC22	Protein coding	1.01528	5.59946	16.1344	1.97472e-36	8.77091e-35	71.7029
FIBIN	Protein coding	-1.43072	3.67921	-16.1335	1.98611e-36	8.81527e-35	71.9596
SLC35F4	Protein coding	-2.78111	-3.44567	-16.1225	2.13368e-36	9.45009e-35	72.1548
SSPN	Protein coding	-1.25474	4.0703	-16.1084	2.33872e-36	1.03435e-34	71.7465
CYP27A1	Protein coding	-1.0607	4.53818	-16.0986	2.49258e-36	1.10084e-34	71.6192
LINC01137	lncRNA	1.16952	3.06023	16.0982	2.49794e-36	1.10243e-34	71.805
SLC46A2	Protein coding	-2.1727	2.97754	-16.0925	2.59359e-36	1.14383e-34	71.778
FERMT1	Protein coding	1.53829	6.61888	16.064	3.12058e-36	1.37141e-34	71.0836
SGCG	Protein coding	-1.80057	1.9411	-16.0536	3.33989e-36	1.46367e-34	71.6166
KIAA1324L	Protein coding	-1.04753	3.83216	-16.0513	3.38888e-36	1.4841e-34	71.4043
ALDOC	Protein coding	-1.07157	4.85177	-16.0414	3.61521e-36	1.57768e-34	71.2034
PDZD7	Protein coding	-2.12223	-0.0633052	-16.0402	3.64388e-36	1.58908e-34	71.6265
ZNF528	Protein coding	-1.06279	3.01571	-16.0376	3.70565e-36	1.61489e-34	71.4083
LMNB2	Protein coding	1.03381	6.18028	16.028	3.94361e-36	1.7162e-34	70.9151
AC018716.1	lncRNA	2.57512	-4.22873	15.9902	5.0446e-36	2.18619e-34	71.3039
IFI44	Protein coding	2.72004	4.17581	15.9637	5.99681e-36	2.58987e-34	70.8305
SPRR2F	Protein coding	10.1193	3.8718	15.9531	6.42439e-36	2.77069e-34	71.0327
PDLIM4	Protein coding	-1.30575	4.81215	-15.9429	6.86481e-36	2.95656e-34	70.5694
PNPLA7	Protein coding	-1.38424	3.80469	-15.9412	6.94095e-36	2.98729e-34	70.6934
FOLH1	Protein coding	1.60525	0.889193	15.9402	6.98562e-36	3.00444e-34	70.9523
FST	Protein coding	-1.09652	3.60364	-15.9317	7.38306e-36	3.16883e-34	70.6539
MSRB3	Protein coding	-1.06704	5.15314	-15.9238	7.77679e-36	3.33324e-34	70.3927
SIRPG	Protein coding	1.81767	0.4129	15.9215	7.89474e-36	3.38147e-34	70.8502
CDH4	Protein coding	-2.38969	0.772532	-15.9211	7.91482e-36	3.38775e-34	70.8331
GALE	Protein coding	1.10485	3.46432	15.919	8.0199e-36	3.43037e-34	70.5949
AL049812.2	lncRNA	-2.65294	-3.65741	-15.9158	8.19338e-36	3.50218e-34	70.8208
AC022148.1	lncRNA	-2.77176	-3.46633	-15.9121	8.38843e-36	3.57821e-34	70.7983
SLC4A8	Protein coding	1.31034	0.124608	15.9065	8.70206e-36	3.70945e-34	70.7589
MIR3142HG	lncRNA	2.10358	0.163718	15.8982	9.18683e-36	3.91343e-34	70.7066
G25250	lncRNA	2.23069	-0.685703	15.8929	9.50853e-36	4.0367e-34	70.6735
TNS2	Protein coding	-1.08429	5.9979	-15.8865	9.91341e-36	4.20573e-34	70.015
DENND2A	Protein coding	-1.38849	3.07259	-15.8795	1.03747e-35	4.39547e-34	70.3764
BTBD16	Protein coding	-2.37466	0.89225	-15.8714	1.09402e-35	4.62561e-34	70.5051
LUZP2	Protein coding	2.67337	0.601244	15.8685	1.11496e-35	4.7046e-34	70.5057
SERPINB4	Protein coding	11.2236	5.24746	15.859	1.18613e-35	4.99816e-34	70.372
HSPB7	Protein coding	-1.60003	3.4334	-15.8577	1.19626e-35	5.03744e-34	70.1957
SLAMF1	Protein coding	1.56441	1.41765	15.8573	1.1991e-35	5.04599e-34	70.3844
LINC02560	lncRNA	1.54	4.08594	15.8321	1.41386e-35	5.92964e-34	69.9599
WFS1	Protein coding	-1.06317	5.26236	-15.832	1.41478e-35	5.92964e-34	69.7774
SYT5	Protein coding	2.65377	-1.37401	15.8139	1.59181e-35	6.64484e-34	70.1443
CARD14	Protein coding	1.30162	4.32955	15.8124	1.60745e-35	6.70567e-34	69.7954
G18355	lncRNA	-3.32435	-2.3123	-15.8107	1.62538e-35	6.77592e-34	70.143
LDLR	Protein coding	1.2742	6.22265	15.8098	1.63477e-35	6.81054e-34	69.4894
G26809	lncRNA	3.74353	-2.69761	15.8054	1.6825e-35	7.00468e-34	70.1093
XLOC_014050	lncRNA	-2.55862	-4.38059	-15.7983	1.76194e-35	7.32566e-34	70.0645
AC006372.2	Other	3.23032	-2.72027	15.7938	1.81464e-35	7.53975e-34	70.0135
LRIT2	Protein coding	-1.96979	0.233757	-15.79	1.86116e-35	7.7279e-34	70
XLOC_004197	lncRNA	3.15738	-1.96424	15.777	2.02585e-35	8.40057e-34	69.8912
G32932	lncRNA	-2.58584	-4.21205	-15.765	2.19084e-35	9.05464e-34	69.8485
ERO1A	Protein coding	1.19111	5.58106	15.7621	2.23266e-35	9.22139e-34	69.2824
GLRB	Protein coding	-1.52463	1.55591	-15.7594	2.27174e-35	9.37661e-34	69.7324
RAET1L	Protein coding	1.75428	1.07078	15.7576	2.29939e-35	9.48444e-34	69.7585
SBNO2	Protein coding	1.30013	6.37903	15.7542	2.35104e-35	9.6847e-34	69.0996
GINS2	Protein coding	1.11708	2.70867	15.744	2.51197e-35	1.03204e-33	69.5358
AL357143.1	Other	3.53882	-2.91437	15.7415	2.55364e-35	1.04847e-33	69.6841
DHRS9	Protein coding	1.91501	3.36628	15.7396	2.58529e-35	1.06077e-33	69.4493
MYCBPAP	Protein coding	1.72691	-0.184454	15.7302	2.749e-35	1.1272e-33	69.6222
BIK	Protein coding	1.54438	0.894864	15.7239	2.8639e-35	1.17354e-33	69.5473
PRIMA1	Protein coding	-1.01591	2.90131	-15.7102	3.13264e-35	1.2803e-33	69.2887
CHRM1	Protein coding	-1.87275	1.23224	-15.706	3.21983e-35	1.31507e-33	69.4087
DCC	Protein coding	-3.14451	-2.18772	-15.7048	3.24508e-35	1.32452e-33	69.4505
DPYSL3	Protein coding	-1.14282	7.08114	-15.7009	3.32993e-35	1.35738e-33	68.6094
BEST2	Protein coding	-2.68335	-1.22317	-15.6759	3.91895e-35	1.59333e-33	69.2648
AC025857.2	Other	2.33096	-1.37309	15.6702	4.06753e-35	1.65158e-33	69.2171
SLC23A2	Protein coding	1.29852	6.35185	15.6561	4.45995e-35	1.80739e-33	68.4628
FN3K	Protein coding	-1.05791	2.7492	-15.6336	5.16839e-35	2.08907e-33	68.8048
OLFML3	Protein coding	-1.34384	6.35187	-15.6293	5.31518e-35	2.14562e-33	68.2771
AL162596.1	Protein coding	2.2512	0.952296	15.6269	5.39851e-35	2.17785e-33	68.9194
SLC26A5	Protein coding	-2.35921	-1.55636	-15.6231	5.53678e-35	2.23075e-33	68.9154
BAK1	Protein coding	1.20234	4.02183	15.6193	5.67658e-35	2.2856e-33	68.573
AC006262.2	lncRNA	-2.12858	2.04433	-15.6034	6.2981e-35	2.52932e-33	68.6824
CENPW	Protein coding	1.09663	2.54513	15.5994	6.4638e-35	2.59254e-33	68.6086
ARL5B	Protein coding	1.10429	4.91649	15.5981	6.5193e-35	2.61144e-33	68.3102
ISG20	Protein coding	1.31146	2.79979	15.5919	6.78804e-35	2.71735e-33	68.5367
AC138089.1	lncRNA	-2.56147	-4.403	-15.573	7.68431e-35	3.0624e-33	68.6031
HBEGF	Protein coding	1.61731	3.69021	15.5695	7.86003e-35	3.12843e-33	68.2961
SCO2	Protein coding	1.39591	3.33899	15.5651	8.08911e-35	3.21346e-33	68.3046
NEIL3	Protein coding	1.37744	0.966252	15.5626	8.22301e-35	3.26458e-33	68.4927
TMEM271	Protein coding	-2.52803	0.48424	-15.5338	9.92573e-35	3.93058e-33	68.3299
XLOC_010126	lncRNA	2.6723	-3.50358	15.5333	9.96329e-35	3.94295e-33	68.3319
GPX2	Protein coding	1.50338	3.72376	15.5275	1.03483e-34	4.09273e-33	68.015
TNFRSF10A	Protein coding	1.0372	3.20513	15.5222	1.07093e-34	4.23016e-33	68.0346
DDX58	Protein coding	1.3952	4.90807	15.5194	1.09098e-34	4.3066e-33	67.8011
TG	Protein coding	-1.92205	2.53623	-15.507	1.18307e-34	4.66426e-33	68.0068
LCK	Protein coding	1.44505	2.90402	15.4957	1.2743e-34	5.01125e-33	67.8987
CNN1	Protein coding	-1.94849	5.57004	-15.4828	1.38667e-34	5.43947e-33	67.4577
G17177	lncRNA	2.9701	-2.78095	15.4799	1.41311e-34	5.53274e-33	67.9863
DES	Protein coding	-2.6139	6.99509	-15.4727	1.4817e-34	5.79764e-33	67.1662
G20080	lncRNA	3.21567	-3.61488	15.4627	1.58126e-34	6.17948e-33	67.8878
HAPLN3	Protein coding	1.39668	3.38922	15.4521	1.69489e-34	6.61114e-33	67.5596
ADAM22	Protein coding	-1.26123	2.70882	-15.4457	1.76754e-34	6.87506e-33	67.5831
ZFP28	Protein coding	-1.13909	2.16499	-15.4433	1.79577e-34	6.97847e-33	67.6192
CD226	Protein coding	1.29689	1.48576	15.4422	1.80862e-34	7.02406e-33	67.6738
TCL1A	Protein coding	3.63761	-2.82892	15.4377	1.86351e-34	7.22821e-33	67.7182
PLEK	Protein coding	1.16507	4.12379	15.4361	1.88219e-34	7.29614e-33	67.3614
TMEM47	Protein coding	-1.28958	4.38557	-15.4339	1.90939e-34	7.39698e-33	67.3046
ARFGEF3	Protein coding	-1.68536	3.93564	-15.4271	1.99692e-34	7.7313e-33	67.3235
PGLYRP3	Protein coding	1.08972	5.33062	15.42	2.09239e-34	8.09088e-33	67.0814
AC011483.3	Other	2.74233	-3.78789	15.4093	2.24356e-34	8.65933e-33	67.5402
CDH12	Protein coding	-2.15583	-0.202184	-15.4057	2.29781e-34	8.86325e-33	67.5135
G31689	lncRNA	-3.12074	-3.16629	-15.4034	2.33229e-34	8.9907e-33	67.5019
FOXC1	Protein coding	-1.39774	4.27323	-15.3976	2.42339e-34	9.33033e-33	67.0823
DSG2	Protein coding	-1.1611	5.02034	-15.3963	2.44419e-34	9.39882e-33	66.9653
CHST1	Protein coding	1.83484	0.982877	15.3934	2.49029e-34	9.56432e-33	67.3924
PRR33	Protein coding	-1.86839	2.10191	-15.3882	2.57693e-34	9.89101e-33	67.2699
G41779	lncRNA	-2.90615	-2.54624	-15.387	2.59728e-34	9.963e-33	67.3944
ADORA2BP1	Other	-3.3317	-3.09049	-15.3856	2.62096e-34	1.00354e-32	67.381
C12orf75	Protein coding	1.11862	4.22963	15.3649	3.00242e-34	1.14818e-32	66.8798
PALM	Protein coding	-1.46812	5.18742	-15.3594	3.11334e-34	1.18987e-32	66.701
ALDH1B1	Protein coding	-1.37826	4.02568	-15.3569	3.16286e-34	1.20806e-32	66.8489
LOR	Protein coding	-2.22994	9.31148	-15.3543	3.21829e-34	1.22848e-32	65.8952
AC099489.1	Protein coding	-1.94612	0.871166	-15.3522	3.2622e-34	1.24448e-32	67.1251
INHBB	Protein coding	-1.1355	4.51155	-15.3515	3.27716e-34	1.24942e-32	66.7455
GEN1	Protein coding	1.09264	3.44241	15.3482	3.3492e-34	1.27455e-32	66.8693
CASQ2	Protein coding	-1.7035	2.91052	-15.3417	3.49527e-34	1.32771e-32	66.8847
EIF4EBP1	Protein coding	1.32187	3.58487	15.3351	3.65007e-34	1.38399e-32	66.7699
LINC00842	lncRNA	-1.31831	2.12323	-15.3299	3.77646e-34	1.43104e-32	66.8824
G38985	lncRNA	2.76688	-4.16156	15.3116	4.25894e-34	1.60705e-32	66.8986
SMPD3	Protein coding	1.53117	6.29392	15.3097	4.31279e-34	1.62638e-32	66.2092
LTBP4	Protein coding	-1.42703	7.61233	-15.2967	4.69685e-34	1.76908e-32	65.8608
Z83851.1	lncRNA	1.63735	-0.657167	15.2884	4.95918e-34	1.86676e-32	66.7545
APOD	Protein coding	-1.59218	7.90981	-15.2707	5.56904e-34	2.09129e-32	65.6325
GLB1L3	Protein coding	1.13694	3.3382	15.2696	5.61028e-34	2.10551e-32	66.3671
BHLHE41	Protein coding	-1.24714	3.53924	-15.2679	5.67243e-34	2.12755e-32	66.3253
MGAT3	Protein coding	-1.07077	3.47066	-15.2609	5.93754e-34	2.22298e-32	66.2867
AC004975.2	lncRNA	2.71115	-1.86454	15.2573	6.08221e-34	2.27306e-32	66.5285
SYNPO2	Protein coding	-1.59574	6.78517	-15.2466	6.5249e-34	2.43413e-32	65.6946
WSCD1	Protein coding	-1.41527	1.92728	-15.2459	6.55414e-34	2.44358e-32	66.3507
SCARA5	Protein coding	-1.73009	7.35711	-15.2406	6.78568e-34	2.52689e-32	65.5499
SNHG14	Other	-1.01269	3.32817	-15.2395	6.83647e-34	2.54428e-32	66.1628
FCAR	Protein coding	3.00367	-3.59679	15.2298	7.28626e-34	2.70362e-32	66.3722
DEFB4B	Protein coding	6.51306	-1.85859	15.2237	7.58281e-34	2.81199e-32	66.1877
DEPDC1	Protein coding	1.33427	1.79918	15.2196	7.79058e-34	2.88732e-32	66.1946
ZNF135	Protein coding	-1.73144	1.46919	-15.208	8.40785e-34	3.11424e-32	66.1418
XLOC_005180	lncRNA	-2.71112	-3.37585	-15.1963	9.07457e-34	3.35721e-32	66.1552
ATOH8	Protein coding	-1.56885	3.42774	-15.1887	9.54142e-34	3.52784e-32	65.8219
SLAIN1	Protein coding	-1.15017	1.02468	-15.1785	1.02026e-33	3.76786e-32	65.9767
PKMYT1	Protein coding	1.79176	2.13042	15.1747	1.04639e-33	3.86205e-32	65.8777
CES3	Protein coding	1.59425	1.40146	15.1696	1.08164e-33	3.9898e-32	65.9011
PEG3	Protein coding	-1.21963	2.7959	-15.1601	1.1516e-33	4.24033e-32	65.7031
SEMA3B	Protein coding	-1.90632	4.22152	-15.143	1.28815e-33	4.73754e-32	65.4258
TRG-AS1	lncRNA	1.93906	0.889678	15.1368	1.34216e-33	4.92459e-32	65.7224
TTC3P1	Other	-1.12126	2.77696	-15.135	1.35796e-33	4.97964e-32	65.54
SLC22A17	Protein coding	-1.42804	3.48804	-15.125	1.45032e-33	5.30277e-32	65.3957
S100A7A	Protein coding	12.522	4.61115	15.1184	1.51471e-33	5.53172e-32	65.6142
ZNF528-AS1	Other	-1.08065	1.44867	-15.1056	1.64682e-33	6.00365e-32	65.4697
DLG2	Protein coding	-1.24336	3.78417	-15.1051	1.65303e-33	6.02276e-32	65.2259
ADRA1A	Protein coding	-2.3602	0.744023	-15.1021	1.68553e-33	6.13759e-32	65.5005
WFIKKN2	Protein coding	-2.76334	-1.85392	-15.1004	1.70445e-33	6.20288e-32	65.5263
F12	Protein coding	1.60121	2.76762	15.0996	1.71348e-33	6.23209e-32	65.3218
ZNF503-AS2	lncRNA	1.23567	1.16278	15.0922	1.79896e-33	6.53558e-32	65.4077
GALNT16	Protein coding	-1.37515	5.20173	-15.0922	1.79902e-33	6.53558e-32	64.944
RXRG	Protein coding	-1.1417	1.2358	-15.0903	1.82117e-33	6.61222e-32	65.3854
SGCA	Protein coding	-1.83219	3.37772	-15.0863	1.87033e-33	6.78678e-32	65.1587
PRB2	Protein coding	-3.44866	-2.69774	-15.0844	1.89408e-33	6.86894e-32	65.4099
C6orf223	Protein coding	2.84985	-2.10986	15.0832	1.90915e-33	6.91959e-32	65.3945
F10	Protein coding	-1.4052	4.81218	-15.0729	2.04313e-33	7.39233e-32	64.8756
MYH11	Protein coding	-1.90274	8.42245	-15.0628	2.18291e-33	7.88891e-32	64.1663
SP8	Protein coding	-3.50469	0.39142	-15.0565	2.27461e-33	8.2108e-32	65.2261
PPP2R2B	Protein coding	-1.06102	2.16154	-15.0549	2.29976e-33	8.29201e-32	65.0758
HTR7	Protein coding	2.0362	0.768572	15.0409	2.52025e-33	9.06609e-32	65.1028
AC008074.2	lncRNA	1.28275	0.993612	15.0335	2.64704e-33	9.51122e-32	65.0347
SASH3	Protein coding	1.23258	3.08715	15.0172	2.94647e-33	1.0581e-31	64.7407
USP43	Protein coding	1.05726	1.84945	15.0123	3.04343e-33	1.09135e-31	64.8295
FBXO5	Protein coding	1.00406	2.09611	15.0103	3.08295e-33	1.10411e-31	64.7943
ALDH1A3	Protein coding	1.94695	3.27847	15.0038	3.2181e-33	1.15167e-31	64.6427
BCL3	Protein coding	1.25115	4.99165	15.0025	3.24525e-33	1.16072e-31	64.3947
FLNC	Protein coding	-1.62595	6.03663	-14.9976	3.35083e-33	1.1978e-31	64.19
CYP1A2	Protein coding	-4.38193	-3.17596	-14.9765	3.85146e-33	1.3744e-31	64.6679
RCAN2	Protein coding	-1.13318	4.9687	-14.9658	4.13336e-33	1.47163e-31	64.1451
MYO3A	Protein coding	-2.79769	-1.41731	-14.9619	4.23882e-33	1.50832e-31	64.6247
CD3D	Protein coding	1.36277	2.51935	14.9413	4.85637e-33	1.72218e-31	64.3045
GSDMC	Protein coding	1.30122	5.15043	14.9329	5.13122e-33	1.81655e-31	63.9132
EGF	Protein coding	-2.12003	-0.026794	-14.9224	5.49899e-33	1.94455e-31	64.356
PDGFRL	Protein coding	-1.5348	5.2776	-14.9219	5.51803e-33	1.95017e-31	63.8137
ZDHHC11B	Protein coding	-2.20885	2.27993	-14.9213	5.53939e-33	1.95661e-31	64.1967
LINC01266	lncRNA	-2.62312	-3.52914	-14.9206	5.56353e-33	1.96403e-31	64.3578
MIR193BHG	lncRNA	-1.05665	2.67405	-14.9204	5.57329e-33	1.96636e-31	64.1412
ATP13A5	Protein coding	-1.5877	1.4305	-14.9194	5.60936e-33	1.97797e-31	64.2527
BIRC3	Protein coding	1.32688	4.23212	14.9152	5.76514e-33	2.02946e-31	63.9296
DKK2	Protein coding	-1.37796	4.28539	-14.8948	6.59499e-33	2.31117e-31	63.7792
PCP4L1	Protein coding	1.91938	3.46149	14.8941	6.62688e-33	2.32105e-31	63.8992
GREM1	Protein coding	-1.66032	5.11442	-14.8877	6.91119e-33	2.41791e-31	63.6153
NPAS1	Protein coding	-1.82666	0.932473	-14.8855	7.00921e-33	2.44809e-31	64.0672
PGBD5	Protein coding	1.97997	3.23928	14.8854	7.01616e-33	2.44915e-31	63.8694
HPDL	Protein coding	1.74343	0.517868	14.8802	7.25845e-33	2.53089e-31	64.0611
ESPN	Protein coding	-1.50067	4.22935	-14.8788	7.32907e-33	2.55409e-31	63.6823
CH25H	Protein coding	1.52601	1.44731	14.8783	7.34935e-33	2.55973e-31	63.9883
ACSS3	Protein coding	-1.3678	2.69455	-14.8758	7.47229e-33	2.5982e-31	63.8487
TSPAN8	Protein coding	-2.23009	3.53818	-14.8755	7.48666e-33	2.60175e-31	63.76
ZNF423	Protein coding	-1.15757	4.29244	-14.8735	7.58617e-33	2.63486e-31	63.636
CCL4	Protein coding	2.65989	-0.582626	14.8699	7.76882e-33	2.6968e-31	64.0266
CPNE7	Protein coding	2.31151	0.329425	14.8669	7.92368e-33	2.74903e-31	63.9861
HELZ2	Protein coding	1.74292	5.67178	14.8607	8.25425e-33	2.86213e-31	63.3637
ADGRL3	Protein coding	-1.53783	4.11274	-14.8589	8.35382e-33	2.89505e-31	63.568
SLC26A3	Protein coding	-4.11343	-2.81985	-14.8551	8.56763e-33	2.9675e-31	63.9055
CYSRT1	Protein coding	1.69096	4.78595	14.8519	8.7507e-33	3.02923e-31	63.4428
MAMDC2	Protein coding	-1.42901	4.35185	-14.8478	8.9873e-33	3.10941e-31	63.4612
CST7	Protein coding	1.46109	2.4492	14.8432	9.26628e-33	3.20238e-31	63.6683
FAM96AP2	Other	2.46992	-1.5708	14.832	9.97686e-33	3.44034e-31	63.7696
IRF8	Protein coding	1.03714	4.67738	14.8241	1.05064e-32	3.62094e-31	63.2632
DDC	Protein coding	-3.80768	-3.14528	-14.8185	1.08987e-32	3.75199e-31	63.6759
FASTKD1	Protein coding	1.05276	3.25145	14.8172	1.09986e-32	3.78429e-31	63.4046
KRT6A	Protein coding	4.4777	11.3585	14.8155	1.11228e-32	3.82073e-31	62.0591
CYP4F22	Protein coding	1.01789	6.88162	14.7957	1.26714e-32	4.34074e-31	62.709
VWA2	Protein coding	-1.11411	3.38909	-14.7946	1.27629e-32	4.36969e-31	63.2333
XLOC_010043	lncRNA	2.84026	-3.16316	14.7884	1.32945e-32	4.54919e-31	63.4847
EPHB1	Protein coding	-1.03444	3.42645	-14.7781	1.4231e-32	4.86167e-31	63.1193
G6732	lncRNA	2.48561	-4.25874	14.7737	1.46465e-32	4.99814e-31	63.3848
LARP6	Protein coding	-1.01082	3.06381	-14.7725	1.47626e-32	5.03225e-31	63.1257
FABP5P10	Other	2.50103	-3.83251	14.7714	1.48732e-32	5.0672e-31	63.3831
AC091163.1	lncRNA	-4.77634	-2.54969	-14.7708	1.49274e-32	5.08287e-31	63.3253
ADSSL1	Protein coding	-1.06932	2.49423	-14.7668	1.53336e-32	5.21835e-31	63.1504
POSTN	Protein coding	-1.78703	7.61081	-14.7615	1.58701e-32	5.39211e-31	62.3466
LINC00518	lncRNA	2.27555	-1.20961	14.7598	1.60556e-32	5.45217e-31	63.305
G4388	lncRNA	-2.30902	-1.0529	-14.7594	1.60928e-32	5.46186e-31	63.3052
SOWAHB	Protein coding	-1.70438	0.833385	-14.7573	1.63149e-32	5.5312e-31	63.2323
REN	Protein coding	3.75293	-1.25345	14.7518	1.69219e-32	5.73391e-31	63.2516
ANLN	Protein coding	1.14271	4.65942	14.7371	1.8642e-32	6.30307e-31	62.6941
UNC93A	Protein coding	1.58191	4.60493	14.7331	1.91469e-32	6.46675e-31	62.6836
DDX60L	Protein coding	1.57907	4.19015	14.7173	2.1241e-32	7.15854e-31	62.637
PLBD1-AS1	lncRNA	1.77514	-0.906707	14.7167	2.13348e-32	7.18627e-31	63.0258
IRX1	Protein coding	-1.39725	2.97513	-14.7145	2.1648e-32	7.28786e-31	62.756
C1orf115	Protein coding	-1.05176	4.6363	-14.7144	2.16601e-32	7.288e-31	62.5379
CA3	Protein coding	-2.1122	-0.918201	-14.7031	2.33322e-32	7.83795e-31	62.9368
SFN	Protein coding	1.2312	10.4094	14.7007	2.37109e-32	7.9566e-31	61.2877
MUM1L1	Protein coding	-2.86113	-3.50076	-14.6994	2.39126e-32	8.01566e-31	62.9113
KRT6C	Protein coding	6.95809	6.55963	14.6901	2.54248e-32	8.5043e-31	62.3552
SGO2	Protein coding	1.32661	1.84295	14.6879	2.57941e-32	8.6232e-31	62.7022
AL162718.1	lncRNA	2.66109	-3.31436	14.6857	2.61685e-32	8.74369e-31	62.8227
SLC9A2	Protein coding	-2.05807	1.37598	-14.6836	2.65317e-32	8.8603e-31	62.7129
ACTG2	Protein coding	-2.13824	6.23857	-14.6819	2.68304e-32	8.95051e-31	62.0848
ZNF471	Protein coding	-1.22624	2.02733	-14.6749	2.8109e-32	9.36701e-31	62.593
SLC27A4	Protein coding	1.03301	6.61422	14.6636	3.02808e-32	1.00585e-30	61.887
AC024270.1	Other	2.53242	-2.15229	14.657	3.16213e-32	1.04982e-30	62.6173
CNKSR2	Protein coding	-1.79539	1.61554	-14.6464	3.39213e-32	1.12379e-30	62.4465
CMPK2	Protein coding	2.30215	2.84923	14.6427	3.47463e-32	1.15051e-30	62.3204
AXL	Protein coding	-1.01923	6.43284	-14.6385	3.57338e-32	1.18134e-30	61.7449
XLOC_004362	lncRNA	1.64416	-0.898692	14.637	3.60781e-32	1.19209e-30	62.5052
LIMS2	Protein coding	-1.12557	5.11999	-14.6366	3.61796e-32	1.19481e-30	61.953
KCTD17	Protein coding	-1.17205	3.69498	-14.6328	3.7092e-32	1.22364e-30	62.1301
FAM83D	Protein coding	1.18057	3.75246	14.6298	3.78383e-32	1.24761e-30	62.1112
ZNF665	Protein coding	-1.17503	0.809632	-14.6231	3.95675e-32	1.30324e-30	62.3496
AC069113.2	lncRNA	-2.79827	-3.47762	-14.6148	4.17755e-32	1.37524e-30	62.3587
SYNM	Protein coding	-1.72642	5.60508	-14.6087	4.34882e-32	1.42861e-30	61.6998
CES1	Protein coding	-1.65487	3.99153	-14.5994	4.62475e-32	1.51607e-30	61.8759
LRRC17	Protein coding	-1.44803	2.01179	-14.5907	4.89805e-32	1.60314e-30	62.0421
DGAT2	Protein coding	-1.24649	7.43445	-14.5724	5.52709e-32	1.80429e-30	61.1211
STAC	Protein coding	-1.66914	1.38018	-14.564	5.84414e-32	1.9068e-30	61.9227
PCDHGB4	Protein coding	-1.26334	1.10728	-14.5594	6.0221e-32	1.96281e-30	61.9113
PLCH2	Protein coding	-1.18407	4.9786	-14.5585	6.05885e-32	1.9717e-30	61.4598
CMAHP	Other	-1.23534	3.20099	-14.5509	6.37085e-32	2.07e-30	61.6512
SYT17	Protein coding	-1.50124	1.54476	-14.5495	6.43161e-32	2.08865e-30	61.8125
GPR12	Protein coding	-2.40005	2.38759	-14.547	6.53985e-32	2.1216e-30	61.7272
MAPK4	Protein coding	-1.85837	1.50856	-14.5367	6.99744e-32	2.26769e-30	61.7348
SH2D1A	Protein coding	1.72264	0.404016	14.5174	7.9471e-32	2.56878e-30	61.687
CCNE2	Protein coding	1.20287	1.24689	14.5086	8.42611e-32	2.71939e-30	61.5709
CD207	Protein coding	-1.54164	5.14624	-14.5014	8.83555e-32	2.84859e-30	61.0609
CD164L2	Protein coding	1.29968	2.35762	14.497	9.0975e-32	2.9285e-30	61.397
MX1	Protein coding	2.58759	6.15745	14.4917	9.42222e-32	3.03147e-30	60.8739
MERTK	Protein coding	-1.29464	2.88497	-14.4866	9.74509e-32	3.13051e-30	61.2642
HIF3A	Protein coding	-1.73277	2.02846	-14.4864	9.75882e-32	3.13293e-30	61.3558
ERC2	Protein coding	2.21259	-1.80378	14.4863	9.76266e-32	3.13293e-30	61.5098
ACTRT3	Protein coding	1.04849	0.139196	14.4831	9.97294e-32	3.19877e-30	61.4699
PNCK	Protein coding	-2.21918	-0.209979	-14.4741	1.05835e-31	3.38939e-30	61.4249
TMEM108	Protein coding	-1.50653	1.1917	-14.4697	1.08966e-31	3.48786e-30	61.3158
AC092376.1	lncRNA	-2.87308	-3.6586	-14.4637	1.13325e-31	3.62368e-30	61.363
AC092745.2	Other	-2.93979	-3.2603	-14.4571	1.18434e-31	3.78317e-30	61.3219
CD247	Protein coding	1.41237	1.89791	14.456	1.19282e-31	3.80831e-30	61.1724
SLC30A10	Protein coding	-3.27088	-2.03979	-14.4466	1.2688e-31	4.0426e-30	61.2594
OR2I1P	Protein coding	2.38489	0.0779347	14.4405	1.32157e-31	4.20859e-30	61.2001
SPOCK2	Protein coding	1.28098	4.47463	14.4399	1.32631e-31	4.22153e-30	60.7624
HR	Protein coding	1.10771	7.97395	14.4221	1.49266e-31	4.73894e-30	60.0251
ID1	Protein coding	1.24072	5.41701	14.4184	1.52894e-31	4.85166e-30	60.4777
SNCG	Protein coding	-1.31565	3.50043	-14.4149	1.56552e-31	4.9652e-30	60.7176
APOBEC3B	Protein coding	1.54976	0.956467	14.414	1.5739e-31	4.9842e-30	60.9732
LTBP3	Protein coding	-1.10371	6.58388	-14.4105	1.6117e-31	5.09873e-30	60.2112
WNT5A-AS1	lncRNA	2.19054	-1.1833	14.3971	1.76069e-31	5.556e-30	60.9345
MYL9	Protein coding	-1.34597	7.59561	-14.3724	2.07256e-31	6.52036e-30	59.7683
AC006329.1	lncRNA	1.90971	-0.608167	14.3636	2.1973e-31	6.89542e-30	60.7118
SEMA3G	Protein coding	-1.13248	4.9277	-14.3533	2.35161e-31	7.36119e-30	60.1117
KLHL6	Protein coding	1.13863	1.74087	14.3488	2.42361e-31	7.58278e-30	60.4771
ANGPTL4	Protein coding	1.73368	4.33991	14.3391	2.5826e-31	8.07615e-30	60.1247
FFAR2	Protein coding	1.58569	0.694009	14.3359	2.63915e-31	8.24474e-30	60.4762
PCP4	Protein coding	-2.22533	2.38786	-14.3325	2.69861e-31	8.42208e-30	60.3109
CXCR2P1	Other	2.84332	-2.40959	14.3309	2.72718e-31	8.50697e-30	60.4976
XLOC_004198	lncRNA	2.52411	-1.58404	14.3198	2.93441e-31	9.13515e-30	60.4252
LIF	Protein coding	-1.66091	2.23468	-14.3169	2.99287e-31	9.31251e-30	60.2179
G11188	lncRNA	-1.11398	4.17062	-14.3125	3.08034e-31	9.57989e-30	59.9519
FAM166B	Protein coding	-1.7644	-0.426266	-14.3055	3.22672e-31	1.00251e-29	60.3235
AC083973.1	lncRNA	1.67472	-1.28869	14.2994	3.35869e-31	1.04196e-29	60.2948
CLSTN2	Protein coding	-1.30537	3.60826	-14.2916	3.53623e-31	1.09541e-29	59.8905
TPM2	Protein coding	-1.55803	6.45265	-14.2786	3.85382e-31	1.1926e-29	59.3698
AC092376.2	lncRNA	-1.68097	0.858443	-14.2584	4.4049e-31	1.36179e-29	59.9507
DLEU2	lncRNA	1.30399	0.374728	14.2516	4.60797e-31	1.42246e-29	59.9383
CCKBR	Protein coding	-2.66622	-0.912482	-14.2511	4.62465e-31	1.4269e-29	59.9763
LINGO2	Protein coding	-3.06354	-2.27057	-14.2472	4.74383e-31	1.46295e-29	59.9522
G27536	lncRNA	-3.22043	-3.70345	-14.232	5.24655e-31	1.6132e-29	59.832
LAG3	Protein coding	1.83256	0.528314	14.2295	5.33501e-31	1.6396e-29	59.788
NTN1	Protein coding	-1.28116	5.43074	-14.2235	5.54964e-31	1.70472e-29	59.1762
LINC02247	lncRNA	-2.10438	-1.26185	-14.2227	5.58137e-31	1.71278e-29	59.7921
G3639	lncRNA	2.82509	-2.92363	14.2163	5.8214e-31	1.78468e-29	59.7505
SLC6A15	Protein coding	1.29026	2.16093	14.2	6.48469e-31	1.98706e-29	59.4578
VIT	Protein coding	-1.31093	3.84385	-14.1972	6.6053e-31	2.02302e-29	59.2361
ATP6V1C2	Protein coding	1.18365	5.31331	14.1921	6.83252e-31	2.08954e-29	58.9967
G37438	lncRNA	-3.09382	-2.94233	-14.1914	6.86457e-31	2.09626e-29	59.5651
IQCN	Protein coding	-1.46466	2.85069	-14.1883	7.00542e-31	2.13823e-29	59.3012
CHL1	Protein coding	-1.3383	4.93294	-14.1842	7.20102e-31	2.19686e-29	58.9947
CALML3	Protein coding	1.57012	7.67248	14.183	7.25512e-31	2.21228e-29	58.5202
GPR183	Protein coding	1.04161	2.95168	14.1813	7.3402e-31	2.23713e-29	59.2466
SUSD2	Protein coding	-1.34261	5.07862	-14.1812	7.34473e-31	2.23742e-29	58.9523
AC144831.1	lncRNA	-1.01146	3.76673	-14.1808	7.36387e-31	2.24216e-29	59.1354
AL139158.2	lncRNA	-1.41323	0.732964	-14.1796	7.42242e-31	2.25888e-29	59.4382
DKK4	Protein coding	2.98882	-2.26839	14.1758	7.61386e-31	2.31602e-29	59.4821
FGFR1	Protein coding	-1.03597	6.69143	-14.1651	8.16935e-31	2.48016e-29	58.5675
XRCC2	Protein coding	1.17632	1.1517	14.1623	8.32376e-31	2.5258e-29	59.2975
PTCRA	Protein coding	2.44207	-4.08671	14.1558	8.69117e-31	2.63473e-29	59.3451
AC004847.1	lncRNA	1.34698	0.0739596	14.1527	8.86809e-31	2.68706e-29	59.3034
CCR5	Protein coding	1.27324	2.55954	14.1411	9.57926e-31	2.89693e-29	59.0275
CMBL	Protein coding	-1.13868	2.97893	-14.1358	9.92266e-31	2.99787e-29	58.9366
LINC00643	Other	-2.68895	-3.52371	-14.1351	9.96484e-31	3.00916e-29	59.2148
LINC02005	lncRNA	2.89189	-2.39472	14.1302	1.02953e-30	3.10444e-29	59.1784
LINC01792	lncRNA	3.02129	-3.71193	14.1293	1.0353e-30	3.12033e-29	59.16
CYP4B1	Protein coding	-1.77503	3.33423	-14.125	1.06555e-30	3.20841e-29	58.8278
PRUNE2	Protein coding	-1.36817	4.3187	-14.1192	1.1069e-30	3.32972e-29	58.6559
FOXO6	Protein coding	-1.57805	0.679233	-14.1182	1.11431e-30	3.35037e-29	59.0382
BLACAT1	lncRNA	2.3434	-2.03227	14.1153	1.13613e-30	3.41434e-29	59.0805
ALPL	Protein coding	1.3197	2.92783	14.1123	1.15924e-30	3.48212e-29	58.797
CNTN4	Protein coding	-1.65053	0.988206	-14.106	1.20841e-30	3.62458e-29	58.9366
UGT1A10	Protein coding	3.10674	-2.79194	14.099	1.2654e-30	3.78826e-29	58.9801
SERTM1	Protein coding	-3.50904	-0.132413	-14.0982	1.27212e-30	3.80654e-29	58.9587
LINC01094	lncRNA	1.17722	2.08308	14.0975	1.27837e-30	3.82342e-29	58.7876
NDNF	Protein coding	-1.38775	1.83359	-14.0916	1.32957e-30	3.97274e-29	58.7683
EGR4	Protein coding	2.60058	-4.06097	14.0872	1.36874e-30	4.08783e-29	58.8912
PKIB	Protein coding	-1.11873	2.33408	-14.0809	1.42667e-30	4.25879e-29	58.6458
MIR3945HG	lncRNA	2.97717	-3.64073	14.0782	1.4526e-30	4.33206e-29	58.8341
G10019	lncRNA	-2.94314	-3.34321	-14.0762	1.47226e-30	4.38861e-29	58.8221
PLCXD2	Protein coding	1.25417	2.33946	14.0731	1.50301e-30	4.47598e-29	58.6012
FZD8	Protein coding	-1.19417	2.78883	-14.071	1.52355e-30	4.53283e-29	58.5309
FBLN5	Protein coding	-1.09003	6.53867	-14.066	1.57486e-30	4.68104e-29	57.94
LINC01224	lncRNA	-2.8485	-2.60616	-14.0592	1.64731e-30	4.89405e-29	58.7172
IRX6	Protein coding	-1.43636	3.17553	-14.0518	1.7305e-30	5.13631e-29	58.3601
MTNR1A	Protein coding	2.73941	-3.71586	14.0486	1.76687e-30	5.23927e-29	58.6488
TCEAL2	Protein coding	-1.72057	-0.238194	-14.0474	1.78102e-30	5.27874e-29	58.6213
FASLG	Protein coding	1.45544	-0.32516	14.041	1.85895e-30	5.50448e-29	58.5849
FCER1A	Protein coding	-1.01144	4.9975	-14.0405	1.86467e-30	5.51879e-29	58.0308
G25971	lncRNA	2.90855	-2.52883	14.0356	1.926e-30	5.69762e-29	58.5649
AL135818.1	Other	1.56315	0.327573	14.0269	2.04121e-30	6.02701e-29	58.4632
CPA6	Protein coding	2.77229	-3.47015	14.0263	2.04907e-30	6.04737e-29	58.5044
PTN	Protein coding	-1.33247	3.56546	-14.0256	2.05856e-30	6.07251e-29	58.1375
DACT3	Protein coding	-1.03019	2.23378	-14.0211	2.12083e-30	6.25031e-29	58.2604
XAF1	Protein coding	2.00013	3.16315	14.0129	2.23938e-30	6.59657e-29	58.123
ZNF415	Protein coding	-1.07139	1.80949	-14.0118	2.25462e-30	6.63833e-29	58.242
AC092809.4	lncRNA	-1.31658	2.85079	-14.0099	2.2841e-30	6.71879e-29	58.1201
G18287	lncRNA	-2.55936	-3.44969	-14.0051	2.35707e-30	6.92365e-29	58.3625
LINC01562	lncRNA	2.49017	-3.36932	14.0012	2.41906e-30	7.10239e-29	58.337
HSD17B13	Protein coding	-3.21179	-0.816435	-13.9968	2.49096e-30	7.31004e-29	58.3061
SPIB	Protein coding	3.02663	-1.2578	13.9913	2.58326e-30	7.57736e-29	58.2751
CAPN11	Protein coding	-1.25314	0.235584	-13.9906	2.59593e-30	7.61096e-29	58.2233
TDO2	Protein coding	2.67734	-1.2704	13.9894	2.61645e-30	7.6675e-29	58.2625
CLEC4E	Protein coding	2.31116	-1.14498	13.9693	2.98963e-30	8.74405e-29	58.1304
CD3G	Protein coding	1.36701	1.86175	13.9692	2.99081e-30	8.74405e-29	57.9643
NRXN1	Protein coding	-1.47126	2.02056	-13.9476	3.45065e-30	1.00508e-28	57.8001
SFRP5	Protein coding	-2.10142	0.5761	-13.9392	3.64956e-30	1.06241e-28	57.8684
SNX10	Protein coding	1.1936	2.42483	13.9391	3.65086e-30	1.06241e-28	57.7066
CCL3	Protein coding	2.82595	-3.42868	13.9333	3.7935e-30	1.10289e-28	57.8918
LDB3	Protein coding	-1.28341	2.49375	-13.9302	3.87325e-30	1.1245e-28	57.6337
SLC17A7	Protein coding	-1.22898	2.53387	-13.9286	3.9132e-30	1.13557e-28	57.619
PHLDA2	Protein coding	1.64497	2.74886	13.9244	4.02422e-30	1.16562e-28	57.5809
GATA6	Protein coding	-1.28593	0.498612	-13.924	4.03524e-30	1.16827e-28	57.7689
RUFY4	Protein coding	2.73508	-2.01627	13.9237	4.04501e-30	1.17056e-28	57.8269
KRT17	Protein coding	2.01988	10.5028	13.9227	4.07006e-30	1.17726e-28	56.1554
LGALS3BP	Protein coding	1.17706	7.12482	13.9223	4.08238e-30	1.18028e-28	56.8887
KLRF2	Protein coding	-2.60457	-1.87747	-13.9208	4.12313e-30	1.19151e-28	57.8123
SLC16A10	Protein coding	1.10614	5.63352	13.9152	4.27836e-30	1.2358e-28	57.1081
CD24P2	Other	2.46456	-3.74602	13.9138	4.31894e-30	1.24637e-28	57.7661
IL1B	Protein coding	3.05939	0.860457	13.9016	4.68119e-30	1.34903e-28	57.6233
MIAT	lncRNA	1.79264	1.7028	13.9002	4.7263e-30	1.36141e-28	57.5287
LAMC3	Protein coding	-1.34692	5.1054	-13.9	4.73309e-30	1.36273e-28	57.0865
CARD17	Protein coding	1.78251	0.353404	13.8711	5.73232e-30	1.64436e-28	57.4374
AC092542.1	lncRNA	-2.18225	-4.20385	-13.8703	5.76322e-30	1.65247e-28	57.4745
SNX18P3	Other	-2.59804	-2.26427	-13.8699	5.77825e-30	1.65602e-28	57.4783
SEMA7A	Protein coding	1.14467	4.16706	13.8606	6.14507e-30	1.75792e-28	56.972
HOXC-AS1	lncRNA	-1.41883	0.0353243	-13.8597	6.1817e-30	1.76759e-28	57.3722
CENPK	Protein coding	1.29809	1.26498	13.8569	6.2955e-30	1.7993e-28	57.275
IFIT3	Protein coding	1.67309	5.16621	13.8564	6.31714e-30	1.80466e-28	56.8046
GNAZ	Protein coding	-1.15289	1.5468	-13.8554	6.3596e-30	1.81596e-28	57.2339
SCUBE1	Protein coding	-2.32289	1.07735	-13.8552	6.36942e-30	1.81793e-28	57.2813
CXCL5	Protein coding	2.94722	-3.40881	13.8542	6.40975e-30	1.82861e-28	57.369
DUSP9	Protein coding	2.80042	-1.2286	13.8477	6.69111e-30	1.90713e-28	57.3331
PDCD1	Protein coding	2.3261	-0.581994	13.8455	6.7927e-30	1.93521e-28	57.3098
G10661	lncRNA	2.73026	-3.63128	13.8451	6.80812e-30	1.93871e-28	57.3104
G11854	lncRNA	-1.70973	-4.78874	-13.8336	7.34821e-30	2.08966e-28	57.2178
SMIM34B	Protein coding	2.00514	0.503067	13.8239	7.83935e-30	2.22426e-28	57.1192
TSPAN2	Protein coding	-1.05084	2.30534	-13.8212	7.97746e-30	2.26242e-28	56.9322
CAMP	Protein coding	2.79765	-1.9359	13.8204	8.0185e-30	2.27303e-28	57.1513
LINGO4	Protein coding	-2.41658	-1.53273	-13.8197	8.0563e-30	2.2827e-28	57.1492
LINC00648	lncRNA	-2.65383	-3.61044	-13.8193	8.08085e-30	2.28862e-28	57.1402
CFAP99	Protein coding	2.34201	-3.25211	13.8121	8.47455e-30	2.39904e-28	57.0963
LINC01497	lncRNA	-2.82669	-4.00391	-13.8022	9.04809e-30	2.5533e-28	57.0151
AGTR1	Protein coding	-1.64684	3.34241	-13.7979	9.31084e-30	2.62507e-28	56.6627
C8orf34	Protein coding	-2.50146	-2.12997	-13.7951	9.48395e-30	2.67146e-28	56.9877
ARG2	Protein coding	1.25027	1.43377	13.7944	9.52825e-30	2.68152e-28	56.8478
EMILIN3	Protein coding	-2.21588	2.00846	-13.7884	9.91477e-30	2.78904e-28	56.7573
UPK1B	Protein coding	-2.95587	-1.28086	-13.7802	1.04714e-29	2.93899e-28	56.888
AL451042.2	lncRNA	1.95842	-0.731588	13.7724	1.10269e-29	3.09215e-28	56.8316
G230	lncRNA	2.53857	-3.54825	13.7703	1.11843e-29	3.13485e-28	56.8247
G5664	lncRNA	-2.49689	-3.85996	-13.7675	1.13933e-29	3.18774e-28	56.7996
FCGBP	Protein coding	-1.45413	6.46489	-13.7668	1.14464e-29	3.20114e-28	55.9758
PSRC1	Protein coding	1.03727	1.7833	13.7643	1.16388e-29	3.25333e-28	56.6138
CD7	Protein coding	2.13879	1.48137	13.7556	1.23299e-29	3.44052e-28	56.598
TBX18	Protein coding	-1.17871	4.02198	-13.7524	1.25938e-29	3.51103e-28	56.2671
TRAPPC6A	Protein coding	-1.10239	3.81555	-13.7422	1.34766e-29	3.75045e-28	56.2269
DCLK1	Protein coding	-1.34286	5.588	-13.7398	1.36933e-29	3.80906e-28	55.9474
GPRIN1	Protein coding	2.03959	2.54221	13.7381	1.38465e-29	3.84995e-28	56.3766
HS6ST2	Protein coding	-2.29429	-0.979334	-13.7341	1.42165e-29	3.94931e-28	56.5817
AL121749.1	lncRNA	-2.53732	-3.43799	-13.7254	1.50588e-29	4.17217e-28	56.5246
GRIA4	Protein coding	-1.98268	-0.447192	-13.7225	1.53593e-29	4.25165e-28	56.4912
PCAT1	lncRNA	1.00178	-0.00814488	13.7144	1.61993e-29	4.47623e-28	56.4195
CXCL6	Protein coding	3.61027	-3.03606	13.7136	1.62886e-29	4.49892e-28	56.4268
MYOM2	Protein coding	-1.60662	2.19645	-13.7022	1.75649e-29	4.84072e-28	56.1606
GNLY	Protein coding	1.92444	1.10075	13.6982	1.80425e-29	4.97017e-28	56.2481
CATSPERB	Protein coding	2.00665	-0.480826	13.6884	1.92578e-29	5.29793e-28	56.2725
AL118506.1	lncRNA	1.00806	2.1456	13.6833	1.99149e-29	5.47148e-28	56.0425
SCNN1D	Protein coding	2.37125	2.14235	13.6817	2.01321e-29	5.52872e-28	56.0526
SMARCE1P2	Other	-2.53497	-3.51127	-13.6745	2.11105e-29	5.79484e-28	56.1899
WISP2	Protein coding	-1.59606	7.20504	-13.6742	2.11559e-29	5.80476e-28	55.2248
ADCYAP1R1	Protein coding	-1.44577	2.78134	-13.6677	2.20892e-29	6.04756e-28	55.8666
IL23A	Protein coding	2.19344	-0.927931	13.6605	2.31637e-29	6.33063e-28	56.1002
PLAC9	Protein coding	-1.25689	4.64938	-13.6562	2.38359e-29	6.5058e-28	55.54
PWAR6	lncRNA	-1.26781	0.658028	-13.6548	2.40657e-29	6.56565e-28	55.9821
CLEC3B	Protein coding	-1.57924	5.67473	-13.6533	2.43028e-29	6.62744e-28	55.3624
TNS1	Protein coding	-1.06295	7.68996	-13.6522	2.44881e-29	6.67216e-28	54.9722
SOST	Protein coding	4.5061	-0.884519	13.6484	2.51018e-29	6.83638e-28	56.0222
GPR84	Protein coding	2.60804	-1.34748	13.6454	2.56138e-29	6.96672e-28	56.0046
EREG	Protein coding	1.26785	5.16798	13.6375	2.6989e-29	7.33436e-28	55.3468
XLOC_014405	lncRNA	-3.30411	-3.19679	-13.6332	2.77732e-29	7.54092e-28	55.8901
MYOC	Protein coding	-2.38501	1.78764	-13.626	2.91267e-29	7.89467e-28	55.7069
MPZ	Protein coding	-1.61722	3.66492	-13.6236	2.96049e-29	8.02082e-28	55.4655
SLC16A9	Protein coding	1.83718	0.910019	13.6226	2.9787e-29	8.06664e-28	55.7624
G23688	lncRNA	-2.56395	-3.60339	-13.6195	3.04208e-29	8.22402e-28	55.8273
TAGLN	Protein coding	-1.28972	6.96188	-13.5969	3.53409e-29	9.52527e-28	54.7529
FCGR1A	Protein coding	2.8275	-1.91795	13.5788	3.98559e-29	1.07283e-27	55.5662
TGM6	Protein coding	3.58264	-0.64946	13.5713	4.18741e-29	1.12618e-27	55.5121
G33836	lncRNA	-2.94784	-3.90539	-13.5667	4.3175e-29	1.15967e-27	55.3916
ADH1B	Protein coding	-1.94942	6.57536	-13.5665	4.32464e-29	1.16109e-27	54.6368
LINC02169	lncRNA	-3.97588	-2.68891	-13.5619	4.45658e-29	1.19446e-27	55.3924
LILRB4	Protein coding	1.55465	2.32271	13.5614	4.47308e-29	1.19837e-27	55.2241
KAZN-AS1	lncRNA	2.4737	-3.98805	13.5553	4.65835e-29	1.24586e-27	55.3952
AC109462.1	lncRNA	-3.91003	-2.74859	-13.5488	4.86204e-29	1.29978e-27	55.3158
ZP1	Protein coding	-3.77937	-2.48667	-13.5482	4.88319e-29	1.30488e-27	55.3237
RPS29P14	Other	2.20796	-3.95891	13.5467	4.92978e-29	1.3162e-27	55.3536
RPS6KA4	Protein coding	1.0212	5.98085	13.5352	5.32127e-29	1.41891e-27	54.5289
CLDN16	Protein coding	-1.64438	-0.0525272	-13.5245	5.71467e-29	1.52186e-27	55.1685
EFHD1	Protein coding	-1.00032	3.64791	-13.5235	5.75291e-29	1.53074e-27	54.7997
MEGF6	Protein coding	-1.10221	5.76659	-13.5134	6.15007e-29	1.63432e-27	54.4132
CXCL11	Protein coding	2.66884	-0.603353	13.5123	6.19646e-29	1.64525e-27	55.1191
AC022182.3	Other	2.10932	-2.38164	13.5118	6.21671e-29	1.64992e-27	55.1224
CEBPB-AS1	lncRNA	-1.3063	-0.558526	-13.5059	6.46516e-29	1.71368e-27	55.0676
DDX25	Protein coding	-1.97663	-0.303701	-13.5014	6.65895e-29	1.7628e-27	55.0298
G24393	lncRNA	2.25631	-4.03275	13.4978	6.82137e-29	1.80503e-27	55.0285
BCL2L14	Protein coding	2.24205	-1.99849	13.4893	7.21976e-29	1.90641e-27	54.978
MYADM	Protein coding	-1.18444	6.5475	-13.4767	7.84552e-29	2.06815e-27	54.032
PEBP4	Protein coding	-1.89091	-0.568361	-13.4759	7.88947e-29	2.07886e-27	54.8715
XLOC_008164	lncRNA	1.70091	-0.930173	13.4724	8.0733e-29	2.1264e-27	54.8621
KRT15	Protein coding	-1.68507	8.58751	-13.4638	8.55103e-29	2.24938e-27	53.5415
ENHO	Protein coding	-2.0873	0.333004	-13.4609	8.71555e-29	2.29169e-27	54.7296
MMP28	Protein coding	-1.09059	4.23177	-13.4515	9.27331e-29	2.43425e-27	54.2428
TRPM6	Protein coding	1.33972	1.64137	13.4508	9.32041e-29	2.44559e-27	54.5583
KRT6B	Protein coding	2.83989	9.80667	13.4441	9.74481e-29	2.5548e-27	53.2109
ST6GAL2	Protein coding	-2.09065	-0.0207208	-13.4398	1.0025e-28	2.62605e-27	54.6107
PCED1B-AS1	Other	1.13972	1.43488	13.4374	1.01889e-28	2.66786e-27	54.487
LINC02600	lncRNA	-1.74679	0.35054	-13.4273	1.08903e-28	2.84912e-27	54.5047
MYH13	Protein coding	3.1531	-3.09405	13.4269	1.09239e-28	2.85672e-27	54.5631
CMYA5	Protein coding	-1.36895	2.71563	-13.4268	1.09286e-28	2.85677e-27	54.2783
G32346	lncRNA	-3.37663	-3.43465	-13.4227	1.12314e-28	2.93101e-27	54.51
MYO1G	Protein coding	1.05424	3.63969	13.4184	1.15526e-28	3.01106e-27	54.1129
LINC02009	lncRNA	2.29285	-1.51433	13.4159	1.17509e-28	3.06019e-27	54.4976
ZFP92	Protein coding	1.84976	0.932192	13.4142	1.18794e-28	3.09236e-27	54.3843
ILDR1	Protein coding	-1.13549	0.850596	-13.3979	1.32414e-28	3.42974e-27	54.2707
RAET1E	Protein coding	1.06737	3.14191	13.3816	1.47546e-28	3.81379e-27	53.933
KANK4	Protein coding	-1.8538	0.0456192	-13.3798	1.49344e-28	3.85705e-27	54.2097
PIMREG	Protein coding	1.09246	1.16269	13.3791	1.50067e-28	3.87414e-27	54.125
MMP9	Protein coding	1.97087	3.82033	13.376	1.53174e-28	3.95107e-27	53.824
NOS2	Protein coding	5.23371	1.58992	13.3743	1.54831e-28	3.99216e-27	54.1369
TMEM63C	Protein coding	-2.81761	0.931163	-13.3663	1.63302e-28	4.20713e-27	54.0703
SOX11	Protein coding	-2.64124	-3.38591	-13.3572	1.73485e-28	4.46209e-27	54.1008
C10orf71	Protein coding	-2.78587	-3.51857	-13.3546	1.76508e-28	4.53797e-27	54.0755
GASAL1	lncRNA	1.60971	0.445711	13.34	1.94456e-28	4.99119e-27	53.9271
HSH2D	Protein coding	1.82575	0.125266	13.3345	2.01772e-28	5.17472e-27	53.9124
TIMP2	Protein coding	-1.05505	9.15326	-13.3318	2.05327e-28	5.26157e-27	52.5199
MIR31HG	lncRNA	2.70061	-3.80499	13.3263	2.12978e-28	5.45317e-27	53.8888
XLOC_014268	lncRNA	-2.99025	-3.48269	-13.3239	2.16387e-28	5.53817e-27	53.8687
ZC3H12D	Protein coding	1.14661	1.76458	13.3221	2.1903e-28	5.60124e-27	53.6933
AL627309.1	lncRNA	2.22805	-0.0123723	13.3185	2.24347e-28	5.73015e-27	53.8185
CD1A	Protein coding	-1.17413	4.35277	-13.3018	2.50688e-28	6.3925e-27	53.233
CYP3A4	Protein coding	-2.00768	-0.0592645	-13.2941	2.63885e-28	6.72626e-27	53.6506
ITK	Protein coding	1.28044	2.37021	13.2936	2.64737e-28	6.74522e-27	53.4426
XLOC_002002	lncRNA	-1.47294	-4.96959	-13.2862	2.78051e-28	7.07869e-27	53.526
FAM157A	Other	2.3808	-1.29739	13.2844	2.81294e-28	7.15541e-27	53.6324
RHOH	Protein coding	1.13456	1.34772	13.284	2.82198e-28	7.17548e-27	53.4806
CACNA2D1	Protein coding	-1.10009	3.70794	-13.2829	2.84089e-28	7.2177e-27	53.1986
AL023754.1	lncRNA	2.67176	-3.20168	13.2755	2.9857e-28	7.57636e-27	53.5756
SHISA9	Protein coding	-2.42564	-0.977873	-13.2748	2.99925e-28	7.60764e-27	53.5597
RAD54L	Protein coding	1.6502	0.803271	13.2711	3.07373e-28	7.79023e-27	53.4458
GREB1L	Protein coding	-2.00243	0.994919	-13.257	3.37609e-28	8.54268e-27	53.3337
AC091163.2	lncRNA	-1.59938	-5.05123	-13.2553	3.41439e-28	8.6361e-27	53.3561
PI15	Protein coding	1.83378	2.44765	13.2449	3.6565e-28	9.24097e-27	53.1202
ATP2B2	Protein coding	-1.79833	0.125227	-13.2422	3.72272e-28	9.40454e-27	53.2976
CYBRD1	Protein coding	-1.20038	8.29194	-13.2339	3.93593e-28	9.93915e-27	52.07
PRR15L	Protein coding	-1.64397	1.7389	-13.228	4.09067e-28	1.03174e-26	53.0708
LMX1B	Protein coding	-1.25311	2.22673	-13.2207	4.2956e-28	1.08168e-26	52.968
ADAMTS9-AS2	lncRNA	-1.11389	0.387975	-13.2098	4.61732e-28	1.16082e-26	53.0631
PRC1	Protein coding	1.28709	0.394595	13.2029	4.83382e-28	1.21329e-26	53.0232
PITPNM1	Protein coding	1.03992	4.40892	13.2011	4.89366e-28	1.22733e-26	52.5644
STAR	Protein coding	-1.02177	1.65567	-13.1995	4.94363e-28	1.23886e-26	52.8864
ADAM12	Protein coding	1.26655	2.40223	13.1917	5.20887e-28	1.30376e-26	52.7643
CNTNAP3	Protein coding	-1.41391	2.05465	-13.1877	5.34841e-28	1.33762e-26	52.7695
IGFBP5	Protein coding	-1.50272	9.61621	-13.1726	5.912e-28	1.47561e-26	51.362
AC018413.1	lncRNA	1.0874	-0.579621	13.1722	5.92949e-28	1.47939e-26	52.8727
PLA2G4E-AS1	lncRNA	1.90468	1.37433	13.1653	6.20568e-28	1.54706e-26	52.7025
G13451	lncRNA	2.42578	-3.88259	13.1606	6.40177e-28	1.59403e-26	52.8036
BCAP31P2	Other	2.83341	-3.42051	13.1528	6.74158e-28	1.67597e-26	52.7675
AL662907.2	Other	1.407	-0.48302	13.1515	6.80296e-28	1.69056e-26	52.7339
TACR2	Protein coding	-1.4188	1.07173	-13.1506	6.83987e-28	1.69906e-26	52.6197
G38698	lncRNA	2.62502	-3.09721	13.1463	7.04068e-28	1.74824e-26	52.7258
BDKRB1	Protein coding	1.13701	0.111342	13.1458	7.06262e-28	1.75299e-26	52.6636
GPR158	Protein coding	2.8651	-1.43344	13.1448	7.1097e-28	1.76398e-26	52.7161
SORBS2	Protein coding	-1.10572	4.36062	-13.1446	7.12073e-28	1.76602e-26	52.1893
TSPEAR	Protein coding	-1.90387	-1.03023	-13.1408	7.30268e-28	1.80899e-26	52.6789
LCE3B	Protein coding	3.50587	-3.88026	13.1403	7.32625e-28	1.8141e-26	52.6205
USP18	Protein coding	1.51248	2.14833	13.128	7.94979e-28	1.96694e-26	52.3736
G25251	lncRNA	2.99659	-3.18415	13.121	8.32766e-28	2.05718e-26	52.5599
ODF3L1	Protein coding	-2.4055	-1.09812	-13.1159	8.61286e-28	2.12679e-26	52.5171
PYGM	Protein coding	-1.37403	2.09925	-13.1099	8.96791e-28	2.21358e-26	52.2496
CD3E	Protein coding	1.22714	3.60396	13.1062	9.18845e-28	2.26712e-26	52.0511
DIRAS1	Protein coding	-1.1369	2.05943	-13.1046	9.28584e-28	2.29025e-26	52.2175
HMGCS2	Protein coding	-2.53698	2.68548	-13.098	9.70384e-28	2.38957e-26	52.1189
PLAC8	Protein coding	2.1882	-0.577685	13.0878	1.03826e-27	2.5537e-26	52.3221
TBILA	lncRNA	-1.44854	0.514688	-13.0695	1.17248e-27	2.87476e-26	52.1287
TNNT1	Protein coding	-1.70872	3.29728	-13.0689	1.17686e-27	2.88324e-26	51.8396
TNFSF15	Protein coding	1.32145	0.783647	13.0687	1.17855e-27	2.88626e-26	52.108
G4674	lncRNA	2.22905	-3.78392	13.0683	1.18165e-27	2.89271e-26	52.2129
CFAP45	Protein coding	1.25749	1.1695	13.0612	1.23866e-27	3.02752e-26	52.0258
WDR66	Protein coding	1.84459	2.75236	13.0556	1.28582e-27	3.14033e-26	51.8329
MRVI1	Protein coding	-1.00953	4.88211	-13.0495	1.33953e-27	3.26511e-26	51.4787
PIF1	Protein coding	2.09436	0.00821465	13.048	1.35237e-27	3.29512e-26	52.0319
AL590666.4	lncRNA	2.46774	-3.10668	13.0426	1.40178e-27	3.41152e-26	52.0466
G32188	lncRNA	1.47105	-0.330049	13.0301	1.52285e-27	3.69609e-26	51.9274
CLDN17	Protein coding	5.34292	-0.586838	13.0135	1.70093e-27	4.12191e-26	51.844
FREM2	Protein coding	-1.68686	1.28475	-13.0123	1.71481e-27	4.15232e-26	51.6883
JPH2	Protein coding	-1.67494	2.9147	-13.0006	1.8528e-27	4.4795e-26	51.4358
LINC00327	lncRNA	-1.04102	0.75257	-12.9983	1.88131e-27	4.54667e-26	51.638
NAMPTP1	Other	2.38759	1.32367	12.9939	1.93736e-27	4.67671e-26	51.5815
LILRB1	Protein coding	1.36284	1.11829	12.9915	1.96867e-27	4.7486e-26	51.5699
G30347	lncRNA	1.75063	1.38404	12.9901	1.98708e-27	4.79115e-26	51.5417
PSME2P2	Other	1.47787	0.378084	12.9884	2.00948e-27	4.84331e-26	51.6095
CAMSAP3	Protein coding	-1.11123	5.52035	-12.9822	2.09423e-27	5.04368e-26	50.9297
G16052	lncRNA	2.54163	-4.07321	12.9695	2.27805e-27	5.47372e-26	51.5256
LTB	Protein coding	1.45842	2.58298	12.9615	2.40238e-27	5.76581e-26	51.2232
LAIR2	Protein coding	2.68242	-2.51675	12.9614	2.40464e-27	5.76902e-26	51.5126
GBP1P1	Other	1.29457	0.443185	12.9526	2.54849e-27	6.09773e-26	51.367
AC000061.1	lncRNA	-2.46742	-4.14344	-12.9511	2.57511e-27	6.15907e-26	51.4165
AC112777.1	Other	1.81485	-0.817443	12.9473	2.64042e-27	6.3032e-26	51.4033
LINC01871	Other	1.57784	-0.447727	12.9417	2.73968e-27	6.53516e-26	51.3515
G29000	lncRNA	-2.85603	-4.14615	-12.9272	3.01654e-27	7.18184e-26	51.2465
AOC3	Protein coding	-1.11288	5.60538	-12.9262	3.03662e-27	7.2269e-26	50.5445
XLOC_003809	lncRNA	3.14529	-2.08225	12.9262	3.03781e-27	7.22698e-26	51.2816
MLC1	Protein coding	-1.64266	0.115849	-12.9239	3.08389e-27	7.3338e-26	51.1969
LINC01170	lncRNA	-2.69063	-3.2777	-12.9188	3.19056e-27	7.5817e-26	51.2082
AC064807.2	lncRNA	-3.41648	-3.06537	-12.9144	3.28585e-27	7.79924e-26	51.1449
ODF3B	Protein coding	1.4497	3.07877	12.9135	3.30446e-27	7.84043e-26	50.8447
LY6D	Protein coding	1.06782	7.84578	12.9091	3.40252e-27	8.07004e-26	50.0177
AC124067.2	lncRNA	1.60736	-1.27151	12.9042	3.51584e-27	8.33564e-26	51.131
RSAD2	Protein coding	2.66194	3.4438	12.8996	3.62359e-27	8.58742e-26	50.7309
ADGRF2	Protein coding	-1.10048	1.78628	-12.8996	3.62479e-27	8.58742e-26	50.8891
CFB	Protein coding	1.8235	1.33371	12.8973	3.68096e-27	8.7172e-26	50.9326
SH2D5	Protein coding	3.05453	-2.1244	12.8903	3.85566e-27	9.12745e-26	51.0455
ZNF536	Protein coding	-1.62643	-0.629402	-12.8809	4.10359e-27	9.69966e-26	50.9537
LAMP5	Protein coding	1.25034	0.439543	12.8708	4.38809e-27	1.03604e-25	50.8272
G34216	lncRNA	2.46746	-4.02749	12.8702	4.40431e-27	1.03869e-25	50.8761
AC097478.1	lncRNA	-2.42788	-1.95617	-12.8536	4.92073e-27	1.15829e-25	50.8024
SPEG	Protein coding	-1.27289	3.02929	-12.8531	4.93628e-27	1.16151e-25	50.4398
MIR155HG	lncRNA	1.97493	-1.4679	12.8522	4.96659e-27	1.16821e-25	50.7927
KRT37	Protein coding	2.83741	-1.5092	12.8498	5.04356e-27	1.18542e-25	50.7783
H19	Other	-2.17355	4.85352	-12.8442	5.23689e-27	1.23039e-25	50.1364
ETV3L	Protein coding	2.37349	-3.9013	12.8407	5.35821e-27	1.25795e-25	50.7003
CALHM5	Protein coding	-1.26303	3.61943	-12.8326	5.65552e-27	1.32625e-25	50.227
PCDHGB5	Protein coding	-1.06917	2.44362	-12.8317	5.69023e-27	1.33389e-25	50.3677
CRIP2	Protein coding	-1.14044	6.67496	-12.8315	5.69721e-27	1.33503e-25	49.7253
RNF223	Protein coding	1.57781	2.73403	12.8288	5.80057e-27	1.35823e-25	50.3288
GRIK3	Protein coding	-1.19816	1.3512	-12.8249	5.95311e-27	1.3929e-25	50.4395
RNF150	Protein coding	-1.06757	3.30394	-12.8181	6.22648e-27	1.45632e-25	50.1717
STEAP4	Protein coding	1.15145	6.21271	12.8179	6.23617e-27	1.45804e-25	49.7303
LINC01916	lncRNA	-2.22538	-4.18778	-12.8146	6.37359e-27	1.48961e-25	50.5263
GABBR2	Protein coding	-2.71543	0.176226	-12.8106	6.5456e-27	1.52924e-25	50.4526
PPARGC1A	Protein coding	-1.63553	3.50735	-12.8084	6.64078e-27	1.55032e-25	50.0853
G34070	lncRNA	-3.75488	-2.83033	-12.8052	6.78214e-27	1.58214e-25	50.4217
RELL2	Protein coding	1.56006	1.02586	12.7938	7.31989e-27	1.7044e-25	50.2736
MAP1B	Protein coding	-1.0536	6.69056	-12.7929	7.36211e-27	1.71359e-25	49.4657
PLCB4	Protein coding	-1.24105	3.28937	-12.7879	7.60988e-27	1.76928e-25	49.9745
G33706	lncRNA	-2.64909	-3.37806	-12.7841	7.80384e-27	1.81235e-25	50.323
RBPMS2	Protein coding	-1.32926	2.03497	-12.7832	7.84995e-27	1.82239e-25	50.0946
G4300	lncRNA	-2.18478	-1.6485	-12.782	7.91311e-27	1.83568e-25	50.3305
DZIP1L	Protein coding	-1.2453	2.14441	-12.78	8.01756e-27	1.85853e-25	50.0611
ASTN2	Protein coding	-1.19443	1.56969	-12.7797	8.03661e-27	1.8616e-25	50.1195
PRSS53	Protein coding	1.86038	0.401512	12.7797	8.03677e-27	1.8616e-25	50.235
ZNF667	Protein coding	-1.41122	1.16759	-12.7727	8.41548e-27	1.94644e-25	50.1141
XLOC_010311	lncRNA	-2.80853	-2.01367	-12.7645	8.88865e-27	2.05284e-25	50.1843
NPR1	Protein coding	-1.06482	4.42942	-12.7627	8.99852e-27	2.07668e-25	49.6464
NUP62CL	Protein coding	1.05348	-0.0869213	12.75	9.78862e-27	2.25651e-25	50.0645
COL28A1	Protein coding	-1.22547	2.31049	-12.7441	1.01796e-26	2.34232e-25	49.8042
XLOC_009167	lncRNA	2.26346	-3.71619	12.7436	1.02104e-26	2.34855e-25	50.0797
ZNF577	Protein coding	-1.07433	2.51659	-12.741	1.03911e-26	2.38834e-25	49.7585
G14979	lncRNA	2.14621	-2.53148	12.7409	1.04006e-26	2.38966e-25	50.0659
G18874	lncRNA	-2.98106	-3.44122	-12.7312	1.10922e-26	2.54481e-25	49.9454
CILP	Protein coding	-1.91188	6.37221	-12.7087	1.28742e-26	2.94499e-25	48.9811
POPDC2	Protein coding	-1.29127	1.57546	-12.7043	1.32615e-26	3.03025e-25	49.6207
CARD11	Protein coding	1.13714	2.04951	12.7001	1.3634e-26	3.11423e-25	49.5486
AC007182.1	lncRNA	1.57052	-0.62128	12.6975	1.38681e-26	3.16655e-25	49.7504
AC016582.1	Other	-2.0687	-4.20415	-12.6927	1.43198e-26	3.26729e-25	49.7269
CKM	Protein coding	-2.76931	-0.959157	-12.6629	1.74563e-26	3.96698e-25	49.5319
MAST1	Protein coding	-1.57788	0.960392	-12.6578	1.80519e-26	4.10085e-25	49.3745
VGLL2	Protein coding	-2.6625	-1.86068	-12.6478	1.92861e-26	4.37964e-25	49.4491
P2RY2	Protein coding	1.00795	3.79128	12.6462	1.94938e-26	4.42518e-25	48.9741
BCAP31P1	Other	2.76029	-2.53018	12.6425	1.99847e-26	4.53332e-25	49.4133
FA2H	Protein coding	-2.42717	2.99903	-12.6386	2.05062e-26	4.64825e-25	49.0371
LINC00330	lncRNA	-2.50376	-4.18628	-12.6286	2.19077e-26	4.95335e-25	49.2886
XLOC_013243	lncRNA	-3.26702	-3.2737	-12.6189	2.33649e-26	5.27709e-25	49.219
RAB9B	Protein coding	-1.22205	0.683454	-12.6176	2.35815e-26	5.32408e-25	49.1305
XKR4	Protein coding	-1.26434	1.60344	-12.6165	2.37506e-26	5.36033e-25	49.0376
CENPI	Protein coding	1.29893	0.928663	12.5892	2.84684e-26	6.40426e-25	48.9281
SH3GL3	Protein coding	1.50232	-0.165748	12.5821	2.98432e-26	6.70629e-25	48.9661
G25996	lncRNA	2.2735	-2.37168	12.5812	3.00208e-26	6.74377e-25	49.0191
AC006441.4	lncRNA	-2.71913	-2.46526	-12.5808	3.00892e-26	6.75671e-25	49.0026
ASIP	Protein coding	-1.52576	0.0109318	-12.5802	3.02102e-26	6.78144e-25	48.9367
PHF2P2	Other	-2.88612	-1.35241	-12.5791	3.04402e-26	6.83062e-25	48.9901
XLOC_012763	lncRNA	-2.3059	-2.22058	-12.5778	3.07022e-26	6.88447e-25	48.9923
AC008969.1	Other	-1.10915	1.26821	-12.5738	3.15209e-26	7.0655e-25	48.7881
NXPH3	Protein coding	-1.2201	3.15537	-12.5625	3.39942e-26	7.61171e-25	48.4994
CACNB2	Protein coding	-1.0079	1.58579	-12.5546	3.58133e-26	8.01041e-25	48.6288
CSPG4	Protein coding	-1.08828	4.87616	-12.5442	3.83652e-26	8.57198e-25	48.131
CD36	Protein coding	1.30685	6.81322	12.532	4.15953e-26	9.28705e-25	47.7282
PCDHGA2	Protein coding	-1.15854	1.64103	-12.5251	4.35464e-26	9.70879e-25	48.4295
TNNI2	Protein coding	-2.28201	1.02667	-12.5216	4.4571e-26	9.92659e-25	48.4753
CHRNA4	Protein coding	-2.48993	-3.62097	-12.521	4.47735e-26	9.96812e-25	48.5986
TBX21	Protein coding	1.60748	-0.99399	12.5194	4.52388e-26	1.00681e-24	48.5936
XLOC_006658	lncRNA	2.21206	-3.88014	12.5161	4.62479e-26	1.02854e-24	48.5802
GAL3ST1	Protein coding	-2.28536	-2.14869	-12.5115	4.76831e-26	1.06008e-24	48.5564
PAX5	Protein coding	2.22502	-2.15602	12.5106	4.79582e-26	1.06581e-24	48.556
SEZ6L	Protein coding	-1.83783	0.803934	-12.5059	4.9473e-26	1.09753e-24	48.3877
PAK3	Protein coding	-1.27681	1.4489	-12.4984	5.20151e-26	1.15188e-24	48.2729
RBP2	Protein coding	-2.17156	-3.92045	-12.4974	5.23514e-26	1.15891e-24	48.447
KCNB1	Protein coding	-1.38018	1.5591	-12.4958	5.29179e-26	1.17104e-24	48.2454
DBN1	Protein coding	-1.15089	6.06881	-12.4903	5.48889e-26	1.21337e-24	47.5734
REL	Protein coding	1.01673	4.71868	12.4897	5.50815e-26	1.21719e-24	47.8019
RNASE7	Protein coding	1.19289	6.46559	12.4849	5.68717e-26	1.25586e-24	47.4779
AC039056.1	lncRNA	2.55912	-3.15652	12.4845	5.702e-26	1.25869e-24	48.383
FSCN1	Protein coding	1.03334	7.25548	12.4816	5.81184e-26	1.28249e-24	47.3011
AC016582.3	Other	-1.69715	-0.610289	-12.4727	6.16682e-26	1.3589e-24	48.2653
CLCN1	Protein coding	2.29954	-2.39696	12.4632	6.56904e-26	1.44651e-24	48.2456
AC097375.1	lncRNA	-2.09432	-1.90075	-12.4573	6.83287e-26	1.50248e-24	48.2006
AC025884.1	Other	2.58763	-3.71963	12.4475	7.28758e-26	1.60134e-24	48.1292
CLMP	Protein coding	-1.36114	5.17733	-12.4475	7.29014e-26	1.60134e-24	47.4446
G2899	lncRNA	-2.80594	-2.58755	-12.4472	7.30169e-26	1.60332e-24	48.1064
KCNK2	Protein coding	-1.56174	3.35373	-12.4461	7.35826e-26	1.61517e-24	47.7068
DTNA	Protein coding	-1.00303	2.61783	-12.4445	7.4382e-26	1.63157e-24	47.7847
G5264	lncRNA	-2.26247	0.635955	-12.4444	7.44123e-26	1.63166e-24	47.9994
ITGAL	Protein coding	1.15267	3.433	12.4402	7.65182e-26	1.67725e-24	47.6616
AREG	Protein coding	2.51623	-2.91443	12.4396	7.68393e-26	1.68319e-24	48.0866
AC009159.4	Other	-2.83345	-2.90657	-12.4395	7.68433e-26	1.68319e-24	48.0421
LINC01659	lncRNA	-2.64125	-3.77598	-12.4311	8.12918e-26	1.77814e-24	47.9907
SP9	Protein coding	-2.29196	-0.493023	-12.4302	8.17402e-26	1.78732e-24	47.9817
ADCY5	Protein coding	-1.03407	3.04322	-12.4296	8.21114e-26	1.79481e-24	47.6331
CLDN34	Protein coding	2.38301	-3.02837	12.4284	8.2733e-26	1.80713e-24	48.0137
PHACTR3	Protein coding	-1.36841	0.384015	-12.4232	8.56595e-26	1.8704e-24	47.8732
CT62	Protein coding	2.34102	-2.76828	12.4196	8.77023e-26	1.91367e-24	47.9603
FMO5	Protein coding	-1.03834	3.16608	-12.4175	8.89245e-26	1.93966e-24	47.5378
AZGP1P1	Other	1.45332	2.04425	12.4099	9.35759e-26	2.0404e-24	47.6355
ERBB4	Protein coding	-2.04388	-0.0809641	-12.4066	9.56028e-26	2.08315e-24	47.8019
CLEC6A	Protein coding	2.34361	-4.36203	12.405	9.66463e-26	2.10368e-24	47.78
MIR9-3HG	lncRNA	1.35301	-0.467097	12.4042	9.71779e-26	2.11452e-24	47.811
AL137191.1	lncRNA	2.60288	-2.47536	12.3952	1.03142e-25	2.2435e-24	47.7941
LIFR-AS1	lncRNA	-1.28324	0.323415	-12.3914	1.05732e-25	2.29824e-24	47.6684
CASP1P2	Other	1.31867	1.13026	12.3907	1.06286e-25	2.30948e-24	47.6001
KIF26A	Protein coding	-1.07737	3.20149	-12.3785	1.15232e-25	2.50039e-24	47.275
G38688	lncRNA	2.23472	-2.33979	12.3774	1.16035e-25	2.51695e-24	47.6838
SLFN12L	Protein coding	1.20236	-0.00231272	12.3734	1.19149e-25	2.58269e-24	47.5785
NR1D1	Protein coding	-1.76544	5.60158	-12.3653	1.25785e-25	2.72276e-24	46.836
BATF	Protein coding	1.22433	1.48274	12.3603	1.29976e-25	2.81153e-24	47.3648
AC027228.2	lncRNA	2.10022	-2.33519	12.3555	1.34176e-25	2.89937e-24	47.5404
LEFTY2	Protein coding	-2.56912	-2.65462	-12.3485	1.4053e-25	3.03037e-24	47.48
FBXL16	Protein coding	-1.01267	3.19878	-12.3483	1.40739e-25	3.03384e-24	47.0755
G5617	lncRNA	-2.23007	-3.90903	-12.3402	1.48511e-25	3.19805e-24	47.4121
NPTX2	Protein coding	-1.31708	2.34453	-12.3381	1.50615e-25	3.24224e-24	47.1163
ACOT11	Protein coding	1.04158	2.18307	12.3314	1.5744e-25	3.38334e-24	47.0958
MGC12916	lncRNA	1.52679	0.08081	12.3297	1.59262e-25	3.4213e-24	47.2876
LINC01343	lncRNA	1.97491	-1.53525	12.3243	1.65076e-25	3.54011e-24	47.3274
SCN7A	Protein coding	-1.55644	2.43333	-12.3097	1.81814e-25	3.8884e-24	46.9208
KCNH2	Protein coding	-1.66437	0.0969791	-12.305	1.87594e-25	4.01063e-24	47.1181
CHRNA5	Protein coding	1.85265	-1.258	12.3049	1.87736e-25	4.0123e-24	47.1933
ACTA2	Protein coding	-1.155	7.25569	-12.3041	1.88728e-25	4.03213e-24	46.1162
BICDL2	Protein coding	1.00378	4.97344	12.3014	1.92158e-25	4.10118e-24	46.5154
GDF7	Protein coding	-1.09788	1.76837	-12.3006	1.93063e-25	4.1191e-24	46.9327
DCN	Protein coding	-1.24959	10.9197	-12.299	1.95181e-25	4.16285e-24	45.2055
PLPPR5	Protein coding	-2.61529	-3.59656	-12.2986	1.9565e-25	4.17145e-24	47.1286
CD300LF	Protein coding	2.09858	-1.69294	12.2963	1.987e-25	4.23358e-24	47.147
OSM	Protein coding	3.30145	-2.01069	12.2958	1.99348e-25	4.24594e-24	47.1431
SCGB3A2	Protein coding	-2.5458	-3.84565	-12.2951	2.00274e-25	4.2642e-24	47.1016
SCUBE3	Protein coding	-1.59475	2.10879	-12.285	2.14229e-25	4.55513e-24	46.7951
G34300	lncRNA	-2.79222	-3.01491	-12.2836	2.16201e-25	4.59549e-24	47.0253
RN7SL138P	Other	1.59593	-0.0139931	12.2757	2.27801e-25	4.83219e-24	46.9392
AL513303.1	lncRNA	-3.84132	-2.15049	-12.2727	2.32325e-25	4.92647e-24	46.854
PNMA8B	Protein coding	-1.20365	2.35661	-12.2702	2.36232e-25	5.00252e-24	46.6659
AC004830.1	lncRNA	-2.35044	-2.75784	-12.2682	2.39384e-25	5.06584e-24	46.9545
LINC00861	lncRNA	2.31848	-1.20153	12.2641	2.45928e-25	5.2008e-24	46.9256
DDX60	Protein coding	1.26593	5.49729	12.2515	2.67367e-25	5.64844e-24	46.1039
AC007728.3	lncRNA	1.96432	-1.80743	12.2456	2.78064e-25	5.86847e-24	46.8164
ZBTB16	Protein coding	-2.19125	3.30671	-12.2436	2.81723e-25	5.94369e-24	46.3832
ANKK1	Protein coding	1.29679	2.31663	12.2386	2.91363e-25	6.13876e-24	46.4698
CHRNA3	Protein coding	1.80209	0.0395801	12.2374	2.93578e-25	6.17918e-24	46.6864
EBI3	Protein coding	1.8239	-0.433093	12.2362	2.95882e-25	6.22348e-24	46.7082
SERTAD1	Protein coding	1.0691	4.1471	12.2334	3.01432e-25	6.33809e-24	46.1932
SLC5A7	Protein coding	-2.4538	-3.485	-12.2329	3.02567e-25	6.35767e-24	46.7073
PRX	Protein coding	-1.14652	3.23744	-12.2314	3.05487e-25	6.41687e-24	46.299
LYZ	Protein coding	1.22646	6.5129	12.2303	3.07687e-25	6.46092e-24	45.7837
HAVCR1P1	Other	-2.5578	-3.14114	-12.2276	3.13396e-25	6.57858e-24	46.6687
TRDN	Protein coding	-3.02045	-2.71388	-12.2247	3.19437e-25	6.69864e-24	46.6198
AC138150.1	lncRNA	-2.38597	-3.31745	-12.222	3.25252e-25	6.81829e-24	46.6402
AC105053.1	lncRNA	-2.35295	-3.51339	-12.2115	3.48511e-25	7.29361e-24	46.5688
EPCAM	Protein coding	-1.25415	2.97185	-12.2103	3.51349e-25	7.35056e-24	46.1946
AC124067.4	lncRNA	-2.783	-2.77486	-12.2078	3.5729e-25	7.46984e-24	46.5281
FCRLB	Protein coding	1.24874	-0.604102	12.2021	3.70942e-25	7.74747e-24	46.4894
LINC02099	lncRNA	2.28659	-3.98837	12.1944	3.90502e-25	8.14782e-24	46.4593
AL033397.2	lncRNA	-2.97394	-2.70909	-12.1916	3.97802e-25	8.29183e-24	46.4291
OLFML1	Protein coding	-1.01803	5.12965	-12.1843	4.17604e-25	8.6814e-24	45.7068
CXCL3	Protein coding	2.14759	-2.0746	12.1815	4.25383e-25	8.84018e-24	46.3991
C15orf53	Protein coding	1.7287	-1.48027	12.1758	4.41713e-25	9.17039e-24	46.3524
CD177	Protein coding	3.78091	-0.265766	12.1744	4.45723e-25	9.2475e-24	46.3099
ACP4	Protein coding	-2.6281	-3.25415	-12.1663	4.70227e-25	9.74941e-24	46.2594
ACACB	Protein coding	-1.07064	4.82571	-12.1591	4.93428e-25	1.02101e-23	45.5896
OTOP2	Protein coding	2.72326	-1.18119	12.1554	5.05484e-25	1.04492e-23	46.2128
LINC01219	lncRNA	-2.6176	-3.72238	-12.1481	5.30574e-25	1.0957e-23	46.1317
G17702	lncRNA	1.94561	-1.32807	12.1394	5.6203e-25	1.15989e-23	46.1101
AC026740.2	Other	-2.12691	-4.21067	-12.1363	5.73803e-25	1.18379e-23	46.0675
GXYLT2	Protein coding	-1.16231	2.81733	-12.13	5.98409e-25	1.23334e-23	45.6833
ERVE-1	lncRNA	-1.11315	0.85072	-12.1289	6.02631e-25	1.24122e-23	45.8926
FRG2HP	Other	-1.7282	1.44435	-12.1251	6.18004e-25	1.27204e-23	45.814
FAM227A	Protein coding	-1.78532	0.441253	-12.1244	6.20911e-25	1.2776e-23	45.9034
BRINP1	Protein coding	2.41442	-0.73879	12.1187	6.44924e-25	1.32483e-23	45.9549
UPK3B	Protein coding	-1.83168	-0.762837	-12.1089	6.88126e-25	1.41218e-23	45.8814
CCRL2	Protein coding	1.11337	-0.0212051	12.1053	7.0457e-25	1.44451e-23	45.8152
G40986	lncRNA	-3.99382	-2.34383	-12.1002	7.29007e-25	1.49363e-23	45.7438
ADRB1	Protein coding	-1.54864	-0.771741	-12.091	7.74526e-25	1.58481e-23	45.7641
CEACAM7	Protein coding	-1.86763	0.36148	-12.0907	7.75917e-25	1.58714e-23	45.6888
DCDC1	Protein coding	-2.32446	-3.5448	-12.0854	8.04096e-25	1.64424e-23	45.7415
ACOT2	Protein coding	-1.21179	3.23234	-12.0785	8.41548e-25	1.71801e-23	45.2896
NACAD	Protein coding	-1.17365	1.78087	-12.0762	8.54324e-25	1.74352e-23	45.4514
SLC18A2	Protein coding	-1.0814	2.16427	-12.0728	8.73848e-25	1.7822e-23	45.3851
XLOC_012999	lncRNA	-1.98276	-4.47669	-12.0654	9.17457e-25	1.86879e-23	45.5263
ACOX2	Protein coding	-1.59757	2.7746	-12.0654	9.17501e-25	1.86879e-23	45.2664
IGLON5	Protein coding	1.82565	-0.512298	12.0651	9.19199e-25	1.87164e-23	45.5882
ZNF165	Protein coding	1.03357	1.01936	12.065	9.20325e-25	1.87332e-23	45.4611
C15orf48	Protein coding	1.42076	3.2836	12.064	9.26282e-25	1.88483e-23	45.2001
TPTEP1	Other	-1.07638	2.83143	-12.0567	9.72138e-25	1.97621e-23	45.1965
AC007342.5	lncRNA	2.00227	-1.73889	12.0549	9.83523e-25	1.9987e-23	45.5664
OTOP3	Protein coding	3.05389	0.280639	12.0522	1.00169e-24	2.03429e-23	45.4668
BATF3	Protein coding	1.00017	0.553254	12.0476	1.03242e-24	2.09602e-23	45.389
RECK	Protein coding	-1.09194	5.18171	-12.0296	1.16284e-24	2.35697e-23	44.6773
AL031848.1	lncRNA	-2.44448	-3.26177	-12.0277	1.17819e-24	2.38576e-23	45.3649
FGFBP2	Protein coding	-1.79138	2.46707	-12.0218	1.2246e-24	2.47813e-23	45.0187
LACRT	Protein coding	-2.81567	-3.36441	-12.0216	1.22616e-24	2.48048e-23	45.3023
PRB1	Protein coding	-2.7317	-4.02815	-12.0206	1.2345e-24	2.49654e-23	45.2827
IYD	Protein coding	-3.17809	-1.90798	-12.0121	1.30621e-24	2.64071e-23	45.2709
AC099850.3	lncRNA	1.57526	-0.432573	12.0117	1.30912e-24	2.64573e-23	45.2311
CCDC114	Protein coding	-1.99753	-1.72016	-11.9976	1.43802e-24	2.90342e-23	45.1843
IL2RG	Protein coding	1.24784	2.15047	11.9889	1.52253e-24	3.07007e-23	44.843
KRTAP5-AS1	lncRNA	3.02667	-1.56686	11.9847	1.5659e-24	3.15346e-23	45.1032
CATSPERG	Protein coding	-1.09571	0.658341	-11.9813	1.60179e-24	3.22367e-23	44.9385
MYOSLID	lncRNA	1.95919	-2.02773	11.9755	1.66419e-24	3.34816e-23	45.0508
NOVA1	Protein coding	-1.1201	3.39997	-11.9723	1.69948e-24	3.41807e-23	44.566
CCL18	Protein coding	3.08827	3.25047	11.9692	1.73506e-24	3.48737e-23	44.6189
AC083841.1	lncRNA	1.82691	-0.658471	11.9577	1.87256e-24	3.75648e-23	44.8906
JUNB	Protein coding	1.23571	6.49114	11.9462	2.01941e-24	4.042e-23	43.9104
PRRG3	Protein coding	-1.18463	3.1433	-11.944	2.04981e-24	4.10152e-23	44.4142
AC105233.5	Other	1.00941	1.30846	11.9409	2.09157e-24	4.18106e-23	44.6153
FRZB	Protein coding	-1.07358	4.19771	-11.9383	2.12864e-24	4.2538e-23	44.2275
PDZD4	Protein coding	-1.08951	2.71951	-11.9377	2.13721e-24	4.26957e-23	44.4268
ADRA2C	Protein coding	-1.30499	1.947	-11.9257	2.31302e-24	4.61489e-23	44.4418
KCTD16	Protein coding	-2.48228	-2.05126	-11.9235	2.34778e-24	4.68274e-23	44.7013
LINC01229	lncRNA	-2.64125	-1.08526	-11.9206	2.39297e-24	4.77135e-23	44.6598
LINC01127	lncRNA	1.62745	-0.32827	11.9179	2.43663e-24	4.85684e-23	44.609
STEAP1B	Protein coding	1.68367	0.143419	11.9144	2.49264e-24	4.96691e-23	44.5546
UGT2A1	Protein coding	-2.99397	-1.60454	-11.9105	2.55849e-24	5.09488e-23	44.606
MAGI1-IT1	lncRNA	-1.93103	-2.38816	-11.9094	2.57694e-24	5.12998e-23	44.6158
AC083799.1	lncRNA	1.0255	1.74985	11.9087	2.58881e-24	5.15032e-23	44.3567
AL449106.1	lncRNA	1.91252	-2.56121	11.9049	2.65509e-24	5.28049e-23	44.5939
ZNF626	Protein coding	-1.03194	1.75872	-11.9039	2.67146e-24	5.31136e-23	44.3182
PRF1	Protein coding	1.04473	1.9326	11.9008	2.72702e-24	5.41838e-23	44.2845
AC011363.1	lncRNA	2.176	-3.50746	11.8929	2.87446e-24	5.70407e-23	44.5039
IL18RAP	Protein coding	1.98633	-0.901957	11.8923	2.88619e-24	5.72552e-23	44.4748
AC099521.1	lncRNA	2.26791	-3.41565	11.886	3.00774e-24	5.96287e-23	44.4514
PRODH	Protein coding	-1.11098	4.10023	-11.8727	3.28506e-24	6.49206e-23	43.8096
AL160286.1	Other	-2.35395	-2.14418	-11.8725	3.28997e-24	6.49969e-23	44.3692
NEUROD2	Protein coding	-2.83718	-2.17301	-11.8581	3.61684e-24	7.13418e-23	44.2264
MATN4	Protein coding	-2.2057	3.23407	-11.8577	3.62664e-24	7.15125e-23	43.8464
AC011632.1	lncRNA	-1.86932	-4.28807	-11.8571	3.64161e-24	7.17851e-23	44.2378
MGP	Protein coding	-1.12552	6.86319	-11.856	3.66833e-24	7.2289e-23	43.2303
HSPD1P11	Other	-2.14495	-3.92958	-11.8503	3.80882e-24	7.49628e-23	44.2012
TRBC2	Other	1.1847	4.45133	11.8403	4.06807e-24	7.99142e-23	43.5543
AL391650.2	lncRNA	-2.19795	-3.85228	-11.8331	4.26877e-24	8.36987e-23	44.0879
TAC1	Protein coding	-2.19936	-2.09687	-11.8266	4.45489e-24	8.72933e-23	44.0674
ADAM33	Protein coding	-1.06687	5.17442	-11.8255	4.48821e-24	8.79186e-23	43.3304
SLITRK5	Protein coding	-1.55359	-0.188595	-11.8197	4.66303e-24	9.12858e-23	43.9484
SPC24	Protein coding	1.25717	1.83289	11.817	4.74695e-24	9.28705e-23	43.7464
ACTA1	Protein coding	-2.52356	2.83129	-11.8158	4.78556e-24	9.35964e-23	43.6268
G39251	lncRNA	-2.26418	-3.74584	-11.8104	4.95707e-24	9.68902e-23	43.94
EFR3B	Protein coding	1.04757	2.71729	11.8056	5.11879e-24	9.98948e-23	43.5637
KLRC1	Protein coding	2.42081	-2.97631	11.8022	5.23474e-24	1.02126e-22	43.9179
CYP4A22-AS1	lncRNA	2.23388	-3.52557	11.7928	5.57053e-24	1.08575e-22	43.8486
LINC01671	lncRNA	1.99599	-1.56273	11.7915	5.61752e-24	1.09457e-22	43.8393
TNFSF9	Protein coding	1.22908	0.62898	11.7891	5.7066e-24	1.11054e-22	43.6855
HPGDS	Protein coding	-1.18666	2.51114	-11.7886	5.72614e-24	1.11399e-22	43.4717
IFI6	Protein coding	2.59706	6.14741	11.778	6.14116e-24	1.19176e-22	42.9017
KRT16P2	Other	2.11766	2.19888	11.7761	6.21806e-24	1.20594e-22	43.4504
GPT	Protein coding	-1.61577	3.13031	-11.7736	6.32253e-24	1.22582e-22	43.2977
AC124312.4	lncRNA	-2.13348	-3.89313	-11.7684	6.54479e-24	1.26812e-22	43.6659
ISLR	Protein coding	-1.05279	6.71509	-11.7627	6.79513e-24	1.315e-22	42.6427
ZBP1	Protein coding	2.17037	0.0184238	11.7594	6.94522e-24	1.3427e-22	43.5514
C8orf74	Protein coding	1.33717	0.122422	11.7594	6.94691e-24	1.3427e-22	43.5345
LYPD5	Protein coding	1.01995	6.99391	11.7559	7.11002e-24	1.37296e-22	42.5531
CA9	Protein coding	-2.05173	-0.00484503	-11.7518	7.30525e-24	1.40935e-22	43.4927
CFAP73	Protein coding	-1.73406	-1.2013	-11.7513	7.32978e-24	1.41364e-22	43.5571
PCDHGA5	Protein coding	-1.16499	0.500385	-11.7476	7.50747e-24	1.44747e-22	43.4182
XLOC_011616	lncRNA	-2.21692	-3.79379	-11.7469	7.54421e-24	1.45365e-22	43.5252
CCDC18	Protein coding	1.10963	1.14771	11.7405	7.87145e-24	1.5139e-22	43.3151
HOXD11	Protein coding	2.61533	-3.40807	11.7385	7.97247e-24	1.53192e-22	43.4895
P3H3	Protein coding	-1.03251	4.37917	-11.7322	8.31095e-24	1.59499e-22	42.8416
KLRD1	Protein coding	1.4619	-0.450777	11.7129	9.44001e-24	1.80502e-22	43.273
TMPRSS11E	Protein coding	-2.12509	2.03638	-11.6949	1.06372e-23	2.03021e-22	42.9223
G30345	lncRNA	-3.31793	-2.04058	-11.6872	1.11864e-23	2.13307e-22	43.0414
AL133370.1	lncRNA	-1.85888	-4.92791	-11.6852	1.13382e-23	2.1607e-22	43.0219
CACNA1H	Protein coding	-1.85494	2.86878	-11.6756	1.20812e-23	2.30019e-22	42.6902
NYAP1	Protein coding	-1.47596	-0.627729	-11.6703	1.25101e-23	2.38039e-22	42.9983
KRT16P1	Other	2.19537	-0.156167	11.6697	1.25596e-23	2.38909e-22	42.977
FPR2	Protein coding	2.82405	-2.23671	11.6684	1.26671e-23	2.40807e-22	43.043
OLR1	Protein coding	2.46821	-2.95158	11.6656	1.29031e-23	2.45218e-22	43.0163
SERPINA3	Protein coding	2.52294	-1.8194	11.6654	1.29211e-23	2.4541e-22	43.0214
G354	lncRNA	2.29461	-3.16889	11.6636	1.30759e-23	2.48275e-22	42.9989
AC021106.1	Other	1.06237	0.776085	11.6611	1.32925e-23	2.52158e-22	42.8295
PODN	Protein coding	-1.1273	6.33429	-11.6586	1.35148e-23	2.56297e-22	42.0287
AL356275.1	lncRNA	-1.14857	0.871947	-11.6585	1.35238e-23	2.5639e-22	42.7984
HOXB-AS3	lncRNA	-2.28274	-1.38824	-11.6574	1.36205e-23	2.58145e-22	42.9498
BEX5	Protein coding	-1.18256	0.534475	-11.6537	1.39578e-23	2.64217e-22	42.7991
COCH	Protein coding	-2.329	2.10018	-11.653	1.40211e-23	2.65173e-22	42.6439
LIFR	Protein coding	-1.12397	5.61651	-11.6487	1.44243e-23	2.7247e-22	42.0924
XLOC_002194	lncRNA	-2.28548	-3.35795	-11.645	1.47829e-23	2.79074e-22	42.8631
KIR2DL4	Protein coding	2.2646	-3.67663	11.6415	1.5134e-23	2.8553e-22	42.861
HSD11B2	Protein coding	-1.02882	4.2325	-11.6387	1.54108e-23	2.90576e-22	42.2476
SEMA3D	Protein coding	-1.27772	3.52422	-11.6384	1.5437e-23	2.90983e-22	42.3515
LGI3	Protein coding	-1.53631	3.39547	-11.6214	1.72693e-23	3.24443e-22	42.2596
AC024940.1	Other	1.49182	-0.432788	11.6152	1.79908e-23	3.37694e-22	42.6325
B4GALNT2	Protein coding	1.83622	1.82962	11.6111	1.8487e-23	3.468e-22	42.4022
SIT1	Protein coding	1.30646	1.0802	11.6077	1.89098e-23	3.54624e-22	42.4528
CAMK2N1	Protein coding	-1.12755	3.70648	-11.6054	1.91984e-23	3.59819e-22	42.1067
FCRL3	Protein coding	2.5189	-2.39959	11.5969	2.03053e-23	3.80338e-22	42.5822
IPO5P1	Other	-1.04693	2.54599	-11.5896	2.13022e-23	3.98651e-22	42.158
AC016730.1	lncRNA	-2.70223	-4.07733	-11.5875	2.16093e-23	4.04035e-22	42.4403
AC006213.3	lncRNA	-1.99047	-4.50066	-11.5871	2.16626e-23	4.04912e-22	42.4375
AC109309.1	lncRNA	-2.39886	-3.5087	-11.582	2.24031e-23	4.18252e-22	42.4439
CD96	Protein coding	1.03314	2.53437	11.5817	2.24413e-23	4.18839e-22	42.1147
AC016769.1	Other	-2.65665	-3.45075	-11.578	2.30027e-23	4.2906e-22	42.4021
OGN	Protein coding	-1.75677	3.22698	-11.577	2.31538e-23	4.31643e-22	41.9934
AC005064.1	lncRNA	-2.73651	-3.05742	-11.5746	2.35286e-23	4.38347e-22	42.3662
CSMD1	Protein coding	-2.14591	0.377002	-11.574	2.36202e-23	4.3979e-22	42.2981
EDAR	Protein coding	-1.36015	1.55012	-11.5684	2.45007e-23	4.55506e-22	42.1386
AC087783.2	Other	2.43538	-3.43703	11.5654	2.49871e-23	4.64134e-22	42.3627
AC025035.1	lncRNA	-2.1635	-3.79366	-11.5597	2.59598e-23	4.81916e-22	42.3018
CCER2	Protein coding	-2.33948	1.16339	-11.5594	2.60098e-23	4.827e-22	42.1306
DIO2	Protein coding	1.09053	6.1865	11.5576	2.63171e-23	4.88257e-22	41.4008
IL17D	Protein coding	-1.04235	1.97485	-11.5569	2.64316e-23	4.90236e-22	42.0125
AC006372.3	lncRNA	2.20819	-3.62792	11.5555	2.66841e-23	4.94622e-22	42.3045
AC007319.1	lncRNA	1.50633	-0.325355	11.5554	2.66918e-23	4.94622e-22	42.234
MAGEA11	Protein coding	-2.79982	-3.44864	-11.5535	2.70329e-23	5.00646e-22	42.2446
SEMA3E	Protein coding	-1.43514	2.4115	-11.5491	2.78285e-23	5.15075e-22	41.9118
AFF2	Protein coding	-1.3396	2.63721	-11.5453	2.85381e-23	5.27583e-22	41.858
AC092376.3	lncRNA	-2.12802	-1.37467	-11.5266	3.22724e-23	5.95561e-22	42.0959
LINC00996	lncRNA	2.30165	-2.74576	11.5246	3.271e-23	6.03281e-22	42.1042
AL713852.1	lncRNA	-2.18326	-4.06796	-11.5195	3.38225e-23	6.23246e-22	42.0274
AL356599.1	lncRNA	-1.0246	0.619699	-11.5177	3.42224e-23	6.30244e-22	41.8996
NPY5R	Protein coding	-1.74901	-1.20048	-11.5136	3.51649e-23	6.47028e-22	42.0045
G16043	lncRNA	-2.13606	-3.91036	-11.5048	3.72751e-23	6.84644e-22	41.9412
DMRT2	Protein coding	-1.61411	-0.702254	-11.5029	3.77384e-23	6.92748e-22	41.9082
CCR4	Protein coding	1.54238	2.14037	11.5016	3.80556e-23	6.98364e-22	41.6438
CLEC4C	Protein coding	2.0911	-1.65868	11.5009	3.82367e-23	7.01276e-22	41.9455
ZNF831	Protein coding	1.15984	1.11092	11.4999	3.84862e-23	7.05645e-22	41.7412
PIEZO2	Protein coding	-1.20056	3.1027	-11.498	3.89678e-23	7.14264e-22	41.4856
XLOC_014080	lncRNA	-1.57226	-1.64145	-11.4969	3.92482e-23	7.18982e-22	41.9126
SLURP2	Protein coding	1.92941	-0.248666	11.4866	4.20174e-23	7.67909e-22	41.7825
IGFBP6	Protein coding	-1.5292	5.22719	-11.4781	4.44353e-23	8.10202e-22	41.0403
SPRR4	Protein coding	-2.5904	5.16452	-11.4754	4.52392e-23	8.24618e-22	41.0539
OR7E47P	Other	-1.58565	-1.01664	-11.4719	4.63e-23	8.43463e-22	41.7235
PRDM6	Protein coding	-1.30074	0.679535	-11.4717	4.63541e-23	8.44201e-22	41.594
AC015912.3	lncRNA	1.7302	-0.133477	11.4654	4.83169e-23	8.78923e-22	41.6344
ACTC1	Protein coding	-2.74892	2.68727	-11.4653	4.83565e-23	8.79386e-22	41.3447
SOX8	Protein coding	-1.30683	1.56182	-11.4648	4.85222e-23	8.82144e-22	41.4568
CALHM6	Protein coding	2.13278	-1.66516	11.4516	5.28989e-23	9.60595e-22	41.6247
IL6	Protein coding	2.41709	-2.43676	11.4516	5.2923e-23	9.60752e-22	41.6336
ADAM8	Protein coding	1.00831	3.17901	11.4367	5.83603e-23	1.05623e-21	41.0792
SLAMF6	Protein coding	1.57921	0.82173	11.4342	5.93261e-23	1.07325e-21	41.3452
RPS3AP34	Other	-2.12757	-2.01291	-11.4334	5.9657e-23	1.07861e-21	41.5047
CRISP2	Protein coding	-2.77823	-2.95324	-11.4329	5.98363e-23	1.08154e-21	41.4554
EGR2	Protein coding	-1.00844	3.82886	-11.4302	6.09117e-23	1.10034e-21	40.9378
AP001453.2	lncRNA	1.74276	-0.209685	11.4294	6.12476e-23	1.10609e-21	41.4045
EPHA6	Protein coding	-2.39828	-2.77738	-11.4234	6.37153e-23	1.14999e-21	41.4314
CBLN1	Protein coding	-2.04287	0.261255	-11.4221	6.42406e-23	1.1588e-21	41.3128
Z83851.2	lncRNA	1.58941	-1.52601	11.419	6.5584e-23	1.18235e-21	41.4072
CXCR1	Protein coding	1.709	0.340491	11.4186	6.5766e-23	1.18529e-21	41.2893
G22255	lncRNA	-2.78383	-3.99004	-11.411	6.91335e-23	1.24526e-21	41.2837
SIM2	Protein coding	-1.57085	-0.0643011	-11.4068	7.109e-23	1.27976e-21	41.2364
AC215522.2	Other	2.21309	-3.57668	11.4034	7.26537e-23	1.30678e-21	41.2981
NXPE2	Protein coding	-2.63939	-3.17536	-11.4033	7.27237e-23	1.30767e-21	41.2553
DIO3OS	lncRNA	-1.16753	2.0431	-11.4018	7.34276e-23	1.31994e-21	40.9883
MYOCD	Protein coding	-1.4305	2.2625	-11.3987	7.49393e-23	1.34557e-21	40.9439
LINC02031	lncRNA	2.05166	-2.16435	11.3979	7.53423e-23	1.35241e-21	41.2863
FAM153A	Protein coding	-1.94002	-1.70889	-11.3938	7.73983e-23	1.38892e-21	41.2418
MIR149	Other	-1.87213	-4.7391	-11.3918	7.84512e-23	1.40701e-21	41.1218
C8orf88	Protein coding	-1.19948	0.213699	-11.3917	7.85009e-23	1.4075e-21	41.1128
AL590822.1	lncRNA	-1.50712	-1.8724	-11.3802	8.46663e-23	1.51543e-21	41.1595
G19311	lncRNA	-2.69494	-3.13591	-11.3696	9.08032e-23	1.62341e-21	41.032
CRAT	Protein coding	-2.36348	5.94088	-11.3608	9.61871e-23	1.71721e-21	40.1651
SYDE2	Protein coding	-1.12178	1.1871	-11.3601	9.66442e-23	1.72438e-21	40.812
AC004990.1	lncRNA	-2.25345	-3.7476	-11.3595	9.70111e-23	1.73043e-21	40.9944
DIO3	Protein coding	-1.54149	0.943202	-11.353	1.01269e-22	1.8038e-21	40.7932
G32308	lncRNA	2.17898	-4.16125	11.3477	1.04833e-22	1.86676e-21	40.8788
XLOC_008357	lncRNA	-2.1636	-2.50821	-11.3449	1.06826e-22	1.90009e-21	40.9262
AC011287.1	lncRNA	2.57921	-3.52149	11.3425	1.08484e-22	1.92902e-21	40.9059
LRFN5	Protein coding	-1.51563	1.40408	-11.3422	1.08712e-22	1.93252e-21	40.6744
PLN	Protein coding	-1.37102	2.99958	-11.336	1.13245e-22	2.0114e-21	40.4382
AC135506.1	Other	-1.22336	0.898183	-11.3263	1.20681e-22	2.14042e-21	40.6215
AC002525.1	Other	2.14989	-0.446271	11.3258	1.21091e-22	2.14708e-21	40.7495
G39123	lncRNA	-4.02595	-1.81838	-11.3173	1.28049e-22	2.26788e-21	40.6955
XLOC_007614	lncRNA	-2.24759	-2.85351	-11.3161	1.29116e-22	2.28549e-21	40.73
FCN1	Protein coding	1.43262	2.55539	11.3156	1.29484e-22	2.29135e-21	40.3729
CFD	Protein coding	-1.32171	7.75993	-11.3148	1.30157e-22	2.30261e-21	39.4903
PCDHGA4	Protein coding	-1.09657	0.119126	-11.3066	1.37436e-22	2.42724e-21	40.5647
IL36B	Protein coding	1.31257	2.19037	11.3062	1.37744e-22	2.43199e-21	40.3549
LINC02273	lncRNA	1.98814	-1.51347	11.3061	1.37895e-22	2.43397e-21	40.6726
ADGRB1	Protein coding	-1.45713	1.976	-11.305	1.38846e-22	2.45007e-21	40.3651
HID1	Protein coding	-1.13777	3.11668	-11.297	1.46308e-22	2.57882e-21	40.1657
TSPAN10	Protein coding	1.17681	0.71696	11.2961	1.47193e-22	2.59369e-21	40.4479
XLOC_004299	lncRNA	-1.69477	-4.51769	-11.2927	1.5058e-22	2.65114e-21	40.4746
G36323	lncRNA	2.37685	-2.61654	11.2919	1.51305e-22	2.66315e-21	40.5864
AMPH	Protein coding	-1.35737	1.20038	-11.2851	1.58287e-22	2.78212e-21	40.3217
LCE1B	Protein coding	-1.06925	6.98684	-11.2849	1.5851e-22	2.78526e-21	39.4471
[truncated: 3,643 more rows]

## Sheet: S3 DEG - Netherton Syndrome
Supplementary Figure 3: Differentially expressed genes in Netherton syndrome
Abbreviations are as follows: logFC, log2 fold change; AveExpr, average log2 expression; t, moderated t-statistic; P.Value, raw p-value; adj.P.Val, adjusted p-value; B, log-odds that the gene is differentially expressed
Gene	Category	logFC	AveExpr	t	P.Value	adj.P.Val	B
ANKRD33B	Protein coding	-3.12527	5.01326	-18.5842	1.79948e-17	5.29115e-13	29.7731
CDC42EP1	Protein coding	1.1385	6.05726	18.4437	2.19826e-17	5.29115e-13	29.7453
PTPN14	Protein coding	-1.45337	7.9587	-18.0021	4.1608e-17	5.29115e-13	29.0426
TPBG	Protein coding	1.48008	5.50973	17.9897	4.23638e-17	5.29115e-13	29.0855
KCNK6	Protein coding	1.17092	6.20559	17.7993	5.60171e-17	5.78415e-13	28.8137
MXD1	Protein coding	1.61248	6.35995	17.5017	8.71218e-17	6.80084e-13	28.3684
GARS	Protein coding	1.43701	6.95072	16.9232	2.09353e-16	1.30739e-12	27.4566
ADAP2	Protein coding	2.22219	4.48881	16.2408	6.08224e-16	2.71307e-12	26.4193
SYDE2	Protein coding	-1.87079	3.1879	-16.0953	7.67215e-16	2.92371e-12	25.9402
CBX7	Protein coding	-1.55856	4.50442	-16.0406	8.37562e-16	2.92371e-12	26.07
G3386	lncRNA	3.62856	-4.75692	16.0031	8.89534e-16	2.92371e-12	23.4014
CTSC	Protein coding	1.65913	6.96693	15.9699	9.38385e-16	2.93006e-12	25.9412
TUBA1C	Protein coding	1.99436	6.55763	15.8922	1.06374e-15	3.16331e-12	25.8468
S100A14	Protein coding	1.61296	7.91293	15.8042	1.22686e-15	3.33306e-12	25.5654
ZSCAN18	Protein coding	-2.06038	2.7933	-15.8039	1.22757e-15	3.33306e-12	25.3906
G33836	lncRNA	-4.85393	-3.32772	-15.6769	1.50985e-15	3.62649e-12	24.0966
TPI1	Protein coding	1.23845	7.547	15.6372	1.61118e-15	3.63735e-12	25.3358
DEFB103A	Protein coding	4.85937	-4.01021	15.6298	1.63086e-15	3.63735e-12	23.7784
TARS	Protein coding	1.36068	6.24092	15.5571	1.83793e-15	3.82589e-12	25.3182
CCND1	Protein coding	-1.71363	7.98179	-15.4532	2.18147e-15	3.84511e-12	25.0382
AC018716.2	lncRNA	4.75524	-3.42964	15.4461	2.20734e-15	3.84511e-12	23.1727
CKS2	Protein coding	2.61255	0.471245	15.4363	2.24328e-15	3.84511e-12	24.1809
TUBG1	Protein coding	1.5882	4.85649	15.3027	2.80068e-15	4.41961e-12	24.9297
FUT3	Protein coding	3.89478	1.62211	15.2963	2.83086e-15	4.41961e-12	24.4066
CEP68	Protein coding	-1.20191	5.56162	-15.2598	3.0087e-15	4.54633e-12	24.8601
PFN1	Protein coding	1.32187	6.91431	15.172	3.48538e-15	4.98933e-12	24.6219
IL34	Protein coding	-3.10875	3.75617	-15.1499	3.61695e-15	4.98933e-12	24.5045
PARK7	Protein coding	1.06826	5.4225	15.1406	3.67397e-15	4.98933e-12	24.6585
POLR3G	Protein coding	2.62837	3.07465	15.0834	4.04573e-15	5.31561e-12	24.4454
HMOX2	Protein coding	1.26768	4.87502	15.0676	4.15525e-15	5.31561e-12	24.5395
NOP53	Protein coding	-1.30183	7.99187	-15.0643	4.17781e-15	5.31561e-12	24.3621
NPM1	Protein coding	1.47953	8.47605	15.0534	4.25596e-15	5.31561e-12	24.2156
ARHGEF26	Protein coding	-1.65324	5.05254	-14.9811	4.80991e-15	5.85888e-12	24.3892
RXRA	Protein coding	-1.16439	7.78209	-14.9727	4.87857e-15	5.85888e-12	24.2273
CKAP4	Protein coding	1.29205	7.1668	14.9301	5.24492e-15	6.17924e-12	24.182
PSMA5	Protein coding	1.18639	5.2409	14.8634	5.87574e-15	6.55239e-12	24.1943
LRP4	Protein coding	-2.0725	6.11123	-14.7914	6.64432e-15	7.1513e-12	24.0657
LSM12	Protein coding	1.19526	4.39536	14.7673	6.9248e-15	7.1513e-12	24.026
MIR31HG	lncRNA	5.61217	-2.80237	14.7434	7.21472e-15	7.1513e-12	22.4742
AP2S1	Protein coding	1.17227	4.8824	14.7399	7.25755e-15	7.1513e-12	23.9873
PPARD	Protein coding	1.19883	6.18769	14.7153	7.5708e-15	7.1513e-12	23.8997
PTPRF	Protein coding	-1.1658	9.16891	-14.7104	7.63577e-15	7.1513e-12	23.5632
GSTP1	Protein coding	1.51769	7.79252	14.7085	7.66094e-15	7.1513e-12	23.7179
GYS1	Protein coding	1.07309	5.7452	14.7076	7.67245e-15	7.1513e-12	23.9123
SPTAN1	Protein coding	-1.13201	9.20631	-14.6334	8.71912e-15	7.72255e-12	23.418
S100A16	Protein coding	1.3999	7.70776	14.6265	8.8225e-15	7.72255e-12	23.5872
CACNA2D1	Protein coding	-1.46878	5.00528	-14.6212	8.90364e-15	7.72255e-12	23.7821
ZNF772	Protein coding	-1.53808	3.37467	-14.5984	9.26268e-15	7.91301e-12	23.6255
ID4	Protein coding	-1.97367	6.59222	-14.5882	9.4279e-15	7.91301e-12	23.6915
PELI2	Protein coding	-1.67505	4.79376	-14.5746	9.65154e-15	7.93064e-12	23.6961
AHNAK2	Protein coding	-1.99194	10.5578	-14.5092	1.08107e-14	8.76775e-12	22.9766
PWAR5	Other	-1.91303	3.42528	-14.4894	1.11903e-14	8.9264e-12	23.4371
EIF2S2	Protein coding	1.23532	6.56376	14.4842	1.12922e-14	8.9264e-12	23.4672
ALG3	Protein coding	1.36579	4.24857	14.4397	1.22016e-14	9.41605e-12	23.4646
TMEM116	Protein coding	-1.63255	2.96187	-14.4392	1.22132e-14	9.41605e-12	23.2956
GATM	Protein coding	-1.8131	6.54547	-14.4289	1.24347e-14	9.44793e-12	23.4144
AC092718.4	lncRNA	2.95799	-0.0559078	14.4233	1.25571e-14	9.44793e-12	22.3971
CBFA2T2	Protein coding	-1.06038	5.46613	-14.3145	1.51909e-14	1.10944e-11	23.2514
FABP5	Protein coding	3.5568	6.43598	14.2822	1.6078e-14	1.12815e-11	23.1261
RGMB	Protein coding	-1.38358	4.28934	-14.2683	1.64775e-14	1.14334e-11	23.1532
CCNE1	Protein coding	2.45184	1.86073	14.2606	1.67014e-14	1.14614e-11	22.8793
PPIA	Protein coding	1.27266	8.76967	14.2118	1.82043e-14	1.22241e-11	22.6824
GSTO1	Protein coding	1.39175	4.51603	14.1961	1.87142e-14	1.22617e-11	23.0481
BCAR3	Protein coding	-1.77079	3.71228	-14.1956	1.87329e-14	1.22617e-11	22.9783
PGAP1	Protein coding	-1.13205	6.1095	-14.1921	1.88494e-14	1.22617e-11	23.0115
BCL2	Protein coding	-1.54219	5.41161	-14.1469	2.04184e-14	1.31265e-11	22.9602
CFL1	Protein coding	1.08997	7.93714	14.1419	2.05991e-14	1.31265e-11	22.694
MYD88	Protein coding	1.28282	5.79052	14.1258	2.11972e-14	1.33711e-11	22.8906
CLEC7A	Protein coding	2.48192	3.89487	14.1192	2.1446e-14	1.33928e-11	22.8991
TTC39A	Protein coding	1.95984	4.6748	14.0713	2.33488e-14	1.42952e-11	22.8294
SHB	Protein coding	1.32936	2.97669	14.0266	2.52845e-14	1.533e-11	22.6697
PLA2G4D	Protein coding	3.08972	5.60446	13.9832	2.73222e-14	1.62833e-11	22.6467
ZNF677	Protein coding	-1.37837	3.53125	-13.9622	2.83674e-14	1.66241e-11	22.5702
ZNF704	Protein coding	-1.46712	6.50945	-13.9599	2.84836e-14	1.66241e-11	22.5758
GLRX3	Protein coding	1.27679	5.53812	13.9362	2.972e-14	1.7185e-11	22.5657
IFI16	Protein coding	1.29594	7.12744	13.8905	3.22611e-14	1.84832e-11	22.3454
RPL26L1	Protein coding	2.00139	2.27463	13.8804	3.28502e-14	1.85541e-11	22.3266
CENPX	Protein coding	1.36608	3.15843	13.8398	3.53388e-14	1.94588e-11	22.3635
CNNM3	Protein coding	-1.04338	4.1146	-13.837	3.55218e-14	1.94588e-11	22.3976
OPHN1	Protein coding	-1.4586	4.56079	-13.8319	3.58503e-14	1.94679e-11	22.4003
AC011473.4	Protein coding	3.38473	2.06601	13.8249	3.63063e-14	1.95456e-11	22.1781
PA2G4	Protein coding	1.08708	6.3235	13.7868	3.88881e-14	2.07566e-11	22.2417
SNRPB2	Protein coding	1.0798	4.24759	13.7212	4.37925e-14	2.29815e-11	22.2053
SNRPF	Protein coding	1.44595	4.09858	13.711	4.46058e-14	2.32133e-11	22.1851
SLC7A5	Protein coding	2.58315	6.7918	13.6928	4.61037e-14	2.37944e-11	22.021
SMO	Protein coding	-1.16726	4.23052	-13.6724	4.78495e-14	2.42939e-11	22.1091
EFNA5	Protein coding	-1.01206	6.0346	-13.6569	4.92155e-14	2.4786e-11	22.0513
NR3C2	Protein coding	-1.91217	4.53734	-13.6501	4.983e-14	2.48632e-11	22.0727
MRPS7	Protein coding	1.12405	3.9064	13.6464	5.01652e-14	2.48632e-11	22.064
TMEM45B	Protein coding	2.18901	5.42131	13.6026	5.43298e-14	2.59459e-11	21.9659
TIMM13	Protein coding	1.2769	4.60273	13.602	5.43971e-14	2.59459e-11	21.9915
ARPC3	Protein coding	1.29245	6.04856	13.6004	5.45562e-14	2.59459e-11	21.9225
PSMA4	Protein coding	1.32358	5.86134	13.5935	5.52486e-14	2.59459e-11	21.9238
SNRPG	Protein coding	2.0328	3.28567	13.591	5.54937e-14	2.59459e-11	21.9371
ATP2B4	Protein coding	-1.08732	8.90081	-13.5878	5.5825e-14	2.59459e-11	21.574
LINC01806	lncRNA	1.92933	1.67209	13.5855	5.60579e-14	2.59459e-11	21.7084
SLIRP	Protein coding	1.75939	3.89676	13.5535	5.94357e-14	2.72919e-11	21.8982
SSBP2	Protein coding	-1.23419	5.51177	-13.5305	6.19911e-14	2.80447e-11	21.8494
SPTBN1	Protein coding	-1.20163	9.75662	-13.5153	6.374e-14	2.83789e-11	21.2788
ALDH3A2	Protein coding	-1.64079	7.98547	-13.5125	6.40751e-14	2.83789e-11	21.6018
GPRASP2	Protein coding	-1.16735	3.27861	-13.5055	6.48974e-14	2.85407e-11	21.7522
EDA	Protein coding	-1.85801	3.03476	-13.4929	6.64175e-14	2.88035e-11	21.6828
TREX2	Protein coding	2.97488	3.87598	13.4838	6.75356e-14	2.90864e-11	21.772
EIF4EBP1	Protein coding	1.97384	3.10522	13.473	6.88827e-14	2.91652e-11	21.7142
NAA20	Protein coding	1.16874	5.12348	13.4339	7.4029e-14	3.06477e-11	21.6721
S100A2	Protein coding	3.73449	5.44615	13.3977	7.91406e-14	3.22015e-11	21.5921
EIF6	Protein coding	1.44259	5.29999	13.3958	7.94092e-14	3.22015e-11	21.5932
KPNA2	Protein coding	2.19855	5.26731	13.3849	8.10287e-14	3.26462e-11	21.5736
IFNWP19	Other	3.57827	-4.72082	13.3598	8.4872e-14	3.3759e-11	19.8366
HIGD1A	Protein coding	1.60499	5.19241	13.3537	8.58408e-14	3.38343e-11	21.52
PRSS3	Protein coding	2.43063	3.72074	13.3518	8.61448e-14	3.38343e-11	21.529
MED8	Protein coding	1.06358	4.72174	13.3412	8.78434e-14	3.42124e-11	21.514
TTBK2	Protein coding	-1.02695	4.70176	-13.339	8.8203e-14	3.42124e-11	21.514
ZNF445	Protein coding	-1.0574	5.12006	-13.3341	8.90036e-14	3.43098e-11	21.4994
FOXM1	Protein coding	2.15571	3.70484	13.309	9.32568e-14	3.57288e-11	21.4504
CDKN3	Protein coding	2.68724	1.55749	13.3024	9.44021e-14	3.59471e-11	21.1884
CD24P4	Other	2.8847	4.71836	13.28	9.83979e-14	3.70172e-11	21.4002
CERNA2	lncRNA	5.81168	-0.442759	13.2757	9.92036e-14	3.70968e-11	20.1425
UTRN	Protein coding	-1.03257	8.61038	-13.2713	1.00012e-13	3.71764e-11	21.0264
TRPC1	Protein coding	-1.27839	2.88754	-13.2543	1.03219e-13	3.81417e-11	21.2627
RORC	Protein coding	-2.53263	3.86938	-13.2492	1.04201e-13	3.82778e-11	21.3091
NPM3	Protein coding	1.86414	2.59607	13.2355	1.06897e-13	3.88117e-11	21.2424
RABGGTA	Protein coding	1.15469	4.60715	13.2287	1.08263e-13	3.90805e-11	21.3083
VRK2	Protein coding	1.0573	4.21342	13.2208	1.09873e-13	3.91029e-11	21.2967
ABCG4	Protein coding	4.96373	-0.418484	13.2128	1.1152e-13	3.93465e-11	20.1346
STRIP2	Protein coding	2.08213	1.07878	13.1804	1.18468e-13	4.12821e-11	20.8679
HIST1H2AL	Protein coding	2.8893	3.26712	13.18	1.18552e-13	4.12821e-11	21.1957
HDAC11	Protein coding	-1.23709	3.75283	-13.1763	1.19384e-13	4.12821e-11	21.1929
HIST1H2AH	Protein coding	2.30342	2.37371	13.1751	1.19651e-13	4.12821e-11	21.1074
POLD2	Protein coding	1.00535	5.62393	13.1505	1.25265e-13	4.27469e-11	21.1194
CLPP	Protein coding	1.06721	4.16699	13.1356	1.28814e-13	4.35075e-11	21.1394
DENND4C	Protein coding	-1.13555	7.35813	-13.1306	1.30017e-13	4.35075e-11	20.9481
LDHA	Protein coding	1.37709	8.95651	13.1301	1.30159e-13	4.35075e-11	20.6352
HIST1H2BH	Protein coding	2.06473	3.47976	13.1296	1.30281e-13	4.35075e-11	21.1146
PAPLN	Protein coding	-1.97367	3.92116	-13.1232	1.31832e-13	4.37914e-11	21.0945
XLOC_000148	lncRNA	3.09081	-4.76161	13.1132	1.34332e-13	4.41968e-11	19.2509
MPHOSPH6	Protein coding	1.68086	4.36819	13.1127	1.34468e-13	4.41968e-11	21.0961
KCNK10	Protein coding	3.75872	-0.24257	13.1066	1.36018e-13	4.42405e-11	20.1908
SYNE1	Protein coding	-1.92287	7.92135	-13.0686	1.46059e-13	4.72603e-11	20.7837
OTUD1	Protein coding	-1.57173	5.06467	-13.0639	1.47357e-13	4.74226e-11	21.0025
ZKSCAN1	Protein coding	-1.12127	7.57641	-13.058	1.49001e-13	4.74742e-11	20.78
ZNF717	Protein coding	-1.41796	3.53711	-13.0506	1.51093e-13	4.75892e-11	20.9484
PTTG1	Protein coding	2.67639	3.09736	13.0487	1.51648e-13	4.75892e-11	20.9462
SP4	Protein coding	-1.14275	4.06251	-13.0341	1.55855e-13	4.86649e-11	20.9448
CHAC2	Protein coding	2.30749	1.17307	13.0125	1.62329e-13	5.04342e-11	20.5985
CHCHD2	Protein coding	1.23135	6.51662	12.9758	1.73974e-13	5.37847e-11	20.7085
S100A11	Protein coding	2.24552	7.77222	12.9383	1.86751e-13	5.66138e-11	20.4709
NABP2	Protein coding	1.30368	4.12526	12.9232	1.92197e-13	5.79831e-11	20.7439
MRPL27	Protein coding	1.12078	4.17124	12.9184	1.93927e-13	5.82238e-11	20.735
MPZL2	Protein coding	2.3946	6.39405	12.9004	2.00672e-13	5.99607e-11	20.5738
MTURN	Protein coding	-1.37395	5.63678	-12.8807	2.08318e-13	6.19489e-11	20.633
TIMM10	Protein coding	1.81153	3.33696	12.8693	2.12876e-13	6.30044e-11	20.6282
POMP	Protein coding	1.30373	5.01377	12.8646	2.14801e-13	6.3274e-11	20.6124
HOXD11	Protein coding	3.6116	-3.80932	12.8524	2.19839e-13	6.44541e-11	18.8147
SPRR3	Protein coding	7.64305	-2.52014	12.8247	2.31714e-13	6.73012e-11	20.1141
ZFPM2	Protein coding	-1.25125	3.20283	-12.8223	2.32783e-13	6.73012e-11	20.5092
H2AFZ	Protein coding	1.7737	5.72158	12.8167	2.35299e-13	6.74045e-11	20.4754
YPEL2	Protein coding	-1.12411	5.30715	-12.8129	2.36994e-13	6.75802e-11	20.5176
CA13	Protein coding	-1.65974	3.91158	-12.7826	2.51123e-13	7.0663e-11	20.4681
USP54	Protein coding	-1.14111	5.46798	-12.7812	2.51763e-13	7.0663e-11	20.4501
HMGN2P23	Other	5.0888	-3.52402	12.78	2.52331e-13	7.0663e-11	19.511
PLK1	Protein coding	2.43585	2.95431	12.763	2.60667e-13	7.23484e-11	20.4107
MYL12B	Protein coding	1.01099	7.50259	12.752	2.66234e-13	7.35665e-11	20.1537
HIST1H2BI	Protein coding	2.12251	3.20309	12.7496	2.67471e-13	7.35829e-11	20.3994
SFN	Protein coding	1.65132	9.45991	12.7349	2.75058e-13	7.49369e-11	19.7674
IL17RD	Protein coding	-1.40361	4.7472	-12.7337	2.75694e-13	7.49369e-11	20.3852
TMSB10	Protein coding	1.49654	6.21331	12.7332	2.75993e-13	7.49369e-11	20.2719
HIST2H2BF	Protein coding	1.6349	4.91704	12.6947	2.97133e-13	7.89604e-11	20.2917
HIST1H2BL	Protein coding	2.02465	2.327	12.688	3.00949e-13	7.96356e-11	20.2177
FABP5P7	Other	4.88538	2.65343	12.6798	3.05761e-13	8.05673e-11	20.2068
UBE2F	Protein coding	1.10583	3.16469	12.6688	3.12279e-13	8.18754e-11	20.2444
SPRR1B	Protein coding	5.13202	7.75961	12.667	3.13347e-13	8.18754e-11	20.0016
PGM2	Protein coding	1.30131	6.37508	12.6615	3.16663e-13	8.20553e-11	20.1173
GTF3C6	Protein coding	1.3978	4.21876	12.6543	3.21113e-13	8.28644e-11	20.2352
HIST1H2AE	Protein coding	1.83373	4.59059	12.6364	3.32329e-13	8.48777e-11	20.1924
MYH14	Protein coding	-2.51084	7.41056	-12.6308	3.3596e-13	8.5286e-11	20.0275
NHP2	Protein coding	1.58188	3.72446	12.5908	3.62866e-13	9.13735e-11	20.1147
INSR	Protein coding	-1.03467	6.52942	-12.5693	3.78293e-13	9.44961e-11	19.9568
SF3B6	Protein coding	1.10884	4.38631	12.556	3.88129e-13	9.65667e-11	20.0446
HIST1H2BK	Protein coding	1.82132	6.03489	12.5311	4.07311e-13	9.97497e-11	19.8951
ZNF483	Protein coding	-1.61687	2.26881	-12.5269	4.10626e-13	1.00169e-10	19.8515
AKR1B10	Protein coding	5.66873	3.01137	12.5117	4.22876e-13	1.02756e-10	19.9123
NCAPH	Protein coding	2.12712	2.68548	12.5061	4.27508e-13	1.03478e-10	19.912
RUVBL1	Protein coding	1.20879	4.23443	12.4908	4.40353e-13	1.06176e-10	19.922
YARS	Protein coding	1.31599	5.83152	12.4872	4.4344e-13	1.06404e-10	19.8298
NEO1	Protein coding	-1.24027	7.15107	-12.4858	4.44708e-13	1.06404e-10	19.7301
SURF2	Protein coding	1.31416	3.24931	12.4688	4.59641e-13	1.09558e-10	19.8709
NOP10	Protein coding	1.87275	2.98298	12.4551	4.71976e-13	1.1161e-10	19.8345
FCGBP	Protein coding	-3.44121	6.31198	-12.4514	4.75399e-13	1.1161e-10	19.8063
CABLES1	Protein coding	-1.08758	4.28412	-12.4275	4.98015e-13	1.16047e-10	19.8031
SRM	Protein coding	1.78739	5.60299	12.4253	5.00233e-13	1.1613e-10	19.726
VDAC1	Protein coding	1.00973	7.0014	12.4095	5.15878e-13	1.18156e-10	19.5511
EIF2B2	Protein coding	1.09065	3.74681	12.4088	5.16528e-13	1.18156e-10	19.7666
HIST1H3C	Protein coding	2.41956	4.18688	12.3954	5.30218e-13	1.20845e-10	19.7379
G1047	lncRNA	3.88489	-0.317062	12.3915	5.34325e-13	1.21338e-10	18.9562
INSIG2	Protein coding	-1.02481	4.61821	-12.3825	5.43779e-13	1.22711e-10	19.7119
PNRC1	Protein coding	-1.2094	8.18517	-12.382	5.44298e-13	1.22711e-10	19.3759
SPRR1A	Protein coding	4.99717	5.36335	12.328	6.04862e-13	1.32767e-10	19.5698
LRRC8C	Protein coding	-1.00369	5.45463	-12.3274	6.05668e-13	1.32767e-10	19.5704
MRPL13	Protein coding	1.45309	3.51759	12.3272	6.05911e-13	1.32767e-10	19.6071
ZXDA	Protein coding	-1.33683	2.88719	-12.3184	6.16392e-13	1.33723e-10	19.5399
HIST1H3I	Protein coding	2.15623	3.84442	12.3181	6.16701e-13	1.33723e-10	19.592
C10orf99	Protein coding	6.01586	3.01376	12.3131	6.22867e-13	1.34593e-10	19.5315
MRPL20	Protein coding	1.11385	3.83881	12.2918	6.49393e-13	1.3965e-10	19.541
PSME2	Protein coding	1.36826	5.05372	12.2908	6.50744e-13	1.3965e-10	19.5014
CKS1B	Protein coding	1.15902	3.09009	12.2848	6.58393e-13	1.40499e-10	19.5132
ZNF84	Protein coding	-1.05887	4.60021	-12.2842	6.5922e-13	1.40499e-10	19.5214
SPRY2	Protein coding	-1.32964	4.40255	-12.2824	6.61446e-13	1.40499e-10	19.5221
UBE2C	Protein coding	2.3751	1.78417	12.2756	6.70345e-13	1.41906e-10	19.3827
ZNF850	Protein coding	-1.08098	2.98523	-12.2679	6.80672e-13	1.43122e-10	19.456
AC124312.5	lncRNA	-1.64397	0.948628	-12.264	6.85822e-13	1.43721e-10	19.0798
ITPKB	Protein coding	-1.20015	5.9635	-12.2596	6.91808e-13	1.44491e-10	19.4033
TMEM159	Protein coding	-1.27368	5.28119	-12.2484	7.07199e-13	1.47213e-10	19.4281
CHCHD5	Protein coding	1.28005	2.35522	12.2384	7.21289e-13	1.49152e-10	19.378
LINC01605	lncRNA	3.79819	0.338532	12.2241	7.41846e-13	1.52231e-10	18.9265
SLC27A1	Protein coding	-1.02035	4.3099	-12.2224	7.44445e-13	1.52231e-10	19.4053
SYBU	Protein coding	-1.3631	3.60964	-12.2213	7.45932e-13	1.52231e-10	19.3949
TXNDC17	Protein coding	1.71	3.17242	12.209	7.64322e-13	1.54315e-10	19.3713
ZNF417	Protein coding	-1.28499	3.02184	-12.2081	7.65648e-13	1.54315e-10	19.3412
PCDHGA6	Protein coding	-1.14777	2.47529	-12.2079	7.65938e-13	1.54315e-10	19.2967
ZNF606	Protein coding	-1.20932	3.33908	-12.2079	7.66028e-13	1.54315e-10	19.3597
ARRB2	Protein coding	1.25507	4.58313	12.1943	7.86861e-13	1.58002e-10	19.3349
AURKB	Protein coding	2.2622	1.97201	12.1796	8.09901e-13	1.6159e-10	19.2273
MTX1	Protein coding	1.06618	2.63233	12.1637	8.35902e-13	1.65015e-10	19.2558
KCNJ15	Protein coding	2.73337	3.43511	12.1612	8.40016e-13	1.65015e-10	19.2849
IL36G	Protein coding	4.60995	3.82534	12.1404	8.75278e-13	1.70813e-10	19.2462
NMI	Protein coding	1.43589	3.94766	12.1355	8.8371e-13	1.71703e-10	19.2356
RUVBL2	Protein coding	1.01842	5.0726	12.1346	8.85338e-13	1.71703e-10	19.1935
ZNF529	Protein coding	-1.10219	3.9171	-12.1165	9.17704e-13	1.76882e-10	19.1989
CNFN	Protein coding	3.47333	7.03863	12.1147	9.20945e-13	1.7696e-10	18.9641
LCE3D	Protein coding	5.25087	4.35957	12.1104	9.28912e-13	1.77944e-10	19.1843
HIST1H2BM	Protein coding	2.69305	3.3063	12.1054	9.3803e-13	1.79141e-10	19.1741
PLOD2	Protein coding	1.00638	4.22893	12.0865	9.73941e-13	1.84308e-10	19.1345
RNU6-140P	Other	4.79802	-2.99627	12.0773	9.91994e-13	1.86593e-10	17.9356
GAPDH	Protein coding	1.27805	9.18256	12.065	1.01657e-12	1.90072e-10	18.4868
EBNA1BP2	Protein coding	1.51429	5.01152	12.056	1.03485e-12	1.92337e-10	19.0389
YWHAQ	Protein coding	1.20172	8.22601	12.0493	1.04873e-12	1.94339e-10	18.6388
H6PD	Protein coding	-1.13222	7.71182	-12.0473	1.05301e-12	1.94554e-10	18.7738
WDR66	Protein coding	2.37779	2.43236	12.0407	1.06682e-12	1.95947e-10	19.009
ZBTB10	Protein coding	-1.07801	4.86793	-12.0383	1.07203e-12	1.96326e-10	19.0294
TMEM208	Protein coding	1.0939	3.46201	12.0048	1.146e-12	2.08649e-10	18.9792
TWF1	Protein coding	1.22221	6.67559	11.9759	1.21413e-12	2.18811e-10	18.7219
HK2	Protein coding	1.67074	6.30076	11.9742	1.21823e-12	2.18811e-10	18.7612
SF3B5	Protein coding	1.23026	4.72798	11.9737	1.21933e-12	2.18811e-10	18.8916
DDIAS	Protein coding	2.06302	2.56432	11.9677	1.23401e-12	2.2081e-10	18.8757
LRIG3	Protein coding	-1.11035	6.61443	-11.963	1.24585e-12	2.21701e-10	18.7463
ZWILCH	Protein coding	1.23645	3.86961	11.9114	1.38146e-12	2.40979e-10	18.7945
INTU	Protein coding	-1.27971	4.26542	-11.908	1.39084e-12	2.4194e-10	18.7879
PRR11	Protein coding	2.03751	2.86232	11.8903	1.44123e-12	2.49374e-10	18.7402
MRPL51	Protein coding	1.28992	4.74604	11.8902	1.44156e-12	2.49374e-10	18.7231
G29073	lncRNA	5.76209	-3.0657	11.8767	1.48092e-12	2.55476e-10	18.1096
KLHDC1	Protein coding	-1.26342	2.16179	-11.8691	1.50387e-12	2.56598e-10	18.6129
AURKA	Protein coding	2.50378	2.42316	11.8564	1.54266e-12	2.61998e-10	18.6492
MCF2L	Protein coding	-1.31909	5.2556	-11.8489	1.56625e-12	2.64353e-10	18.6352
CYCS	Protein coding	1.62492	6.3278	11.8449	1.57903e-12	2.65792e-10	18.4957
JADE1	Protein coding	-1.05781	5.04429	-11.8394	1.59636e-12	2.67986e-10	18.6242
ZNF471	Protein coding	-1.43268	2.93004	-11.8342	1.61331e-12	2.69384e-10	18.6101
AP003068.4	Other	2.38402	0.906167	11.8299	1.62723e-12	2.70984e-10	18.3932
MRPL4	Protein coding	1.07285	4.36097	11.8244	1.6453e-12	2.7254e-10	18.6092
XLOC_013697	lncRNA	-6.97656	2.02175	-11.8134	1.68253e-12	2.76506e-10	17.8171
HIST1H2BO	Protein coding	2.13282	1.63573	11.809	1.69736e-12	2.7821e-10	18.4789
CYP2W1	Protein coding	-3.74299	1.25269	-11.8046	1.71249e-12	2.79956e-10	18.1099
G33837	lncRNA	-4.57558	-3.50147	-11.7994	1.73045e-12	2.81418e-10	17.8441
AMMECR1	Protein coding	1.09351	5.9258	11.7923	1.75547e-12	2.84746e-10	18.4351
FAM234B	Protein coding	-2.4333	4.6936	-11.7872	1.77374e-12	2.86223e-10	18.5455
TUBB6	Protein coding	1.70498	6.6153	11.7804	1.79836e-12	2.88705e-10	18.3292
PTPRE	Protein coding	1.08822	5.69583	11.7774	1.80933e-12	2.89251e-10	18.4269
RANBP1	Protein coding	1.30404	5.1443	11.7745	1.81978e-12	2.89907e-10	18.4651
RGS20	Protein coding	2.27072	2.16815	11.7716	1.83046e-12	2.90389e-10	18.4644
HPSE	Protein coding	2.05064	4.52609	11.7458	1.92867e-12	3.04502e-10	18.4417
GDPD3	Protein coding	2.23358	2.18173	11.744	1.93562e-12	3.04502e-10	18.4117
ATP5MC1	Protein coding	1.42391	4.68541	11.744	1.93578e-12	3.04502e-10	18.4314
ITPR3	Protein coding	-1.06603	7.70785	-11.7368	1.96423e-12	3.08201e-10	18.1385
PSMB5	Protein coding	1.18512	5.07511	11.727	2.00333e-12	3.13549e-10	18.3742
SH3BGRL3	Protein coding	1.69648	6.63686	11.7156	2.05022e-12	3.18086e-10	18.1938
TNFRSF19	Protein coding	-1.58629	7.25551	-11.7129	2.06163e-12	3.18086e-10	18.1733
TPM3	Protein coding	1.00574	7.78863	11.7103	2.07271e-12	3.18815e-10	18.0199
ZNF626	Protein coding	-1.62188	3.33338	-11.7044	2.09728e-12	3.21801e-10	18.3719
ADGRE3	Protein coding	4.51501	-3.74852	11.6878	2.16933e-12	3.2965e-10	17.6009
AC138207.5	lncRNA	2.95077	-0.862657	11.6878	2.16955e-12	3.2965e-10	17.5325
OR51B5	Protein coding	-2.74863	-4.33883	-11.679	2.20868e-12	3.34781e-10	16.8293
GNL3	Protein coding	1.12344	5.8949	11.671	2.24459e-12	3.39401e-10	18.1902
VPS13D	Protein coding	-1.02545	8.6555	-11.645	2.36691e-12	3.54463e-10	17.7883
SSBP1	Protein coding	1.08244	5.2644	11.6396	2.39302e-12	3.57516e-10	18.1825
AIMP2	Protein coding	1.23417	2.43025	11.6356	2.41224e-12	3.58672e-10	18.216
TXNIP	Protein coding	-2.0109	9.66222	-11.6308	2.43595e-12	3.61336e-10	17.6168
CCNA2	Protein coding	2.33364	3.85328	11.6295	2.44246e-12	3.61444e-10	18.2297
EIF5A	Protein coding	1.15464	7.41455	11.6153	2.51417e-12	3.6943e-10	17.881
SLC38A5	Protein coding	1.64776	4.13406	11.6106	2.53841e-12	3.72115e-10	18.1843
RAET1G	Protein coding	2.7137	0.579728	11.6069	2.55759e-12	3.73947e-10	17.8953
CRY2	Protein coding	-1.6455	5.81813	-11.6054	2.56572e-12	3.73947e-10	18.1081
PKD1	Protein coding	-1.67039	6.5607	-11.6048	2.56887e-12	3.73947e-10	18.0344
MRPL47	Protein coding	1.08005	3.55645	11.5976	2.60691e-12	3.77441e-10	18.1696
SKA3	Protein coding	2.18556	2.48427	11.597	2.61032e-12	3.77441e-10	18.1434
CCNB1	Protein coding	2.58769	3.79082	11.5968	2.611e-12	3.77441e-10	18.1649
GMFG	Protein coding	1.89912	2.42533	11.5919	2.63753e-12	3.77628e-10	18.1303
POLE4	Protein coding	1.03733	2.45202	11.5903	2.64582e-12	3.77628e-10	18.1268
C1orf162	Protein coding	1.76854	2.25254	11.5898	2.64858e-12	3.77628e-10	18.1148
CSTA	Protein coding	3.12307	7.19506	11.5868	2.66477e-12	3.79071e-10	17.858
XPC	Protein coding	-1.01597	4.61889	-11.5781	2.71279e-12	3.85025e-10	18.1141
LYAR	Protein coding	1.92962	3.58044	11.571	2.7526e-12	3.85998e-10	18.1155
DANCR	Other	1.08025	4.02124	11.5706	2.75456e-12	3.85998e-10	18.1077
IDH3A	Protein coding	1.07591	4.62868	11.5703	2.75616e-12	3.85998e-10	18.0825
AHNAK	Protein coding	-1.54696	12.6555	-11.5659	2.78108e-12	3.88536e-10	16.6665
GOT2	Protein coding	1.29966	6.39034	11.5624	2.80127e-12	3.90483e-10	17.9099
ABCA2	Protein coding	-1.16491	5.51371	-11.5469	2.89175e-12	4.01304e-10	18.0006
PFDN6	Protein coding	1.28107	3.54001	11.5437	2.91086e-12	4.0306e-10	18.0608
SPTBN2	Protein coding	-1.12294	8.66608	-11.5394	2.93644e-12	4.04807e-10	17.5703
SSPN	Protein coding	-1.46726	4.07355	-11.5335	2.97231e-12	4.0885e-10	18.0395
SAP30L	Protein coding	-1.0513	5.71823	-11.5245	3.02753e-12	4.14619e-10	17.9359
CENPE	Protein coding	2.02313	4.17433	11.5182	3.06654e-12	4.19043e-10	17.9946
SEMA3D	Protein coding	-2.06602	4.46702	-11.5169	3.07511e-12	4.19296e-10	18.0024
MELK	Protein coding	2.14486	2.84626	11.5024	3.16783e-12	4.29532e-10	17.9702
SLC7A1	Protein coding	1.1977	7.79795	11.4972	3.20222e-12	4.31912e-10	17.5712
RHOBTB3	Protein coding	-1.54984	5.42438	-11.4915	3.23943e-12	4.35051e-10	17.9004
PPIB	Protein coding	1.31724	4.43366	11.4891	3.2554e-12	4.35751e-10	17.9252
FBXW7	Protein coding	-1.03125	6.49588	-11.4887	3.25859e-12	4.35751e-10	17.786
VNN3	Protein coding	6.60899	-2.09654	11.4688	3.3941e-12	4.52902e-10	17.1601
LUCAT1	lncRNA	2.55652	0.312888	11.4596	3.45902e-12	4.596e-10	17.5521
ZFP28	Protein coding	-1.24853	2.88074	-11.4427	3.58188e-12	4.72693e-10	17.8358
AL135924.2	lncRNA	4.3288	-4.16149	11.4392	3.60797e-12	4.74345e-10	17.1621
ATP5MPL	Protein coding	1.91497	4.43081	11.4341	3.64596e-12	4.78076e-10	17.8109
AC008663.1	lncRNA	4.39978	-3.36631	11.4277	3.69433e-12	4.8064e-10	16.9263
CD207	Protein coding	-2.78024	4.48297	-11.4265	3.70325e-12	4.80799e-10	17.8222
SELL	Protein coding	2.87126	1.19989	11.4247	3.71743e-12	4.81639e-10	17.6643
NDC80	Protein coding	2.1604	2.38758	11.4153	3.78956e-12	4.87611e-10	17.7761
MREG	Protein coding	1.31336	4.81744	11.4133	3.80562e-12	4.87611e-10	17.7475
IL17RE	Protein coding	-1.10217	4.75565	-11.4036	3.88249e-12	4.94907e-10	17.752
HIST1H2BN	Protein coding	1.5623	3.52618	11.4035	3.88324e-12	4.94907e-10	17.7761
SSSCA1	Protein coding	1.14057	3.30835	11.3962	3.94218e-12	5.01396e-10	17.7621
RRM2	Protein coding	2.66375	3.68279	11.3891	4.00075e-12	5.07811e-10	17.7442
TIMM8B	Protein coding	1.61407	3.03325	11.3826	4.05433e-12	5.12055e-10	17.7324
XLOC_007053	lncRNA	4.29476	-2.91006	11.3821	4.05879e-12	5.12055e-10	16.4657
AC019069.1	lncRNA	2.92825	-0.531623	11.3693	4.16804e-12	5.23871e-10	17.1049
PHYHIP	Protein coding	-3.67625	3.61646	-11.3691	4.16922e-12	5.23871e-10	17.6838
ACVR2A	Protein coding	-1.18165	5.90924	-11.3658	4.19818e-12	5.2645e-10	17.5934
EEF2K	Protein coding	-1.62425	7.35487	-11.3599	4.24994e-12	5.31873e-10	17.4267
IFNE	Protein coding	4.63825	-3.7527	11.3556	4.28773e-12	5.35529e-10	17.0764
S100A12	Protein coding	8.15176	-2.15733	11.3545	4.29712e-12	5.3563e-10	17.5104
CREBRF	Protein coding	-1.16946	5.81935	-11.3345	4.47911e-12	5.57204e-10	17.5357
F3	Protein coding	-2.54688	5.10592	-11.328	4.53997e-12	5.63652e-10	17.5989
PARPBP	Protein coding	1.48132	1.91818	11.317	4.64531e-12	5.74445e-10	17.5462
CEP55	Protein coding	2.26549	3.1125	11.3158	4.65615e-12	5.74649e-10	17.5976
MATN2	Protein coding	-1.37768	6.12381	-11.3136	4.67804e-12	5.76211e-10	17.4672
PDE4DIP	Protein coding	-1.0964	5.42316	-11.3045	4.76671e-12	5.85977e-10	17.5052
PKM	Protein coding	1.18762	9.11598	11.294	4.87255e-12	5.9637e-10	16.8986
MDH2	Protein coding	1.01644	6.89442	11.2799	5.01669e-12	6.09508e-10	17.2564
PTCRA	Protein coding	3.18254	-4.88342	11.2745	5.07393e-12	6.15266e-10	16.3813
UBN2	Protein coding	-1.12687	6.80484	-11.2541	5.29398e-12	6.3334e-10	17.2593
G12085	lncRNA	4.4162	-3.50634	11.2452	5.39224e-12	6.43862e-10	16.6065
DDX39A	Protein coding	1.71837	4.91726	11.2429	5.4191e-12	6.45697e-10	17.3852
PDSS1	Protein coding	1.67451	2.19296	11.2148	5.74553e-12	6.80839e-10	17.361
CCT5	Protein coding	1.30311	6.39949	11.1989	5.93955e-12	7.0117e-10	17.1477
RPS6KA6	Protein coding	-1.25281	3.40934	-11.1851	6.11326e-12	7.20315e-10	17.3289
NDUFB9	Protein coding	1.02985	5.19432	11.1757	6.2346e-12	7.33222e-10	17.2263
EPHX2	Protein coding	-1.36401	4.7798	-11.1748	6.24628e-12	7.33222e-10	17.2794
MAPK6	Protein coding	1.28597	7.53149	11.1668	6.3522e-12	7.42862e-10	16.9179
TICRR	Protein coding	1.72136	2.5696	11.1647	6.38009e-12	7.44729e-10	17.2775
TTC21B	Protein coding	-1.03808	4.47276	-11.1613	6.42616e-12	7.48708e-10	17.2618
CHAD	Protein coding	-2.32225	0.433138	-11.1578	6.47247e-12	7.52122e-10	16.8102
MDFI	Protein coding	2.26137	2.9514	11.1555	6.50474e-12	7.53645e-10	17.2676
PTPN21	Protein coding	-1.32651	6.04788	-11.1508	6.56915e-12	7.58293e-10	17.1321
MAML2	Protein coding	-1.20106	5.82619	-11.1373	6.75676e-12	7.75648e-10	17.1223
FUT10	Protein coding	-1.06686	4.0685	-11.1323	6.82802e-12	7.82391e-10	17.2149
COL4A5	Protein coding	-1.00088	5.46199	-11.1297	6.86591e-12	7.83855e-10	17.1337
MRPL11	Protein coding	1.02195	3.23044	11.109	7.17083e-12	8.14202e-10	17.1729
RFX3	Protein coding	-1.49149	3.8552	-11.1023	7.27247e-12	8.24244e-10	17.158
RPL22L1	Protein coding	1.85462	4.1165	11.0979	7.33948e-12	8.30332e-10	17.1284
DBF4	Protein coding	1.30641	3.36241	11.0923	7.42596e-12	8.35574e-10	17.1377
ZNF250	Protein coding	-1.1298	3.97157	-11.0898	7.46506e-12	8.38463e-10	17.1289
MEGF6	Protein coding	-1.85509	5.37403	-11.0885	7.48611e-12	8.39318e-10	17.0701
TGM1	Protein coding	2.16776	6.92923	11.0869	7.51112e-12	8.40613e-10	16.8364
PRELID1	Protein coding	1.4928	4.37676	11.085	7.5421e-12	8.4257e-10	17.089
ZXDB	Protein coding	-1.11894	4.49589	-11.082	7.58932e-12	8.46331e-10	17.0963
LCE3E	Protein coding	5.88201	2.8389	11.0643	7.87742e-12	8.70321e-10	17.0613
GJB2	Protein coding	4.17516	8.14214	11.0636	7.88806e-12	8.70321e-10	16.6293
EPHX3	Protein coding	1.14041	6.58143	11.0604	7.94189e-12	8.74715e-10	16.8314
ZC3H6	Protein coding	-1.29119	5.66662	-11.0566	8.00523e-12	8.80138e-10	16.9678
GPRASP1	Protein coding	-1.72313	3.38029	-11.0427	8.24357e-12	9.0475e-10	17.0337
GJB6	Protein coding	3.02665	6.69712	11.0278	8.50677e-12	9.27252e-10	16.7453
KIAA1211L	Protein coding	-1.2922	3.39764	-11.0277	8.50799e-12	9.27252e-10	17.0041
IFITM1	Protein coding	1.86453	3.09996	11.0256	8.54683e-12	9.29862e-10	17.0001
ADCY6	Protein coding	-1.10756	4.29777	-10.9943	9.13045e-12	9.86078e-10	16.9193
WNT2B	Protein coding	-1.83126	4.61794	-10.9883	9.24763e-12	9.95698e-10	16.9017
RAPGEFL1	Protein coding	-1.08557	7.37207	-10.9825	9.3611e-12	1.00445e-09	16.6022
HIST1H3J	Protein coding	2.77284	2.03422	10.9812	9.38734e-12	1.00554e-09	16.874
ZNF891	Protein coding	-1.05849	3.28763	-10.9783	9.44443e-12	1.0082e-09	16.9011
UPP1	Protein coding	3.06774	3.26492	10.9763	9.48411e-12	1.01071e-09	16.8971
GTF2IRD2	Protein coding	-1.00094	1.99573	-10.9723	9.56508e-12	1.01567e-09	16.8296
AL034376.1	lncRNA	5.14413	-0.418649	10.9708	9.59573e-12	1.01567e-09	16.2589
TPX2	Protein coding	1.87397	5.0188	10.9631	9.75467e-12	1.029e-09	16.787
AMY2B	Protein coding	-1.34087	3.3561	-10.9509	1.00086e-11	1.054e-09	16.8441
SGO1	Protein coding	1.57855	1.4777	10.9488	1.00535e-11	1.05625e-09	16.7629
POLR2L	Protein coding	1.89571	4.57717	10.9472	1.00884e-11	1.05625e-09	16.7855
MRPL36	Protein coding	1.29563	2.49212	10.9468	1.00975e-11	1.05625e-09	16.8265
PCDH9	Protein coding	-1.69532	2.86836	-10.9454	1.01268e-11	1.05754e-09	16.819
DLG2	Protein coding	-2.34121	4.25619	-10.9424	1.01919e-11	1.06256e-09	16.822
RAN	Protein coding	1.15089	7.27025	10.9354	1.03432e-11	1.07474e-09	16.4643
SESN1	Protein coding	-1.13199	5.1443	-10.9314	1.04319e-11	1.08216e-09	16.7414
AQP9	Protein coding	-2.55603	4.29937	-10.9274	1.05211e-11	1.08961e-09	16.7911
DCUN1D5	Protein coding	1.20213	4.13686	10.9187	1.07176e-11	1.10417e-09	16.7519
CCT2	Protein coding	1.19661	6.22277	10.9149	1.08043e-11	1.10911e-09	16.5644
GPATCH4	Protein coding	1.34163	4.64671	10.9106	1.09024e-11	1.11614e-09	16.7052
CYSRT1	Protein coding	2.31065	4.19478	10.8968	1.12264e-11	1.14555e-09	16.7003
TRMT6	Protein coding	1.3103	4.20813	10.8937	1.1301e-11	1.15129e-09	16.6952
ESPN	Protein coding	-1.86504	4.4852	-10.8867	1.147e-11	1.15779e-09	16.6937
NLRX1	Protein coding	1.15398	5.45578	10.8863	1.14804e-11	1.15779e-09	16.5875
NDUFB1	Protein coding	1.75447	3.00127	10.8854	1.15024e-11	1.15779e-09	16.7078
SNRPC	Protein coding	1.2932	3.61824	10.885	1.15132e-11	1.15779e-09	16.6995
PPOX	Protein coding	-1.1521	2.81929	-10.8719	1.18376e-11	1.18659e-09	16.6702
HSPE1	Protein coding	1.4369	4.1178	10.8682	1.19312e-11	1.19405e-09	16.6453
SLC7A11	Protein coding	2.35401	3.78269	10.8419	1.26206e-11	1.25901e-09	16.6017
C19orf53	Protein coding	1.39964	4.51319	10.8299	1.29461e-11	1.28943e-09	16.5415
SAMD10	Protein coding	1.01124	2.80274	10.8259	1.30579e-11	1.2985e-09	16.5816
LONRF1	Protein coding	-1.57193	6.39272	-10.8211	1.31924e-11	1.3077e-09	16.399
SEMA6C	Protein coding	-1.27422	2.94554	-10.818	1.32789e-11	1.31211e-09	16.5609
GFRA1	Protein coding	-2.0729	6.54526	-10.8149	1.33674e-11	1.31801e-09	16.3841
ZBTB20	Protein coding	-1.36288	6.9999	-10.8138	1.33994e-11	1.31801e-09	16.2999
TNFRSF21	Protein coding	1.79657	5.316	10.8137	1.34019e-11	1.31801e-09	16.441
SERPINB13	Protein coding	2.50554	6.33838	10.8094	1.35249e-11	1.32593e-09	16.319
SAMSN1	Protein coding	2.01339	1.90508	10.7941	1.39741e-11	1.36568e-09	16.483
RAI14	Protein coding	-1.06411	5.97134	-10.7847	1.426e-11	1.38904e-09	16.352
TMEM126A	Protein coding	1.1442	3.28184	10.7835	1.42972e-11	1.38904e-09	16.4921
SHCBP1	Protein coding	1.85913	2.77158	10.7833	1.43021e-11	1.38904e-09	16.4924
ZNF525	Protein coding	-1.2687	4.22725	-10.7813	1.43624e-11	1.39273e-09	16.4738
FBXL19-AS1	lncRNA	1.42429	0.0717229	10.7781	1.44616e-11	1.40017e-09	16.1819
VTRNA1-3	Other	3.91697	-4.12352	10.7756	1.45412e-11	1.40353e-09	15.6584
CDK1	Protein coding	1.84916	3.82135	10.7719	1.46546e-11	1.40877e-09	16.4526
SERPINB3	Protein coding	5.56208	5.37513	10.7717	1.46632e-11	1.40877e-09	16.3795
KIF23	Protein coding	1.97211	3.79556	10.7699	1.47188e-11	1.41176e-09	16.4491
SNRPD1	Protein coding	1.29307	4.74966	10.7689	1.47504e-11	1.41176e-09	16.3954
ZNF135	Protein coding	-1.56224	2.14903	-10.7685	1.47621e-11	1.41176e-09	16.4128
KIF18B	Protein coding	1.74557	2.83579	10.7537	1.52365e-11	1.44729e-09	16.4309
TTK	Protein coding	1.89938	3.18352	10.7534	1.52495e-11	1.44729e-09	16.4292
ZNF844	Protein coding	-1.11959	4.02012	-10.7309	1.6002e-11	1.51181e-09	16.3721
HIST1H1B	Protein coding	1.76064	6.46375	10.7276	1.61166e-11	1.52034e-09	16.1258
KRT16P1	Other	5.21461	-3.09271	10.7266	1.61514e-11	1.52133e-09	15.7821
COBL	Protein coding	-1.57524	6.00477	-10.7254	1.61905e-11	1.52272e-09	16.2343
FAM117A	Protein coding	-1.16069	4.19724	-10.7242	1.6232e-11	1.52432e-09	16.3526
DTYMK	Protein coding	1.13939	3.80204	10.7165	1.65055e-11	1.54768e-09	16.3367
BOLA3	Protein coding	1.59083	2.14859	10.7091	1.67675e-11	1.56753e-09	16.3197
HJURP	Protein coding	2.11577	2.23753	10.7053	1.69076e-11	1.57827e-09	16.3156
KIF26A	Protein coding	-1.51697	3.38838	-10.7017	1.70368e-11	1.58597e-09	16.3215
MKI67	Protein coding	1.79673	6.79698	10.7009	1.70663e-11	1.58597e-09	16.0214
MTFR2	Protein coding	1.92481	0.588902	10.6975	1.71906e-11	1.59278e-09	16.1308
NCAPG	Protein coding	2.04175	3.35201	10.6961	1.72447e-11	1.59485e-09	16.3051
DNAH9	Protein coding	-1.52731	0.718202	-10.6956	1.7264e-11	1.59485e-09	16.0595
ICOSLG	Protein coding	-1.09955	2.74719	-10.6883	1.75369e-11	1.61528e-09	16.2849
KIF2C	Protein coding	1.9732	2.74537	10.6862	1.76165e-11	1.62022e-09	16.2878
NDUFB4	Protein coding	1.0797	5.05013	10.6588	1.86874e-11	1.70149e-09	16.135
RAB3B	Protein coding	-4.26893	2.85395	-10.6587	1.86909e-11	1.70149e-09	16.1639
EHBP1L1	Protein coding	1.00348	6.19627	10.6461	1.92056e-11	1.74327e-09	15.9868
CDC20	Protein coding	2.39935	3.59488	10.6381	1.95371e-11	1.76566e-09	16.1749
COX6B1	Protein coding	1.45837	5.14362	10.6222	2.02204e-11	1.81742e-09	16.0451
HRNR	Protein coding	3.48464	3.3753	10.6214	2.02584e-11	1.81742e-09	16.1463
SLC25A42	Protein coding	-1.1784	2.34338	-10.6204	2.03003e-11	1.81742e-09	16.1258
CNKSR2	Protein coding	-2.42607	2.45407	-10.62	2.03182e-11	1.81742e-09	16.1084
ACP7	Protein coding	2.73409	4.49078	10.6173	2.04347e-11	1.82304e-09	16.0851
TMEM69	Protein coding	1.0813	4.25503	10.6144	2.05641e-11	1.83196e-09	16.0965
SH2D2A	Protein coding	2.75324	0.00612145	10.6102	2.0754e-11	1.841e-09	15.8259
PLA2G4E	Protein coding	1.77783	6.97507	10.6058	2.09493e-11	1.85569e-09	15.7874
KIF20A	Protein coding	2.24836	3.31797	10.594	2.14921e-11	1.89303e-09	16.088
CLCA2	Protein coding	1.27134	8.57701	10.5884	2.17526e-11	1.91328e-09	15.4767
BUB1B	Protein coding	1.65191	2.99464	10.5819	2.20635e-11	1.93518e-09	16.0669
PGAM1	Protein coding	1.0925	6.22107	10.5792	2.21895e-11	1.93878e-09	15.8371
ESCO2	Protein coding	1.80209	2.45788	10.5791	2.21954e-11	1.93878e-09	16.0571
HIST1H2BF	Protein coding	2.5928	2.60099	10.578	2.22493e-11	1.93878e-09	16.0571
TIMM23	Protein coding	1.00248	3.9416	10.5775	2.22752e-11	1.93878e-09	16.0334
C7orf57	Protein coding	3.46266	-2.0902	10.5767	2.23125e-11	1.93878e-09	14.9561
AGFG2	Protein coding	-1.56132	4.6914	-10.5759	2.23529e-11	1.93878e-09	16.0146
ATP5PF	Protein coding	1.16601	4.93215	10.574	2.24439e-11	1.9414e-09	15.9607
AL355516.1	lncRNA	-2.66487	-4.61176	-10.5738	2.24526e-11	1.9414e-09	15.0397
SEC61G	Protein coding	1.63799	4.58106	10.5587	2.31995e-11	2.00109e-09	15.9523
GTF2IRD2B	Protein coding	-1.14801	2.07605	-10.5575	2.32607e-11	2.00359e-09	15.9783
AL590302.2	lncRNA	2.25563	-5.24082	10.5557	2.33519e-11	2.00869e-09	14.6821
KIF4A	Protein coding	1.91627	2.94676	10.5402	2.41492e-11	2.06023e-09	15.9782
AC006372.2	Other	4.37942	-3.22906	10.53	2.46906e-11	2.10068e-09	15.1269
EIF4A2	Protein coding	-1.21366	6.84806	-10.5233	2.50541e-11	2.12871e-09	15.6807
TMEM258	Protein coding	1.55263	3.57759	10.5224	2.50991e-11	2.12911e-09	15.9276
MYO1B	Protein coding	1.34515	6.94554	10.5101	2.5781e-11	2.17567e-09	15.5823
N4BP2L1	Protein coding	-1.41185	3.79724	-10.5078	2.59128e-11	2.1809e-09	15.9029
L3MBTL4	Protein coding	-1.3749	3.82175	-10.5021	2.62359e-11	2.20495e-09	15.8898
PPBP	Protein coding	5.28482	-3.27031	10.5015	2.62692e-11	2.20495e-09	15.4311
FAM171B	Protein coding	-1.48776	4.16262	-10.497	2.65235e-11	2.21901e-09	15.8688
XLOC_013531	lncRNA	4.07479	-3.51754	10.492	2.68135e-11	2.22882e-09	15.25
C14orf132	Protein coding	-1.93841	5.78382	-10.4915	2.68443e-11	2.22882e-09	15.7554
INTS13	Protein coding	1.07646	4.53533	10.4908	2.68872e-11	2.22882e-09	15.8104
LFNG	Protein coding	-1.5091	4.65667	-10.4904	2.69104e-11	2.22882e-09	15.8306
SNRPA	Protein coding	1.1638	4.59733	10.481	2.74667e-11	2.26588e-09	15.7844
TBCA	Protein coding	1.36047	4.37003	10.4745	2.78591e-11	2.29219e-09	15.7848
TK2	Protein coding	-1.02357	3.90287	-10.4685	2.82227e-11	2.31905e-09	15.8124
BAIAP2L2	Protein coding	1.48271	0.695644	10.4616	2.86517e-11	2.34504e-09	15.6681
ZNF852	Protein coding	-1.0786	2.43828	-10.4599	2.87569e-11	2.35058e-09	15.7931
LRIG1	Protein coding	-1.27138	5.92255	-10.4438	2.97837e-11	2.42815e-09	15.6197
LAD1	Protein coding	1.04105	8.3781	10.4334	3.04681e-11	2.48071e-09	15.1732
TRIP13	Protein coding	2.16301	2.37347	10.4301	3.06922e-11	2.4957e-09	15.7386
GAN	Protein coding	-2.33396	8.87645	-10.4263	3.09434e-11	2.50754e-09	15.1935
SGO2	Protein coding	1.49902	3.11446	10.4261	3.09582e-11	2.50754e-09	15.7317
TROAP	Protein coding	1.91043	1.90654	10.4176	3.15381e-11	2.54789e-09	15.6954
DUOXA1	Protein coding	1.11252	5.40127	10.4169	3.15882e-11	2.54865e-09	15.5735
GINS3	Protein coding	1.51127	2.73054	10.4155	3.16852e-11	2.55291e-09	15.7116
TMEM8B	Protein coding	-1.49793	3.94664	-10.415	3.17229e-11	2.55291e-09	15.6988
CLDN1	Protein coding	-1.64422	8.78425	-10.4133	3.18344e-11	2.55859e-09	15.1434
AL161431.1	lncRNA	4.97879	-0.257178	10.3985	3.28851e-11	2.63951e-09	15.2447
STIL	Protein coding	1.32113	3.55005	10.3926	3.33154e-11	2.66733e-09	15.6483
G36656	lncRNA	4.42325	-4.23494	10.3884	3.36198e-11	2.67912e-09	15.1407
CUBN	Protein coding	-1.41324	2.76951	-10.3882	3.36343e-11	2.67912e-09	15.6483
GGH	Protein coding	2.23497	5.56297	10.3843	3.39249e-11	2.69809e-09	15.4795
AL662890.3	Other	3.20201	-4.9069	10.3838	3.39596e-11	2.69809e-09	14.7222
DEPDC1B	Protein coding	2.06517	2.02295	10.3828	3.40349e-11	2.69809e-09	15.6269
SPRR2C	Other	7.55441	-2.4585	10.3798	3.42596e-11	2.70777e-09	15.5151
CCNB2	Protein coding	1.68207	3.05137	10.3644	3.54336e-11	2.77896e-09	15.5993
TCEAL9	Protein coding	1.66059	4.45809	10.364	3.54663e-11	2.77896e-09	15.5355
PSD3	Protein coding	-1.04453	6.27191	-10.3562	3.608e-11	2.80942e-09	15.3807
ARFGEF3	Protein coding	-2.15223	4.89056	-10.352	3.64146e-11	2.82843e-09	15.5252
CDHR1	Protein coding	-1.69499	7.81126	-10.347	3.6811e-11	2.85212e-09	15.1677
ULBP2	Protein coding	4.43412	-1.65631	10.3313	3.81057e-11	2.93786e-09	14.6742
GRIN3A	Protein coding	-1.514	2.28087	-10.3286	3.83269e-11	2.94884e-09	15.502
LAMA5	Protein coding	-1.29236	7.29745	-10.3285	3.83426e-11	2.94884e-09	15.1876
G13883	lncRNA	4.45196	-3.03846	10.3274	3.84313e-11	2.95202e-09	14.7033
MRPL21	Protein coding	1.07243	3.54021	10.3267	3.84893e-11	2.95285e-09	15.5061
KNL1	Protein coding	1.69451	3.90083	10.3188	3.91686e-11	2.9976e-09	15.4712
CSRNP3	Protein coding	-1.34219	3.55647	-10.3177	3.92569e-11	3.00068e-09	15.4972
MRPL58	Protein coding	1.18902	3.83351	10.3081	4.00997e-11	3.06136e-09	15.4527
RAB40C	Protein coding	-1.22188	5.01231	-10.2889	4.18304e-11	3.18569e-09	15.3603
UQCRH	Protein coding	1.38142	5.38099	10.2858	4.21162e-11	3.19576e-09	15.2841
G6692	lncRNA	3.64367	-4.64823	10.281	4.25649e-11	3.21808e-09	14.6762
G41001	lncRNA	3.07384	-1.73021	10.2796	4.26942e-11	3.22396e-09	14.5691
SRGAP2	Protein coding	-1.27182	6.36504	-10.2666	4.3934e-11	3.30558e-09	15.1766
HIST1H1A	Protein coding	2.2796	2.17475	10.2601	4.45699e-11	3.34939e-09	15.3699
SUB1	Protein coding	1.30817	6.73724	10.2558	4.49979e-11	3.37273e-09	15.0491
AR	Protein coding	-2.0899	5.55569	-10.2548	4.50965e-11	3.37273e-09	15.2606
ZNF439	Protein coding	-1.10722	2.47371	-10.2535	4.52176e-11	3.37774e-09	15.3539
TTC3P1	Other	-1.15955	3.91556	-10.2434	4.62398e-11	3.44997e-09	15.3237
MYBL2	Protein coding	2.37265	3.38758	10.242	4.63829e-11	3.45652e-09	15.3246
PAK1IP1	Protein coding	1.21007	3.75389	10.2397	4.66174e-11	3.4665e-09	15.3065
MMP16	Protein coding	-1.98334	3.56332	-10.2396	4.66278e-11	3.4665e-09	15.33
SKA1	Protein coding	2.361	1.49208	10.2343	4.71746e-11	3.50298e-09	15.2801
DEFB103B	Protein coding	3.96734	-3.91091	10.2269	4.79602e-11	3.54446e-09	14.6894
DLGAP5	Protein coding	2.41608	2.92205	10.2241	4.82528e-11	3.56186e-09	15.2967
GNL2	Protein coding	1.04414	5.62679	10.2229	4.83833e-11	3.56728e-09	15.1202
FXYD5	Protein coding	1.53027	4.7151	10.2112	4.96506e-11	3.63741e-09	15.179
SH3PXD2A-AS1	lncRNA	2.02586	3.20668	10.2109	4.96839e-11	3.63741e-09	15.2621
G10489	lncRNA	-3.90551	-3.69723	-10.2081	4.99876e-11	3.65358e-09	14.7836
BLM	Protein coding	1.72908	2.1473	10.2071	5.01014e-11	3.65358e-09	15.255
TPRKB	Protein coding	1.19278	3.48358	10.2068	5.01388e-11	3.65358e-09	15.2454
GALNT6	Protein coding	2.05858	4.62386	10.2035	5.05049e-11	3.67209e-09	15.1677
COQ8A	Protein coding	-1.17906	4.73947	-10.1974	5.11851e-11	3.7125e-09	15.1774
F12	Protein coding	2.2692	1.92676	10.1888	5.21719e-11	3.77694e-09	15.2079
CROCC	Protein coding	-1.09645	4.77304	-10.1886	5.21945e-11	3.77694e-09	15.1551
ATP5MD	Protein coding	1.55172	3.79368	10.1827	5.28794e-11	3.82207e-09	15.1782
PUDP	Protein coding	1.21595	2.98445	10.1748	5.38187e-11	3.88546e-09	15.1884
BCL2L12	Protein coding	1.40557	2.20492	10.1713	5.42397e-11	3.91134e-09	15.1789
SMG1	Protein coding	-1.0089	8.37522	-10.1686	5.45676e-11	3.92376e-09	14.638
PPP4R1	Protein coding	1.0012	7.06318	10.1683	5.46005e-11	3.92376e-09	14.8062
USB1	Protein coding	1.01873	4.29768	10.1621	5.53556e-11	3.96889e-09	15.1046
PPIF	Protein coding	1.18605	6.21744	10.1507	5.67719e-11	4.05647e-09	14.8855
NUDT15	Protein coding	1.05728	4.0571	10.1493	5.69543e-11	4.06484e-09	15.0917
MTMR11	Protein coding	-1.13198	3.62788	-10.1425	5.7818e-11	4.11419e-09	15.1115
RNF222	Protein coding	1.60376	3.19793	10.1423	5.78433e-11	4.11419e-09	15.1122
TENM4	Protein coding	-1.34599	5.63943	-10.1406	5.80636e-11	4.12516e-09	14.9786
ZNF665	Protein coding	-1.16317	1.18151	-10.1358	5.86816e-11	4.15983e-09	15.006
ARHGEF19	Protein coding	-1.18465	3.9458	-10.1257	6.00185e-11	4.24473e-09	15.064
IL2RA	Protein coding	2.44416	0.891149	10.1226	6.04275e-11	4.26882e-09	14.9859
TBC1D24	Protein coding	-1.16551	3.27878	-10.1215	6.05765e-11	4.27451e-09	15.0731
FOXO4	Protein coding	-1.06487	4.48271	-10.1207	6.0685e-11	4.27733e-09	15.0228
NDUFS6	Protein coding	1.30151	4.37243	10.1179	6.10668e-11	4.29939e-09	15.0001
POLE2	Protein coding	1.37763	1.88644	10.1147	6.15012e-11	4.3251e-09	15.0466
RCC1	Protein coding	1.26175	4.48011	10.1094	6.22349e-11	4.36196e-09	14.9731
MRPL12	Protein coding	1.44081	1.27208	10.1051	6.2823e-11	4.38841e-09	14.9889
LRRN1	Protein coding	-1.62795	2.66543	-10.102	6.32589e-11	4.41391e-09	15.028
BOC	Protein coding	-1.42137	6.30433	-10.0957	6.41527e-11	4.46133e-09	14.8063
PHLDA2	Protein coding	2.69029	3.22659	10.0923	6.4637e-11	4.48686e-09	15.0012
C17orf113	Protein coding	-1.65869	-0.0471293	-10.09	6.4981e-11	4.50388e-09	14.6462
RIOK1	Protein coding	1.00587	4.59782	10.0879	6.52812e-11	4.51968e-09	14.9178
NUF2	Protein coding	1.95842	1.86377	10.0753	6.71416e-11	4.62626e-09	14.9608
APBA1	Protein coding	-1.39702	3.98502	-10.0749	6.71911e-11	4.62626e-09	14.9519
ACSS1	Protein coding	-1.19448	4.33134	-10.0636	6.89136e-11	4.7327e-09	14.907
SLC22A17	Protein coding	-1.35059	3.01525	-10.0615	6.92422e-11	4.74655e-09	14.944
TIMM17A	Protein coding	1.04788	4.2717	10.0585	6.97078e-11	4.77323e-09	14.8762
SIRPB1	Protein coding	3.62087	-0.555273	10.0553	7.02069e-11	4.79563e-09	14.5508
CDC45	Protein coding	2.07467	1.88518	10.0549	7.02654e-11	4.79563e-09	14.9175
SNRPD3	Protein coding	1.03237	5.7038	10.0536	7.04686e-11	4.80425e-09	14.7322
KIF14	Protein coding	1.97981	2.83737	10.0485	7.12795e-11	4.85424e-09	14.9134
MAGOH	Protein coding	1.00285	3.89224	10.0381	7.29436e-11	4.94599e-09	14.8548
NEK2	Protein coding	2.06022	1.75315	10.0301	7.42618e-11	5.01902e-09	14.8583
NPM1P27	Other	1.50122	1.62451	10.0267	7.48243e-11	5.04611e-09	14.8446
F2R	Protein coding	-1.18557	6.25383	-10.012	7.73353e-11	5.20422e-09	14.6168
MAGI1	Protein coding	-1.04192	5.99611	-10.007	7.82094e-11	5.25172e-09	14.6312
AC006372.3	lncRNA	3.1069	-3.33038	9.99762	7.98596e-11	5.33386e-09	13.7466
BCL2A1	Protein coding	3.0726	-0.601145	9.99606	8.01398e-11	5.33795e-09	14.4268
PPIL1	Protein coding	1.35958	3.36636	9.99077	8.10955e-11	5.38759e-09	14.7726
ABCA3	Protein coding	-1.44951	4.22647	-9.98687	8.1807e-11	5.42163e-09	14.7456
TSC22D1	Protein coding	-1.06327	6.25625	-9.98612	8.1944e-11	5.42163e-09	14.5536
HAUS8	Protein coding	1.00845	1.53802	9.98606	8.19552e-11	5.42163e-09	14.7509
HMMR	Protein coding	2.15914	2.62557	9.985	8.215e-11	5.42877e-09	14.776
BUB1	Protein coding	1.97028	3.49046	9.97548	8.39223e-11	5.52834e-09	14.7326
SOX5	Protein coding	-2.17688	4.66255	-9.97399	8.42027e-11	5.54096e-09	14.7046
GXYLT2	Protein coding	-2.03022	4.32294	-9.96369	8.61693e-11	5.64933e-09	14.6971
AC006372.1	lncRNA	3.69673	-4.12093	9.96281	8.63411e-11	5.6519e-09	14.0734
GADD45GIP1	Protein coding	1.15958	4.79082	9.96039	8.68093e-11	5.6766e-09	14.6147
BCL11B	Protein coding	-1.05771	7.25197	-9.9599	8.69049e-11	5.67691e-09	14.3558
CLSPN	Protein coding	1.92809	2.81093	9.95273	8.83151e-11	5.75896e-09	14.7027
NUDT1	Protein coding	1.03729	3.0991	9.95258	8.83454e-11	5.75896e-09	14.6972
LAMB4	Protein coding	-1.96192	5.89385	-9.9502	8.88175e-11	5.7837e-09	14.5414
CMSS1	Protein coding	1.09258	3.78279	9.94296	9.02737e-11	5.8724e-09	14.648
SLITRK6	Protein coding	-1.6748	4.01431	-9.92189	9.46505e-11	6.10623e-09	14.6144
NME1	Protein coding	1.34966	2.59478	9.91975	9.5109e-11	6.12947e-09	14.6323
COMTD1	Protein coding	1.0175	3.47245	9.91229	9.67164e-11	6.22023e-09	14.5947
OASL	Protein coding	4.6246	2.42025	9.90916	9.74e-11	6.25775e-09	14.6068
ECT2	Protein coding	1.44428	4.82241	9.90866	9.75115e-11	6.25848e-09	14.4934
SCD5	Protein coding	-1.38703	3.82131	-9.90739	9.77905e-11	6.26994e-09	14.5864
NOP56	Protein coding	1.16264	5.92778	9.90602	9.80907e-11	6.28274e-09	14.3697
EXO1	Protein coding	1.8986	2.06182	9.9055	9.82061e-11	6.28368e-09	14.597
AC091182.2	lncRNA	3.94801	-2.4667	9.89953	9.95359e-11	6.3565e-09	13.6276
CTSL	Protein coding	2.17582	5.50091	9.89419	1.0074e-10	6.41949e-09	14.3882
GRID2IP	Protein coding	-1.28665	0.122086	-9.89232	1.01165e-10	6.44e-09	14.3079
SALL2	Protein coding	-1.17688	2.69515	-9.89036	1.01612e-10	6.44874e-09	14.5673
ZWINT	Protein coding	1.63848	3.25891	9.88829	1.02088e-10	6.47239e-09	14.548
MACROD2	Protein coding	-2.13052	2.66009	-9.88618	1.02575e-10	6.49005e-09	14.5535
UBLCP1	Protein coding	1.08131	5.09906	9.88447	1.0297e-10	6.50193e-09	14.4144
KY	Protein coding	-1.5152	3.00286	-9.87985	1.04047e-10	6.56329e-09	14.5444
HOMER3	Protein coding	1.0483	3.30191	9.87863	1.04335e-10	6.57306e-09	14.526
CGNL1	Protein coding	-1.88978	6.28572	-9.8783	1.04413e-10	6.57306e-09	14.3316
NETO2	Protein coding	2.66725	2.6767	9.87663	1.04806e-10	6.59115e-09	14.5361
ZNF418	Protein coding	-1.4045	2.22185	-9.87541	1.05094e-10	6.60265e-09	14.5228
FAM66C	lncRNA	-1.5958	0.569285	-9.87433	1.0535e-10	6.61206e-09	14.3487
MRPL15	Protein coding	1.0543	4.66713	9.8663	1.07275e-10	6.71263e-09	14.4136
NDUFA4	Protein coding	1.22879	6.13614	9.84973	1.11363e-10	6.91418e-09	14.2141
INA	Protein coding	2.92732	1.95952	9.84966	1.11382e-10	6.91418e-09	14.4709
PLP2	Protein coding	1.13583	7.24938	9.84597	1.12314e-10	6.95135e-09	14.0419
ZYX	Protein coding	1.06226	6.47002	9.83855	1.1421e-10	7.06171e-09	14.1433
POC1A	Protein coding	1.79097	1.65517	9.83617	1.14828e-10	7.08585e-09	14.432
FUT2	Protein coding	1.98578	2.98693	9.83322	1.15594e-10	7.11549e-09	14.4329
CHPT1	Protein coding	-1.25798	4.47279	-9.83301	1.1565e-10	7.11549e-09	14.3828
XLOC_004198	lncRNA	3.00848	-1.64226	9.8309	1.16202e-10	7.14244e-09	13.7524
HMGA2	Protein coding	3.31314	-0.710809	9.82289	1.18327e-10	7.25161e-09	14.0346
VSNL1	Protein coding	1.95445	4.83207	9.82092	1.18854e-10	7.27678e-09	14.2917
MRPS12	Protein coding	1.20791	3.31763	9.81711	1.19885e-10	7.33271e-09	14.3873
E2F7	Protein coding	1.61062	2.50897	9.80951	1.21963e-10	7.43123e-09	14.3885
DSC2	Protein coding	2.86629	7.86943	9.80288	1.23808e-10	7.52839e-09	13.8394
KIF18A	Protein coding	1.61265	2.29948	9.79104	1.27173e-10	7.71799e-09	14.3476
FCMR	Protein coding	2.79773	0.79664	9.78469	1.29016e-10	7.8064e-09	14.2522
TMEM132C	Protein coding	-2.46309	2.57751	-9.78303	1.29503e-10	7.82142e-09	14.3212
AC140479.7	Other	4.15372	-0.951657	9.77637	1.31472e-10	7.91734e-09	13.8339
FBXO5	Protein coding	1.14936	2.43285	9.76971	1.33474e-10	8.03018e-09	14.3004
CTPS1	Protein coding	1.56152	4.56504	9.76764	1.34102e-10	8.0602e-09	14.1956
IRX5	Protein coding	-1.10017	4.90545	-9.76631	1.34508e-10	8.07635e-09	14.1969
G18966	lncRNA	3.55407	-4.60271	9.76568	1.34698e-10	8.07635e-09	13.6605
GBAP1	Other	2.34073	1.5825	9.74874	1.3998e-10	8.3652e-09	14.2363
HTR3B	Protein coding	4.11694	-4.05755	9.74589	1.40889e-10	8.41146e-09	13.7869
G7779	lncRNA	4.55626	-2.60788	9.74159	1.4227e-10	8.48446e-09	13.497
ASPM	Protein coding	1.54392	5.44846	9.74084	1.42513e-10	8.48446e-09	14.0467
AK6	Protein coding	1.23799	2.7002	9.74032	1.42683e-10	8.48609e-09	14.2324
NAMPTP1	Other	2.7738	0.194778	9.73374	1.44833e-10	8.58131e-09	14.0645
KIF20B	Protein coding	1.00293	5.22316	9.72836	1.46615e-10	8.67865e-09	14.0469
SPATA24	Protein coding	1.48442	-0.212206	9.72563	1.47527e-10	8.72433e-09	13.9768
SMAGP	Protein coding	1.12719	4.28643	9.725	1.47738e-10	8.72858e-09	14.1235
GTSE1	Protein coding	1.76826	1.89415	9.72217	1.48693e-10	8.7714e-09	14.1893
HDAC5	Protein coding	-1.11088	6.29173	-9.72202	1.48744e-10	8.7714e-09	13.9473
ARNTL2	Protein coding	1.14738	5.52393	9.71818	1.50049e-10	8.83168e-09	13.9884
ACVR2B	Protein coding	-1.19908	3.77318	-9.71554	1.50952e-10	8.87647e-09	14.1554
HIST1H3A	Protein coding	1.59568	1.96356	9.71309	1.51798e-10	8.91782e-09	14.1706
SPTSSA	Protein coding	1.30098	5.77506	9.71134	1.52403e-10	8.92815e-09	13.9424
WFS1	Protein coding	-1.07396	4.76991	-9.70773	1.53658e-10	8.99096e-09	14.0729
TPPP	Protein coding	-2.603	4.28113	-9.70521	1.54543e-10	9.02814e-09	14.1261
MRPL52	Protein coding	1.01382	3.05043	9.70224	1.55592e-10	9.0724e-09	14.1392
XRCC2	Protein coding	1.56333	1.68305	9.69539	1.58038e-10	9.19784e-09	14.1235
G10803	lncRNA	4.62852	-3.91865	9.68714	1.61037e-10	9.35499e-09	13.8117
SMIM25	lncRNA	2.84191	-0.441784	9.68275	1.62659e-10	9.44041e-09	13.8294
SCIN	Protein coding	-1.88791	2.64824	-9.68182	1.63004e-10	9.45167e-09	14.1028
IL36A	Protein coding	7.79509	-2.20362	9.68123	1.6322e-10	9.4554e-09	13.9815
SYNE2	Protein coding	-1.31381	9.45783	-9.67968	1.63798e-10	9.48009e-09	13.3191
GALE	Protein coding	1.26921	2.85827	9.67453	1.65735e-10	9.57447e-09	14.0816
ORMDL2	Protein coding	1.14347	2.09694	9.6737	1.66047e-10	9.5836e-09	14.085
FKBPL	Protein coding	1.51749	2.92456	9.67088	1.67122e-10	9.61899e-09	14.0712
KRT16P6	Other	4.53352	0.125593	9.66764	1.68361e-10	9.67248e-09	13.8913
CDK2AP2	Protein coding	1.062	3.87954	9.66593	1.69018e-10	9.70129e-09	14.0176
ERCC6L	Protein coding	1.42884	2.07884	9.66146	1.70752e-10	9.76489e-09	14.0577
ZNF501	Protein coding	-1.05339	2.31314	-9.65989	1.71365e-10	9.77985e-09	14.0526
PLLP	Protein coding	-1.9352	4.29806	-9.6554	1.73129e-10	9.85069e-09	14.0026
ZNF573	Protein coding	-1.02667	2.35341	-9.653	1.74083e-10	9.89198e-09	14.0381
CENPL	Protein coding	1.02722	2.57065	9.651	1.74879e-10	9.90764e-09	14.0342
HIST1H2BE	Protein coding	1.41739	3.57876	9.65086	1.74933e-10	9.90764e-09	13.9995
LCE3A	Protein coding	8.28935	-0.513984	9.65004	1.75262e-10	9.91082e-09	13.492
HIST1H4L	Protein coding	2.42631	1.91092	9.64978	1.75366e-10	9.91082e-09	14.0286
GNA15	Protein coding	1.4071	5.08188	9.64845	1.759e-10	9.923e-09	13.8752
RAD51AP1	Protein coding	1.68418	1.79066	9.64706	1.7646e-10	9.94565e-09	14.0199
TCP11L2	Protein coding	-1.14292	5.78732	-9.64281	1.78181e-10	1.00245e-08	13.8266
WNK2	Protein coding	-2.90983	4.62794	-9.63714	1.80503e-10	1.0146e-08	13.9607
PAIP2B	Protein coding	-1.72898	5.70598	-9.63336	1.82073e-10	1.02067e-08	13.8304
NDUFAB1	Protein coding	1.37896	4.84034	9.62747	1.84538e-10	1.0315e-08	13.8512
GJB4	Protein coding	-2.93385	3.20367	-9.62164	1.87017e-10	1.04184e-08	13.97
CD164L2	Protein coding	1.7445	1.58748	9.61597	1.89456e-10	1.05261e-08	13.9448
NIPAL4	Protein coding	1.04288	6.77639	9.60891	1.92546e-10	1.06504e-08	13.5701
CNGB1	Protein coding	4.54908	-1.67961	9.59796	1.97433e-10	1.08918e-08	13.242
CACNA2D2	Protein coding	-1.43882	1.99919	-9.59461	1.98956e-10	1.09588e-08	13.8955
ARG2	Protein coding	1.39947	1.2103	9.59452	1.98998e-10	1.09588e-08	13.8776
BTC	Protein coding	-4.30739	3.27428	-9.59323	1.99587e-10	1.09815e-08	13.9006
HIF1A	Protein coding	1.4583	7.27261	9.58465	2.03548e-10	1.11699e-08	13.4303
CASP4	Protein coding	1.15498	5.50255	9.57638	2.07446e-10	1.13639e-08	13.6646
HSPD1P3	Other	5.02432	-3.85312	9.5738	2.08676e-10	1.14122e-08	13.6334
DPAGT1	Protein coding	1.00171	3.99686	9.57376	2.08695e-10	1.14122e-08	13.7999
G10488	lncRNA	-3.75145	-3.74824	-9.56717	2.11875e-10	1.15457e-08	13.449
STUM	Protein coding	-1.881	3.0883	-9.55329	2.18735e-10	1.18884e-08	13.8147
PRKCQ	Protein coding	2.21906	1.25686	9.54192	2.24523e-10	1.21712e-08	13.7634
PNP	Protein coding	1.94889	4.00514	9.54107	2.24961e-10	1.21844e-08	13.7205
GDA	Protein coding	4.99319	2.01589	9.53712	2.27013e-10	1.22636e-08	13.7704
GART	Protein coding	1.00272	5.70785	9.53315	2.29094e-10	1.23654e-08	13.5409
PPIAP22	Other	2.81977	4.88086	9.52854	2.31539e-10	1.24865e-08	13.6152
AL355338.1	lncRNA	2.13624	0.758869	9.51707	2.37726e-10	1.27541e-08	13.6706
BFSP1	Protein coding	1.49373	0.364936	9.50572	2.4402e-10	1.30469e-08	13.6029
CYBRD1	Protein coding	-1.52837	8.5418	-9.50212	2.46055e-10	1.31179e-08	13.0916
XLOC_009602	lncRNA	4.29469	-1.82623	9.50188	2.46189e-10	1.31179e-08	13.0001
TMEM117	Protein coding	1.05099	4.4719	9.49192	2.51905e-10	1.33468e-08	13.5744
HPDL	Protein coding	2.12739	0.620426	9.49179	2.5198e-10	1.33468e-08	13.6014
ATP5F1E	Protein coding	1.23046	5.06445	9.48826	2.54039e-10	1.34315e-08	13.5084
MRPL3	Protein coding	1.14637	5.96174	9.4835	2.56841e-10	1.3524e-08	13.3921
MRTO4	Protein coding	1.20545	4.21024	9.48221	2.57607e-10	1.35415e-08	13.5727
ZNF559	Protein coding	-1.35846	2.73615	-9.47625	2.61172e-10	1.36943e-08	13.6426
ORC6	Protein coding	1.92427	1.4983	9.4718	2.63866e-10	1.37917e-08	13.6199
IRAK2	Protein coding	1.61108	3.25007	9.46154	2.70187e-10	1.40725e-08	13.5834
ADGRF1	Protein coding	5.15835	-1.6991	9.46011	2.71084e-10	1.41074e-08	12.9564
C16orf74	Protein coding	1.70998	1.19053	9.45815	2.72309e-10	1.41359e-08	13.5747
EEF1AKMT4	Protein coding	2.14733	0.386453	9.45682	2.73147e-10	1.41558e-08	13.498
COL21A1	Protein coding	-1.47779	3.83892	-9.45632	2.73461e-10	1.41603e-08	13.5665
BBS2	Protein coding	-1.0353	5.02949	-9.45367	2.75143e-10	1.42139e-08	13.4653
LY6D	Protein coding	1.35192	7.02067	9.45361	2.75179e-10	1.42139e-08	13.1667
PIF1	Protein coding	2.27964	0.234893	9.45217	2.76097e-10	1.42164e-08	13.4689
C1QBP	Protein coding	1.10985	5.48132	9.45211	2.76138e-10	1.42164e-08	13.3789
ZSCAN12P1	Other	2.19532	-0.265142	9.44841	2.78504e-10	1.43122e-08	13.3779
ADCY2	Protein coding	-2.19704	3.7317	-9.44311	2.81936e-10	1.44435e-08	13.5496
NUDT8	Protein coding	1.10926	2.60391	9.44074	2.83486e-10	1.44991e-08	13.5584
PPIAP11	Other	1.51223	-1.18786	9.43993	2.84018e-10	1.45144e-08	13.1313
UST	Protein coding	-1.58292	4.68254	-9.4379	2.85353e-10	1.45588e-08	13.47
HIST1H4F	Protein coding	1.35178	3.25779	9.43342	2.88327e-10	1.46746e-08	13.5193
E2F8	Protein coding	1.43309	2.98616	9.43025	2.90446e-10	1.47584e-08	13.5233
LINC01550	lncRNA	-1.72459	2.75126	-9.42795	2.91997e-10	1.48058e-08	13.5336
LRP8	Protein coding	1.81938	3.26896	9.42781	2.9209e-10	1.48058e-08	13.5048
ARHGEF28	Protein coding	-1.22536	5.92202	-9.42711	2.92563e-10	1.48177e-08	13.3138
RNF180	Protein coding	-1.28948	4.08014	-9.42587	2.93399e-10	1.4836e-08	13.4804
ARMH4	Protein coding	-1.30698	3.14283	-9.42336	2.95112e-10	1.49106e-08	13.5154
PRR13P5	Other	2.34596	-1.93422	9.41746	2.99165e-10	1.50909e-08	12.821
ATP6V1F	Protein coding	1.28508	4.51769	9.41549	3.00534e-10	1.51478e-08	13.3918
LINC02159	lncRNA	4.00818	-0.779146	9.4099	3.04448e-10	1.52671e-08	13.1452
GAS1	Protein coding	-1.30306	6.23844	-9.40967	3.04613e-10	1.52671e-08	13.2361
CHCHD4	Protein coding	1.00981	2.83077	9.40549	3.07571e-10	1.5403e-08	13.4725
G4024	lncRNA	3.89731	-3.14919	9.40108	3.1073e-10	1.55302e-08	12.7562
SNORD39	Other	4.19124	-3.76292	9.39575	3.14595e-10	1.56918e-08	13.1445
CHAC1	Protein coding	4.12125	0.591789	9.39242	3.17031e-10	1.58007e-08	13.3583
AC005392.2	lncRNA	5.59663	-3.02914	9.39184	3.17454e-10	1.58091e-08	13.2142
AL121832.2	lncRNA	1.30011	-0.0294955	9.39097	3.18098e-10	1.5819e-08	13.2946
COX7C	Protein coding	1.03043	6.04838	9.39089	3.18158e-10	1.5819e-08	13.1655
ARHGDIB	Protein coding	1.3812	5.95844	9.38856	3.19876e-10	1.58665e-08	13.1683
COX5A	Protein coding	1.23746	5.42422	9.38714	3.20933e-10	1.58998e-08	13.2331
VPS9D1-AS1	lncRNA	1.86557	1.24233	9.38697	3.21057e-10	1.58998e-08	13.4186
S100A15A	Other	4.29313	-4.09253	9.3845	3.22903e-10	1.59786e-08	13.1124
TXN	Protein coding	1.15381	5.96726	9.38	3.26292e-10	1.61207e-08	13.1491
SDC4	Protein coding	-1.30017	7.25024	-9.37786	3.27913e-10	1.61752e-08	13.0172
G33755	lncRNA	4.37044	-2.3765	9.3756	3.2964e-10	1.62476e-08	12.6507
NEURL1B	Protein coding	-1.1649	5.73691	-9.37183	3.32535e-10	1.63774e-08	13.2035
IVL	Protein coding	2.3747	7.886	9.37029	3.33726e-10	1.64231e-08	12.8213
AC073349.2	Other	-1.39606	1.55981	-9.36892	3.34789e-10	1.64624e-08	13.3723
FOSL1	Protein coding	4.16203	3.11017	9.36596	3.37099e-10	1.65499e-08	13.3758
PCNA	Protein coding	1.16823	4.9785	9.36493	3.37901e-10	1.65762e-08	13.2308
RAC2	Protein coding	1.84674	2.49799	9.35985	3.41909e-10	1.67466e-08	13.3756
MCM10	Protein coding	2.11099	2.35994	9.35607	3.44921e-10	1.68545e-08	13.3691
POLR2J	Protein coding	1.32637	3.5787	9.35433	3.46325e-10	1.69098e-08	13.3202
PITPNM1	Protein coding	1.09263	3.87148	9.35137	3.48711e-10	1.7013e-08	13.2948
RCAN2	Protein coding	-1.26844	4.97452	-9.34788	3.51549e-10	1.71247e-08	13.229
CKMT1B	Protein coding	1.83528	4.14575	9.34476	3.54106e-10	1.72224e-08	13.2568
HIST1H2AG	Protein coding	1.48042	4.22866	9.33784	3.59853e-10	1.7407e-08	13.2353
PRSS27	Protein coding	3.40098	2.61463	9.33219	3.64609e-10	1.75996e-08	13.3113
LINC01336	lncRNA	1.8165	-0.099843	9.33211	3.6468e-10	1.75996e-08	13.1582
SMC4	Protein coding	1.05814	5.86314	9.3246	3.711e-10	1.78818e-08	13.0339
PWAR6	lncRNA	-1.42887	1.49108	-9.31644	3.78212e-10	1.81684e-08	13.2506
SERPINA1	Protein coding	2.72228	2.18998	9.3152	3.79309e-10	1.82071e-08	13.2776
ANKRD31	Protein coding	2.08954	0.698407	9.30561	3.8787e-10	1.85184e-08	13.1995
PREX2	Protein coding	-1.01089	5.44729	-9.29841	3.94438e-10	1.87926e-08	13.0606
ZBED2	Protein coding	2.42737	2.12111	9.29686	3.95865e-10	1.88151e-08	13.2359
C3orf52	Protein coding	-1.90745	4.51355	-9.29683	3.95892e-10	1.88151e-08	13.1639
FAM110C	Protein coding	1.46777	5.01665	9.29566	3.9697e-10	1.88377e-08	13.0619
ALDH6A1	Protein coding	-1.21687	4.62019	-9.29134	4.00991e-10	1.89996e-08	13.1284
CA11	Protein coding	-1.08704	2.83524	-9.28274	4.0911e-10	1.92965e-08	13.1996
MIR4653	Other	2.17585	-2.07473	9.28036	4.11388e-10	1.93893e-08	12.4916
KRT16P2	Other	5.30297	-1.70676	9.27199	4.19498e-10	1.9712e-08	12.5653
FNBP1L	Protein coding	-1.04026	5.40416	-9.26899	4.22448e-10	1.98208e-08	12.9971
ZIK1	Protein coding	-1.42181	2.35887	-9.26483	4.26569e-10	1.99841e-08	13.1625
AL049767.1	Other	4.43234	-2.53274	9.25911	4.32301e-10	2.02317e-08	12.4417
GRHL3	Protein coding	1.21172	6.43017	9.25507	4.36394e-10	2.03832e-08	12.7898
TK1	Protein coding	1.59671	3.64692	9.2529	4.38616e-10	2.04564e-08	13.0799
HIST1H2AJ	Protein coding	1.59856	3.76188	9.25161	4.39935e-10	2.05026e-08	13.0691
PSMG1	Protein coding	1.32439	3.93401	9.24942	4.42193e-10	2.05771e-08	13.053
FCHSD1	Protein coding	1.2536	4.79917	9.24839	4.43257e-10	2.06113e-08	12.9753
GPR4	Protein coding	2.28269	0.867858	9.24736	4.44335e-10	2.0646e-08	13.0823
FOXO6	Protein coding	-1.70675	1.20622	-9.24287	4.4902e-10	2.08173e-08	13.0593
HS3ST6	Protein coding	-2.32832	4.45766	-9.23905	4.53041e-10	2.09433e-08	13.0419
HMBS	Protein coding	1.25897	2.99487	9.23731	4.5489e-10	2.10114e-08	13.0793
AL024508.2	lncRNA	2.26438	-1.24019	9.23579	4.56509e-10	2.10706e-08	12.6897
GBA	Protein coding	1.20718	5.65334	9.23024	4.62477e-10	2.12675e-08	12.8359
DCDC1	Protein coding	-2.36065	-2.18419	-9.22888	4.63951e-10	2.13092e-08	12.0174
CYP39A1	Protein coding	-1.90454	3.65991	-9.21294	4.81577e-10	2.19039e-08	13.0189
NDUFB3	Protein coding	1.83417	3.8532	9.21126	4.8348e-10	2.19744e-08	12.9678
TRIM15	Protein coding	3.77797	-0.955527	9.21044	4.84404e-10	2.20004e-08	12.6732
PLXNA2	Protein coding	-1.0949	6.47333	-9.20796	4.8723e-10	2.21127e-08	12.7221
MRPL32	Protein coding	1.4756	3.87518	9.20238	4.9364e-10	2.23859e-08	12.9467
ALOX12B	Protein coding	1.47593	6.59141	9.20064	4.95651e-10	2.24459e-08	12.6349
SNHG14	Other	-1.17069	4.38253	-9.19938	4.97123e-10	2.24963e-08	12.9309
CTSF	Protein coding	-1.86746	4.7798	-9.19845	4.9821e-10	2.25291e-08	12.91
ATP8A1	Protein coding	-1.34043	4.20619	-9.19477	5.02521e-10	2.26912e-08	12.9363
PCLAF	Protein coding	2.13324	1.19952	9.19409	5.03316e-10	2.26966e-08	12.9829
ACSF2	Protein coding	-1.12725	3.71963	-9.19313	5.0445e-10	2.2729e-08	12.9595
CD7	Protein coding	2.51847	0.384629	9.18849	5.09966e-10	2.29279e-08	12.9056
SERINC2	Protein coding	1.13999	5.39895	9.188	5.10557e-10	2.2938e-08	12.7687
CDCA3	Protein coding	1.65002	1.93879	9.18358	5.15876e-10	2.31436e-08	12.977
MBOAT1	Protein coding	-1.01769	2.8938	-9.18319	5.16353e-10	2.31484e-08	12.9688
EPGN	Protein coding	5.42264	1.60432	9.18007	5.2014e-10	2.32848e-08	12.9492
CHADL	Protein coding	-1.86009	1.33986	-9.17825	5.22367e-10	2.3351e-08	12.9211
ACTG1P10	Other	-1.59425	-0.654536	-9.17532	5.25975e-10	2.34786e-08	12.5913
SMIM4	Protein coding	1.33785	1.01789	9.17229	5.29721e-10	2.36121e-08	12.924
UGT1A7	Protein coding	2.32855	1.23116	9.16797	5.35124e-10	2.38315e-08	12.9258
XLOC_003411	lncRNA	-3.15799	-3.81538	-9.16506	5.3879e-10	2.3931e-08	12.2654
RGS6	Protein coding	-1.80227	1.51228	-9.16408	5.40029e-10	2.39519e-08	12.903
PBXIP1	Protein coding	-1.04218	5.98504	-9.16284	5.41598e-10	2.40044e-08	12.6773
KRT16P5	Other	3.02164	-1.63938	9.15837	5.47315e-10	2.41828e-08	12.4089
TIMELESS	Protein coding	1.21884	4.46162	9.15821	5.47523e-10	2.41828e-08	12.796
HMGB3	Protein coding	1.19468	4.16918	9.15576	5.5068e-10	2.42616e-08	12.8162
PRKCQ-AS1	Other	2.56553	-0.157673	9.15379	5.53237e-10	2.43303e-08	12.7553
AC011445.2	Other	3.42096	-4.5028	9.14996	5.58237e-10	2.44985e-08	12.4611
FOXP3	Protein coding	1.77267	1.67191	9.13887	5.72974e-10	2.50221e-08	12.8722
UQCR10	Protein coding	1.07492	4.08249	9.1353	5.77808e-10	2.52142e-08	12.7758
VMP1	Protein coding	1.03884	6.46652	9.13503	5.7818e-10	2.52142e-08	12.5015
PINX1	Protein coding	1.16213	3.03587	9.12737	5.88683e-10	2.56365e-08	12.8227
TLL1	Protein coding	-1.08507	3.12409	-9.11736	6.0272e-10	2.62112e-08	12.8097
CENPF	Protein coding	1.34182	6.11281	9.11573	6.05026e-10	2.62805e-08	12.5032
CD1A	Protein coding	-2.04487	3.68993	-9.11564	6.05157e-10	2.62805e-08	12.7929
KLK10	Protein coding	2.05655	5.79286	9.11428	6.071e-10	2.63466e-08	12.5397
PCDHGA4	Protein coding	-1.24662	1.36318	-9.11175	6.10735e-10	2.6486e-08	12.7851
CSTB	Protein coding	2.45877	6.45328	9.11121	6.11499e-10	2.65007e-08	12.4415
ARL5B	Protein coding	1.01931	6.22615	9.10781	6.16417e-10	2.66768e-08	12.4711
METTL5	Protein coding	1.00122	3.65286	9.10558	6.19666e-10	2.67988e-08	12.7377
MIR4767	Other	2.13222	-1.57415	9.09052	6.42051e-10	2.76902e-08	12.3003
PAK3	Protein coding	-1.63187	2.67054	-9.09016	6.42604e-10	2.7695e-08	12.7609
ZNF880	Protein coding	-1.25646	3.43402	-9.08766	6.46389e-10	2.78389e-08	12.7295
AC083799.1	lncRNA	1.40915	2.08027	9.08609	6.48788e-10	2.79037e-08	12.7525
SPRR2E	Protein coding	3.56885	7.1	9.07879	6.60056e-10	2.82858e-08	12.2776
KYNU	Protein coding	3.19552	3.11305	9.07858	6.60391e-10	2.82858e-08	12.7053
COX7B	Protein coding	1.11537	4.51106	9.0624	6.86096e-10	2.93265e-08	12.5661
EPHB6	Protein coding	-1.37055	7.2028	-9.06112	6.88162e-10	2.93947e-08	12.2744
ZNF528	Protein coding	-1.42018	3.36548	-9.05905	6.91542e-10	2.94911e-08	12.6675
ZNF667	Protein coding	-1.67926	1.80915	-9.05681	6.95214e-10	2.95745e-08	12.6755
CCDC183-AS1	lncRNA	1.34631	0.0673584	9.05286	7.01729e-10	2.98249e-08	12.5675
SPC25	Protein coding	1.71868	1.3744	9.05266	7.02054e-10	2.98249e-08	12.6682
NYNRIN	Protein coding	-1.34949	6.1053	-9.0521	7.02988e-10	2.98443e-08	12.409
TACC2	Protein coding	-1.20406	7.74896	-9.05007	7.06357e-10	2.99471e-08	12.1509
WDR53	Protein coding	1.13751	3.17096	9.05007	7.06369e-10	2.99471e-08	12.6353
DOK3	Protein coding	1.76134	1.96816	9.0479	7.0999e-10	3.00598e-08	12.6649
KIF11	Protein coding	1.27346	4.87798	9.04567	7.13754e-10	3.01986e-08	12.4884
ATP5MF	Protein coding	1.09509	3.37126	9.0409	7.21842e-10	3.05202e-08	12.6032
ATP6V1G1	Protein coding	1.28366	5.92161	9.03719	7.28192e-10	3.0747e-08	12.3427
ATP5ME	Protein coding	1.28392	2.29743	9.03501	7.31969e-10	3.08856e-08	12.6315
TXNDC12	Protein coding	1.36361	0.787197	9.03412	7.33501e-10	3.09294e-08	12.5971
ZNF420	Protein coding	-1.11877	2.44631	-9.02267	7.53637e-10	3.15865e-08	12.6057
LTBP3	Protein coding	-1.02682	6.2447	-9.01991	7.58576e-10	3.17722e-08	12.3024
TMEM206	Protein coding	1.16	2.12007	9.01398	7.69298e-10	3.21997e-08	12.5853
PYCARD	Protein coding	1.08136	4.57086	9.00819	7.79919e-10	3.25787e-08	12.432
ORC1	Protein coding	1.87395	2.35705	9.00712	7.81896e-10	3.26177e-08	12.565
SLC22A15	Protein coding	-1.11698	3.28156	-9.00389	7.87901e-10	3.28024e-08	12.5391
P4HTM	Protein coding	-1.20502	3.22747	-9.00097	7.93374e-10	3.30083e-08	12.5352
KIF15	Protein coding	1.39668	2.98372	9.00033	7.94588e-10	3.30368e-08	12.5273
KRT77	Protein coding	-3.7925	6.8321	-8.99851	7.98011e-10	3.3157e-08	12.2918
CNTNAP3	Protein coding	-1.88884	4.04049	-8.99549	8.03739e-10	3.33728e-08	12.4897
PRRT4	Protein coding	1.77949	-0.0576361	8.98851	8.1716e-10	3.38956e-08	12.4091
ZNF215	Protein coding	2.00257	0.685745	8.98837	8.17415e-10	3.38956e-08	12.4883
NPAS1	Protein coding	-2.35199	1.09183	-8.97976	8.34288e-10	3.45494e-08	12.4406
TNPO1P3	Other	4.39204	-2.51928	8.97669	8.40377e-10	3.47554e-08	11.8597
ULBP3	Protein coding	1.79577	-0.230621	8.97531	8.43129e-10	3.47979e-08	12.3559
LTBP4	Protein coding	-1.43871	7.43816	-8.97503	8.43708e-10	3.47979e-08	12.0293
ZNF354C	Protein coding	-1.03525	3.0374	-8.97172	8.50361e-10	3.5006e-08	12.4724
SRGN	Protein coding	2.17653	4.81155	8.96722	8.59488e-10	3.53585e-08	12.3048
CARD8-AS1	lncRNA	1.47913	0.489283	8.96684	8.60261e-10	3.5367e-08	12.4222
TMEM88	Protein coding	1.1547	-0.547217	8.96641	8.61145e-10	3.538e-08	12.2768
RFC4	Protein coding	1.16631	3.01036	8.96574	8.62516e-10	3.54007e-08	12.4455
LRRC17	Protein coding	-1.91443	2.0168	-8.96505	8.63914e-10	3.54007e-08	12.4689
FCGR3A	Protein coding	3.73917	1.21481	8.96505	8.63916e-10	3.54007e-08	12.4563
CDK5R1	Protein coding	1.52476	3.26684	8.96469	8.6466e-10	3.5408e-08	12.428
RELL2	Protein coding	1.45337	0.624944	8.96377	8.66557e-10	3.54624e-08	12.4263
AXIN2	Protein coding	-1.05521	4.83242	-8.96059	8.73122e-10	3.57077e-08	12.3263
LINC02535	lncRNA	2.40415	-5.2368	8.95607	8.82536e-10	3.60301e-08	11.6709
BORA	Protein coding	1.01031	2.1722	8.9559	8.82891e-10	3.60301e-08	12.4498
SNRPGP10	Other	2.55199	-1.20695	8.95209	8.90918e-10	3.62456e-08	12.0946
LIFR	Protein coding	-1.493	6.69608	-8.95037	8.94565e-10	3.63466e-08	12.0887
CKAP2L	Protein coding	1.88471	2.84793	8.94878	8.97951e-10	3.64131e-08	12.4118
TMEM40	Protein coding	1.10858	5.38162	8.94524	9.05536e-10	3.6673e-08	12.1931
CDCA8	Protein coding	1.62611	2.54642	8.9431	9.10165e-10	3.68128e-08	12.4101
ADD3	Protein coding	-1.20259	6.64421	-8.94171	9.13181e-10	3.69108e-08	12.0656
CHP2	Protein coding	-2.44849	5.87197	-8.93987	9.17176e-10	3.70483e-08	12.2092
XLOC_000566	lncRNA	-1.47577	0.457339	-8.93947	9.18036e-10	3.70511e-08	12.3074
CDON	Protein coding	-1.32725	6.47317	-8.93487	9.28149e-10	3.73948e-08	12.0789
FSCN1	Protein coding	1.58982	7.03726	8.93182	9.34901e-10	3.76183e-08	11.9187
TREML2	Protein coding	3.21209	-1.88618	8.93086	9.37033e-10	3.76741e-08	11.8358
LYN	Protein coding	1.38746	5.04021	8.93044	9.37968e-10	3.76741e-08	12.1952
C2CD2	Protein coding	-1.2578	6.00892	-8.92069	9.59976e-10	3.84785e-08	12.1045
SCEL	Protein coding	-1.76877	8.12156	-8.91489	9.73325e-10	3.88888e-08	11.7894
CDC6	Protein coding	1.97845	2.51742	8.91297	9.77777e-10	3.90382e-08	12.3404
STARD9	Protein coding	-1.3771	5.19296	-8.91274	9.78314e-10	3.90382e-08	12.183
TUB	Protein coding	-1.27999	4.03102	-8.91094	9.82525e-10	3.91232e-08	12.2788
ZNF853	Protein coding	-1.21755	2.80429	-8.91092	9.82571e-10	3.91232e-08	12.3388
MCUB	Protein coding	1.00012	4.45216	8.89679	1.0162e-09	4.03438e-08	12.1785
CHRNA5	Protein coding	2.108	-0.991532	8.89593	1.01829e-09	4.0401e-08	12.0324
BCL3	Protein coding	1.63133	5.0504	8.89056	1.03141e-09	4.08437e-08	12.0968
CDCA2	Protein coding	1.68123	2.9617	8.88872	1.03593e-09	4.09934e-08	12.2651
AL157829.1	lncRNA	3.79726	-1.92572	8.88782	1.03816e-09	4.10223e-08	11.7437
NAT1	Protein coding	1.43302	1.21122	8.88766	1.03855e-09	4.10223e-08	12.2843
SLC7A11-AS1	Other	3.59118	-2.52193	8.88597	1.04276e-09	4.11625e-08	11.5899
ENO1	Protein coding	1.28072	8.84702	8.88293	1.05034e-09	4.13312e-08	11.466
AC083973.1	lncRNA	2.69574	-1.6901	8.87615	1.06748e-09	4.18999e-08	11.7914
AL034397.3	lncRNA	2.57809	-0.981647	8.87484	1.07082e-09	4.20046e-08	11.9846
RPL12P4	Other	1.29807	-0.0662899	8.8744	1.07193e-09	4.20219e-08	12.1522
CDC25B	Protein coding	1.55419	5.57249	8.87359	1.07401e-09	4.20507e-08	11.9937
IL1RN	Protein coding	1.04548	6.89794	8.87235	1.07719e-09	4.21143e-08	11.8041
MALL	Protein coding	1.44127	4.03367	8.87217	1.07766e-09	4.21143e-08	12.154
GCNT4	Protein coding	1.39285	4.38456	8.86242	1.10302e-09	4.28108e-08	12.0996
HTR7	Protein coding	2.80456	0.545661	8.85369	1.12626e-09	4.36042e-08	12.169
G35484	lncRNA	4.99942	-3.17987	8.84729	1.1436e-09	4.41387e-08	11.9272
HBB	Protein coding	4.43002	2.76727	8.84648	1.14583e-09	4.41978e-08	12.1778
LINC00632	lncRNA	-1.86819	7.30198	-8.84593	1.14734e-09	4.42012e-08	11.7615
TUFT1	Protein coding	-1.13979	6.41833	-8.84295	1.15552e-09	4.44889e-08	11.8585
DBX2	Protein coding	-4.37337	-1.19994	-8.83184	1.18663e-09	4.54902e-08	11.338
COX7A2	Protein coding	1.11038	4.84204	8.82934	1.19375e-09	4.57071e-08	11.9767
ROMO1	Protein coding	1.4784	3.7579	8.82871	1.19556e-09	4.57483e-08	12.0726
IGIP	Protein coding	-1.46636	3.76006	-8.8269	1.20074e-09	4.58031e-08	12.0998
PDZD2	Protein coding	-1.62687	7.36699	-8.82629	1.20249e-09	4.58031e-08	11.6942
HACD1	Protein coding	1.31854	0.870016	8.82616	1.20285e-09	4.58031e-08	12.128
IGLON5	Protein coding	1.91057	-0.570515	8.82298	1.21206e-09	4.60974e-08	11.9611
BTBD8	Protein coding	-1.07889	2.30648	-8.82081	1.21836e-09	4.62601e-08	12.1366
AL033519.2	Other	1.51476	1.46956	8.82074	1.21856e-09	4.62601e-08	12.1356
SNHG3	Other	1.47668	4.92729	8.81915	1.22322e-09	4.63969e-08	11.9399
KIAA1328	Protein coding	-1.0999	3.90572	-8.81785	1.22702e-09	4.64966e-08	12.0639
AC006329.1	lncRNA	3.12765	-0.737043	8.8047	1.26627e-09	4.77592e-08	11.8799
EPB41L4B	Protein coding	-1.01423	5.10897	-8.80464	1.26646e-09	4.77592e-08	11.9239
FAM189A2	Protein coding	-1.51726	3.76332	-8.78632	1.32329e-09	4.96922e-08	12.0045
CDH3	Protein coding	1.93546	6.3244	8.78325	1.33307e-09	4.99993e-08	11.6687
ADAM1B	Other	-1.70788	-0.778562	-8.77799	1.34999e-09	5.04822e-08	11.6986
FAM111B	Protein coding	1.84179	3.71045	8.77581	1.35707e-09	5.06561e-08	11.9487
SQLE	Protein coding	1.30736	6.83746	8.76295	1.39959e-09	5.19947e-08	11.5449
TACC3	Protein coding	1.4411	3.94435	8.75229	1.43587e-09	5.32474e-08	11.8746
PGF	Protein coding	1.37883	2.79018	8.74505	1.46107e-09	5.40854e-08	11.9333
PNMA8B	Protein coding	-1.40671	1.88332	-8.74014	1.47843e-09	5.45666e-08	11.9475
AL139158.2	lncRNA	-1.3481	1.33138	-8.73571	1.49424e-09	5.51151e-08	11.9209
ADAM23	Protein coding	2.28558	2.61262	8.72938	1.51715e-09	5.58635e-08	11.9032
PIK3C2G	Protein coding	-1.48379	5.39767	-8.72711	1.52546e-09	5.61364e-08	11.7182
ZNF737	Protein coding	-1.18973	3.36277	-8.71529	1.56949e-09	5.75533e-08	11.8537
SPAG5	Protein coding	1.33966	3.32124	8.71389	1.57477e-09	5.7679e-08	11.8297
TOMM40	Protein coding	1.37206	5.23509	8.71253	1.57992e-09	5.78339e-08	11.6472
SLC8A1	Protein coding	-1.33941	5.343	-8.71058	1.58739e-09	5.80732e-08	11.6801
FAM162A	Protein coding	1.309	5.4181	8.70907	1.59315e-09	5.82496e-08	11.6169
ATP8B5P	Other	2.04785	-1.19468	8.70611	1.60455e-09	5.85978e-08	11.5714
SMIM10L2A	Protein coding	-1.72242	1.1975	-8.70511	1.60841e-09	5.87046e-08	11.839
AC027228.2	lncRNA	3.33653	-2.81232	8.69709	1.63979e-09	5.97104e-08	11.1436
NDUFB10	Protein coding	1.12054	5.05896	8.69203	1.65989e-09	6.03717e-08	11.6206
ZNF736	Protein coding	-1.21817	4.3006	-8.6863	1.68298e-09	6.11106e-08	11.72
G13882	lncRNA	3.67479	-3.7298	8.68626	1.68314e-09	6.11106e-08	11.4396
LINC01206	lncRNA	4.14304	-2.59656	8.67515	1.72885e-09	6.24073e-08	11.2008
ADH7	Protein coding	3.68609	0.0410938	8.67026	1.74938e-09	6.29665e-08	11.6953
BAALC-AS2	lncRNA	2.94749	-1.64701	8.66981	1.75125e-09	6.29836e-08	11.3663
TMPO-AS1	lncRNA	1.78477	0.355883	8.66869	1.75601e-09	6.30961e-08	11.7319
SYT17	Protein coding	-1.89558	1.80622	-8.66744	1.76132e-09	6.32396e-08	11.7735
PEG3	Protein coding	-1.38839	3.25791	-8.66727	1.76203e-09	6.32396e-08	11.7465
WAS	Protein coding	1.52929	2.56251	8.66093	1.78922e-09	6.40682e-08	11.7431
DIAPH3	Protein coding	1.37834	3.09438	8.65707	1.80597e-09	6.45571e-08	11.7077
ITGA9-AS1	Other	-1.43503	1.33405	-8.65501	1.81494e-09	6.48101e-08	11.7339
CTD-2328D6.1	Other	-2.30489	11.936	-8.65489	1.81548e-09	6.48101e-08	10.3143
HOMER1	Protein coding	1.07603	4.53004	8.65474	1.81617e-09	6.48101e-08	11.5877
CCDC167	Protein coding	1.41878	1.36985	8.64797	1.84609e-09	6.56528e-08	11.7307
PCDHGA5	Protein coding	-1.13558	1.46176	-8.6457	1.85623e-09	6.5976e-08	11.7199
PSAPL1	Protein coding	-2.84424	6.54772	-8.63151	1.92099e-09	6.79425e-08	11.3954
ACSS3	Protein coding	-1.43278	3.31069	-8.63144	1.92135e-09	6.79425e-08	11.6588
AC112242.1	lncRNA	-2.40236	-4.74122	-8.62757	1.93937e-09	6.85322e-08	11.2118
BUD31	Protein coding	1.05231	3.24842	8.62739	1.94022e-09	6.85322e-08	11.6283
NUSAP1	Protein coding	1.82181	-0.10595	8.62525	1.9503e-09	6.88281e-08	11.5862
WHRN	Protein coding	-1.0902	2.60832	-8.62514	1.9508e-09	6.88281e-08	11.6688
SNTB1	Protein coding	-1.9852	4.63225	-8.61928	1.97869e-09	6.97331e-08	11.5472
TRMT9B	Protein coding	-1.53916	3.49952	-8.61646	1.99223e-09	7.01709e-08	11.6136
ZFP14	Protein coding	-1.32772	3.01095	-8.61363	2.0059e-09	7.06126e-08	11.6287
JPT1	Protein coding	1.03796	4.37735	8.61272	2.01035e-09	7.06716e-08	11.5017
UBE2T	Protein coding	1.78077	1.12632	8.61242	2.01179e-09	7.06716e-08	11.6426
ARHGAP29	Protein coding	-1.14857	6.53479	-8.61236	2.01211e-09	7.06716e-08	11.2797
CXCR2	Protein coding	2.17384	2.88598	8.61023	2.02249e-09	7.09965e-08	11.6058
COX17	Protein coding	1.33164	3.24546	8.60998	2.02373e-09	7.09999e-08	11.5853
PSMC1P1	Other	1.65382	0.418676	8.6092	2.02756e-09	7.10945e-08	11.6002
PDCD2L	Protein coding	1.48777	0.719901	8.605	2.04825e-09	7.17393e-08	11.6093
DCTPP1	Protein coding	1.04426	2.95155	8.60305	2.05795e-09	7.19981e-08	11.5874
PBK	Protein coding	1.9576	2.09191	8.59839	2.08132e-09	7.27345e-08	11.6095
IL4R	Protein coding	1.28906	5.39128	8.5975	2.08582e-09	7.28508e-08	11.3478
TOP2A	Protein coding	1.38325	6.06062	8.59375	2.10483e-09	7.33915e-08	11.2487
PROB1	Protein coding	1.68185	1.71546	8.592	2.11379e-09	7.36219e-08	11.6001
FADS2P1	Other	3.47795	-4.34335	8.58924	2.12797e-09	7.40744e-08	11.2036
RAD54L	Protein coding	1.35241	1.19951	8.58063	2.17287e-09	7.54523e-08	11.5697
SOX6	Protein coding	-1.38474	4.98922	-8.57581	2.19842e-09	7.61447e-08	11.393
SEC14L5	Protein coding	-1.75222	1.41353	-8.57467	2.2045e-09	7.62709e-08	11.5463
PDCD5	Protein coding	1.20434	4.00745	8.5741	2.20754e-09	7.63336e-08	11.441
NIP7	Protein coding	1.09482	3.98015	8.56144	2.27639e-09	7.85406e-08	11.4131
DSG3	Protein coding	1.65703	8.35179	8.54999	2.34057e-09	8.05645e-08	10.746
ZNF514	Protein coding	-1.00523	3.92888	-8.54983	2.3415e-09	8.05645e-08	11.4158
AC011352.3	lncRNA	-2.92763	0.349153	-8.54729	2.35597e-09	8.10176e-08	11.3428
PCDHGA7	Protein coding	-1.13671	1.19414	-8.53926	2.40236e-09	8.25218e-08	11.4616
FAM171A2	Protein coding	-1.42926	0.414032	-8.53715	2.41471e-09	8.28551e-08	11.3934
THOC3	Protein coding	1.07936	3.36314	8.53644	2.41891e-09	8.29535e-08	11.4013
TBXAS1	Protein coding	1.19278	2.13531	8.53281	2.44034e-09	8.35967e-08	11.4522
EXPH5	Protein coding	-1.19391	8.67385	-8.53132	2.44917e-09	8.38074e-08	10.715
LRRC20	Protein coding	1.5193	2.47879	8.53099	2.45115e-09	8.38095e-08	11.4356
ALPL	Protein coding	2.38285	1.92577	8.52974	2.45863e-09	8.39928e-08	11.4495
NOP58	Protein coding	1.04981	5.66299	8.51638	2.53981e-09	8.65769e-08	11.1174
CARHSP1	Protein coding	1.25349	4.11151	8.50843	2.58943e-09	8.80759e-08	11.2714
TINCR	Protein coding	-1.10788	5.41088	-8.50518	2.61002e-09	8.86316e-08	11.1651
H2AFX	Protein coding	1.38664	4.52764	8.50387	2.61831e-09	8.88647e-08	11.2183
RPL6P27	Other	1.39725	6.12214	8.50292	2.6244e-09	8.90231e-08	11.0165
NRGN	Protein coding	1.5677	0.748992	8.4819	2.7623e-09	9.29391e-08	11.3237
CMYA5	Protein coding	-2.19128	4.479	-8.4817	2.76366e-09	9.29391e-08	11.2326
NOLC1	Protein coding	1.01283	6.56457	8.47404	2.81577e-09	9.44371e-08	10.8828
MEGF9	Protein coding	-1.0241	7.15784	-8.47302	2.82275e-09	9.46205e-08	10.8374
CDC25A	Protein coding	2.09009	1.76878	8.46953	2.84687e-09	9.51735e-08	11.3088
AC012085.1	Other	1.6119	0.0114241	8.46816	2.85638e-09	9.54405e-08	11.2396
KLF12	Protein coding	-1.01761	4.86334	-8.46248	2.8963e-09	9.66709e-08	11.119
AC011752.1	lncRNA	-3.38655	-3.48581	-8.45758	2.93113e-09	9.76246e-08	10.8641
RPP40	Protein coding	1.45786	2.5136	8.45583	2.94365e-09	9.79894e-08	11.254
CYP4F22	Protein coding	1.25603	6.55219	8.45379	2.95833e-09	9.83731e-08	10.8315
ZNF14	Protein coding	-1.08584	2.88062	-8.45049	2.9823e-09	9.91175e-08	11.2407
G15375	lncRNA	-1.257	0.235847	-8.44992	2.98643e-09	9.9202e-08	11.1777
CDC7	Protein coding	1.10446	2.86877	8.44925	2.99136e-09	9.93081e-08	11.2212
DEFB4B	Protein coding	6.62577	-3.27324	8.44905	2.99281e-09	9.93081e-08	11.2186
HIST1H3H	Protein coding	1.38382	2.75277	8.4412	3.05075e-09	1.00962e-07	11.2072
LEMD1	Protein coding	3.08864	-3.45731	8.4369	3.08294e-09	1.0192e-07	10.6442
PITX1	Protein coding	3.88673	2.13607	8.42743	3.15515e-09	1.04057e-07	11.2016
PHF2P2	Other	-4.21303	-1.28961	-8.42733	3.15591e-09	1.04057e-07	10.5217
THRA	Protein coding	-1.01058	5.5167	-8.41542	3.2492e-09	1.06794e-07	10.9296
XLOC_014050	lncRNA	-2.79005	-4.46176	-8.41456	3.25599e-09	1.06961e-07	10.734
VWA2	Protein coding	-1.2	3.50548	-8.40876	3.30255e-09	1.0832e-07	11.1072
RPS7P1	Other	2.0293	4.30839	8.40612	3.32393e-09	1.08907e-07	10.9987
TSPYL5	Protein coding	-1.22569	4.07155	-8.4031	3.34858e-09	1.09599e-07	11.0525
PLBD1	Protein coding	1.65803	5.80265	8.40047	3.37026e-09	1.10193e-07	10.8056
AP003469.4	lncRNA	-1.38469	1.61999	-8.39331	3.42984e-09	1.12024e-07	11.1277
AC090498.1	Other	1.68211	0.366948	8.39217	3.43945e-09	1.12279e-07	11.0926
CXCL5	Protein coding	4.72675	-3.62662	8.39061	3.45262e-09	1.1265e-07	10.9927
GBP6	Protein coding	3.5525	2.67694	8.38617	3.4904e-09	1.13576e-07	11.081
RTN4RL1	Protein coding	-1.35825	3.60937	-8.38114	3.53371e-09	1.14816e-07	11.0356
PIP5KL1	Protein coding	1.15794	1.19673	8.37795	3.56139e-09	1.15655e-07	11.091
CEP126	Protein coding	-1.1111	3.86071	-8.37389	3.59704e-09	1.16631e-07	10.9949
C12orf56	Protein coding	2.13075	1.29123	8.3709	3.62353e-09	1.17246e-07	11.0752
IKBIP	Protein coding	1.03022	2.98785	8.36819	3.64767e-09	1.17905e-07	11.0177
ARL13A	Protein coding	-1.30189	-0.783987	-8.36689	3.65933e-09	1.18221e-07	10.8255
PYGL	Protein coding	1.43608	5.82556	8.36656	3.6623e-09	1.18256e-07	10.7215
ST6GALNAC1	Protein coding	2.25023	0.669747	8.36601	3.66717e-09	1.18303e-07	11.0481
MITF	Protein coding	-1.04853	5.38081	-8.36421	3.68345e-09	1.18755e-07	10.8204
PRL	Protein coding	2.58023	-5.11278	8.36191	3.70427e-09	1.19364e-07	10.519
TMA7	Protein coding	1.18832	3.60995	8.36083	3.71415e-09	1.19559e-07	10.9552
TEX30	Protein coding	1.188	1.69283	8.35867	3.73381e-09	1.2013e-07	11.0449
PHYHD1	Protein coding	-1.27584	2.60587	-8.35552	3.76284e-09	1.20877e-07	11.0241
EPHB2	Protein coding	2.08793	3.3761	8.3534	3.78243e-09	1.21444e-07	10.9518
SLC7A8	Protein coding	1.13624	6.07342	8.34881	3.82534e-09	1.2257e-07	10.6436
HIST1H4K	Protein coding	2.54577	-0.769745	8.34265	3.88356e-09	1.24244e-07	10.8463
SENP7	Protein coding	-1.02582	4.62814	-8.34034	3.90568e-09	1.24852e-07	10.8438
CXCR2P1	Other	3.51233	-2.95334	8.34004	3.90862e-09	1.24854e-07	10.4621
GAS6	Protein coding	-1.02698	6.32272	-8.33798	3.92838e-09	1.25421e-07	10.6294
TMEM255A	Protein coding	-2.24515	1.97881	-8.33729	3.93508e-09	1.25571e-07	10.9953
GAS1RR	lncRNA	-1.36666	1.5602	-8.321	4.09584e-09	1.30102e-07	10.9547
SULT2B1	Protein coding	1.34421	6.93787	8.31691	4.13716e-09	1.31348e-07	10.4287
LTB4R	Protein coding	1.2622	6.4781	8.31651	4.14129e-09	1.31412e-07	10.5021
TGM3	Protein coding	1.76554	7.15961	8.31584	4.14806e-09	1.3156e-07	10.3863
LINC02232	lncRNA	-3.79295	-1.80144	-8.3095	4.21334e-09	1.33157e-07	10.1756
RAB5IF	Protein coding	1.75907	1.42395	8.30821	4.22666e-09	1.33491e-07	10.9259
DRAP1	Protein coding	1.14465	5.62297	8.30164	4.29557e-09	1.35345e-07	10.5909
NUAK1	Protein coding	-1.52806	5.94746	-8.29987	4.31434e-09	1.3585e-07	10.6032
LINC01269	lncRNA	3.3432	-2.84914	8.29972	4.31595e-09	1.3585e-07	10.3159
ANKRD33B-AS1	lncRNA	-3.34445	-3.2015	-8.29087	4.41098e-09	1.38492e-07	10.2429
HIST1H2AI	Protein coding	1.44131	3.55505	8.2857	4.46748e-09	1.39915e-07	10.7739
DDX25	Protein coding	-2.45173	0.153773	-8.28158	4.51314e-09	1.41274e-07	10.7315
HEPHL1	Protein coding	4.44504	3.84588	8.27863	4.54601e-09	1.42089e-07	10.7442
SLAIN1	Protein coding	-1.08359	1.70236	-8.27402	4.59791e-09	1.43568e-07	10.8441
LINC02175	lncRNA	-1.18561	0.00718838	-8.27236	4.61681e-09	1.44085e-07	10.7454
TSHZ2	Protein coding	-1.05423	5.23515	-8.27104	4.63191e-09	1.44485e-07	10.6064
PLXNA3	Protein coding	-1.21241	5.04709	-8.26817	4.66477e-09	1.45277e-07	10.6255
ZP4	Protein coding	2.42851	-5.07809	8.26807	4.66594e-09	1.45277e-07	10.2701
GZMB	Protein coding	3.71945	-0.966591	8.26801	4.66662e-09	1.45277e-07	10.624
COTL1	Protein coding	1.42661	5.04818	8.26611	4.68846e-09	1.45811e-07	10.5742
MLKL	Protein coding	1.21245	3.14352	8.26456	4.70645e-09	1.46298e-07	10.7537
SPRR2G	Protein coding	4.02726	5.68649	8.25762	4.78773e-09	1.48455e-07	10.4827
PSPH	Protein coding	1.09865	2.95499	8.25597	4.80726e-09	1.48847e-07	10.7457
G24393	lncRNA	3.47513	-4.21437	8.25595	4.80752e-09	1.48847e-07	10.4891
PTAFR	Protein coding	1.24823	4.10336	8.25569	4.81057e-09	1.48868e-07	10.652
IFITM3	Protein coding	1.49788	6.16933	8.25541	4.81388e-09	1.48881e-07	10.3955
ZFAS1	lncRNA	1.12166	5.38234	8.25505	4.81815e-09	1.48881e-07	10.5073
TLN2	Protein coding	-1.11555	4.70458	-8.25303	4.84228e-09	1.49553e-07	10.6218
SPIN4	Protein coding	1.2187	3.57934	8.24957	4.88373e-09	1.50609e-07	10.6839
CLDN16	Protein coding	-1.86492	0.881721	-8.24399	4.9515e-09	1.52473e-07	10.7409
LDHB	Protein coding	1.31121	2.39218	8.24281	4.96591e-09	1.52767e-07	10.7436
NAMPT	Protein coding	2.02537	7.43905	8.24179	4.97845e-09	1.53077e-07	10.1525
FRG1	Protein coding	1.02367	4.18306	8.23983	5.00258e-09	1.53667e-07	10.6073
AC138647.1	Protein coding	-3.5248	-3.88598	-8.23644	5.04469e-09	1.54733e-07	10.5151
CEACAM3	Protein coding	4.11844	-4.01064	8.23405	5.07459e-09	1.55497e-07	10.572
MND1	Protein coding	1.89319	-0.109148	8.23282	5.09003e-09	1.55817e-07	10.682
AC016596.1	Other	2.9646	1.62059	8.22908	5.13722e-09	1.57108e-07	10.7345
DDX21	Protein coding	1.31928	7.41247	8.22084	5.24287e-09	1.60013e-07	10.107
NDUFAF2	Protein coding	1.15495	2.80775	8.21761	5.28499e-09	1.61075e-07	10.661
PAX9	Protein coding	2.22216	0.585667	8.21614	5.30422e-09	1.61487e-07	10.6926
HASPIN	Protein coding	1.83044	1.04883	8.21477	5.32222e-09	1.61893e-07	10.7
IKZF2	Protein coding	-1.23779	5.79841	-8.21159	5.36423e-09	1.63092e-07	10.3966
KCNMB4	Protein coding	-1.64652	2.63403	-8.20854	5.40481e-09	1.64057e-07	10.671
SPINK5	Protein coding	-3.3417	8.26625	-8.20846	5.40586e-09	1.64057e-07	10.1214
FPR2	Protein coding	5.48764	-2.81814	8.20688	5.42709e-09	1.64603e-07	10.4738
AP000842.2	lncRNA	-3.18028	-3.34244	-8.20545	5.44631e-09	1.65105e-07	10.0876
PDZK1IP1	Protein coding	1.75675	5.04804	8.19928	5.53002e-09	1.67399e-07	10.4059
PILRA	Protein coding	1.69451	1.25398	8.19846	5.54129e-09	1.67659e-07	10.6626
HLA-DQB2	Protein coding	-1.91934	4.25947	-8.19123	5.64129e-09	1.70519e-07	10.5321
SLAMF7	Protein coding	1.88913	2.41887	8.1889	5.67398e-09	1.71341e-07	10.6099
AP001330.1	lncRNA	-3.73508	-2.85336	-8.18737	5.69556e-09	1.71827e-07	10.0394
UQCRHL	Protein coding	2.46751	0.280928	8.17995	5.80117e-09	1.7476e-07	10.5881
SPRR2B	Protein coding	6.65383	2.17243	8.17439	5.88156e-09	1.76585e-07	10.6042
XLOC_009279	lncRNA	-1.43108	-0.528935	-8.17258	5.90801e-09	1.77055e-07	10.4289
FN3K	Protein coding	-1.10517	2.13107	-8.17235	5.91139e-09	1.77055e-07	10.5936
FLJ42969	lncRNA	3.11217	-2.79389	8.16748	5.98311e-09	1.79118e-07	10.0225
PARD3B	Protein coding	-1.02126	5.51574	-8.16637	5.99969e-09	1.79528e-07	10.311
DCHS1	Protein coding	-1.0351	5.54712	-8.1584	6.11931e-09	1.82845e-07	10.2877
TMEM171	Protein coding	2.72872	0.527295	8.14988	6.2501e-09	1.86218e-07	10.5288
AC004816.1	lncRNA	1.71116	1.95995	8.14887	6.26571e-09	1.86594e-07	10.5315
ZNF571-AS1	lncRNA	-1.29528	0.465328	-8.1394	6.41469e-09	1.90848e-07	10.4771
CSF3R	Protein coding	3.00441	1.31732	8.12451	6.65638e-09	1.97569e-07	10.4845
EPN3	Protein coding	1.08741	5.63044	8.12192	6.69932e-09	1.98654e-07	10.1422
TCTEX1D2	Protein coding	1.31747	-0.73711	8.12099	6.71483e-09	1.9902e-07	10.3454
SASH3	Protein coding	1.49642	2.52275	8.12053	6.72255e-09	1.99059e-07	10.4379
BATF	Protein coding	1.48206	0.379136	8.1195	6.7397e-09	1.99285e-07	10.4512
NDUFA1	Protein coding	1.45549	4.59656	8.11613	6.7965e-09	2.00773e-07	10.2529
AL356056.2	lncRNA	-1.47599	0.0322946	-8.10969	6.90618e-09	2.03512e-07	10.3617
AP001046.1	lncRNA	-3.10753	-2.49044	-8.10955	6.90846e-09	2.03512e-07	9.6396
ST8SIA4	Protein coding	1.00353	3.69391	8.10448	6.99613e-09	2.05794e-07	10.3172
POP1	Protein coding	1.12198	3.29203	8.10132	7.05138e-09	2.07224e-07	10.3418
SUSD2	Protein coding	-1.38155	4.87198	-8.10067	7.06271e-09	2.07362e-07	10.2329
AC145285.6	lncRNA	1.81249	-1.0456	8.09904	7.09138e-09	2.08008e-07	10.2467
SGSM1	Protein coding	-2.33535	2.22164	-8.09585	7.14798e-09	2.0957e-07	10.4135
STXBP5-AS1	lncRNA	1.7326	0.937602	8.09545	7.15511e-09	2.09681e-07	10.4121
CDC25C	Protein coding	1.88274	0.532537	8.08976	7.25714e-09	2.12372e-07	10.3874
PCED1B-AS1	Other	1.42462	-0.0303987	8.08789	7.29091e-09	2.1316e-07	10.3487
AL118506.1	lncRNA	1.03962	1.8941	8.08396	7.36258e-09	2.14853e-07	10.376
FLG2	Protein coding	-2.9678	11.579	-8.08284	7.38326e-09	2.15356e-07	9.06285
AMOT	Protein coding	-1.51222	4.63339	-8.08259	7.38775e-09	2.15386e-07	10.2156
ADGRA2	Protein coding	-1.24205	6.68948	-8.07932	7.44823e-09	2.16745e-07	9.93499
SERPINB1	Protein coding	1.83942	5.76832	8.07906	7.45305e-09	2.16784e-07	10.01
OST4	Protein coding	1.3935	3.72783	8.07788	7.47494e-09	2.17117e-07	10.2455
SMIM10L2B	Protein coding	-1.10379	0.922259	-8.07152	7.59422e-09	2.20377e-07	10.3452
AC245884.12	Other	3.94576	-4.58713	8.06716	7.67717e-09	2.22577e-07	10.107
CCNE2	Protein coding	1.21712	1.70653	8.06632	7.69324e-09	2.2294e-07	10.3379
[truncated: 4,830 more rows]

## Sheet: S4 DEG - Hidradenitis Suppur.
Supplementary Figure 4: Differentially expressed genes in hidradenitis suppurativa
[truncated: 3,533 more rows]

[truncated: 17 more sheets: S5 Cytokine DEG Summary, S6 DEG - IFNa Keratinocyte, S7 DEG - IFNg Keratinocyte, S8 DEG - IL4 Keratinocyte, S9 DEG - IL13 Keratinocyte, S10 DEG - IL17 Keratinocyte, S11 DEG - IL17+TNF Keratinocyte, S12 DEG - TNF Keratinocyte, S13 Cyt&Dis Shared DEG, S14 Distance to Features, S15 Aggregated Pathways, S16 lncRNA Predictions, S17 Predicted lncRNA, S18 DEG enrichment, S19 Correlation test, S20 Significant DBDs, S21 Sensitivity analysis]
