# Supplementary material for: Large-scale functional inference for skin-expressing lncRNAs using expression and sequence information
Source: JCI Insight. 2023 Dec 22;8(24):e172956. doi: 10.1172/jci.insight.172956 (PMC10807743; doi:10.1172/jci.insight.172956)
Supplement: Supporting data values [file jciinsight-8-172956-s164.xlsx]

## Sheet: Figure 2a
Cytokine	Classifier	AUROC
IFNa	ctree	0.727068
IFNa	gbm	0.730344
IFNa	ksvm	0.668312
IFNa	lda	0.735683
IFNa	logreg	0.619493
IFNa	naiveBayes	0.665555
IFNa	plsdaCaret	0.707143
IFNa	randomForest	0.750415
IFNa	rfBalance	0.792431
IFNa	rpart	0.593019
IFNa	sda	0.72661
IFNg	ctree	0.658954
IFNg	gbm	0.681969
IFNg	ksvm	0.701768
IFNg	lda	0.767879
IFNg	logreg	0.696725
IFNg	naiveBayes	0.628539
IFNg	plsdaCaret	0.73262
IFNg	randomForest	0.780979
IFNg	rfBalance	0.788643
IFNg	rpart	0.598266
IFNg	sda	0.768517
IL4/IL13	ctree	0.6776
IL4/IL13	gbm	0.689376
IL4/IL13	ksvm	0.65265
IL4/IL13	lda	0.738844
IL4/IL13	logreg	0.6664
IL4/IL13	naiveBayes	0.631439
IL4/IL13	plsdaCaret	0.703875
IL4/IL13	randomForest	0.780706
IL4/IL13	rfBalance	0.805308
IL4/IL13	rpart	0.493547
IL4/IL13	sda	0.739792
IL17	ctree	0.629113
IL17	gbm	0.637763
IL17	ksvm	0.711893
IL17	lda	0.736136
IL17	logreg	0.588937
IL17	naiveBayes	0.58101
IL17	plsdaCaret	0.738224
IL17	randomForest	0.721669
IL17	rfBalance	0.757997
IL17	rpart	0.578921
IL17	sda	0.734597
TNF	ctree	0.709479
TNF	gbm	0.718041
TNF	ksvm	0.675579
TNF	lda	0.744683
TNF	logreg	0.726533
TNF	naiveBayes	0.657026
TNF	plsdaCaret	0.725885
TNF	randomForest	0.7301
TNF	rfBalance	0.772002
TNF	rpart	0.5
TNF	sda	0.744767

## Sheet: Figure 2b
Cytokine	Prob Thresh	F-measure
IFNa	0.99182	0.0147059
IFNa	0.98272	0.0291971
IFNa	0.9795	0.0289855
IFNa	0.97348	0.028777
IFNa	0.97292	0.0425532
IFNa	0.97188	0.056338
IFNa	0.96988	0.0559441
IFNa	0.96816	0.0694444
IFNa	0.96638	0.0689655
IFNa	0.96408	0.0684932
IFNa	0.9618	0.0680272
IFNa	0.96076	0.0675676
IFNa	0.95998	0.0671141
IFNa	0.95954	0.0666667
IFNa	0.95718	0.0662252
IFNa	0.95552	0.0657895
IFNa	0.95412	0.0784314
IFNa	0.95318	0.0779221
IFNa	0.95112	0.0774194
IFNa	0.95054	0.0769231
IFNa	0.94748	0.089172
IFNa	0.94734	0.101266
IFNa	0.94586	0.100629
IFNa	0.94004	0.1125
IFNa	0.93844	0.111801
IFNa	0.9328	0.111111
IFNa	0.93248	0.110429
IFNa	0.93138	0.109756
IFNa	0.92954	0.109091
IFNa	0.92918	0.108434
IFNa	0.92884	0.107784
IFNa	0.92756	0.107143
IFNa	0.92584	0.106509
IFNa	0.9247	0.117647
IFNa	0.92318	0.139535
IFNa	0.92008	0.150289
IFNa	0.91842	0.149425
IFNa	0.91802	0.16
IFNa	0.916	0.159091
IFNa	0.91328	0.169492
IFNa	0.91238	0.168539
IFNa	0.91234	0.167598
IFNa	0.91112	0.166667
IFNa	0.91048	0.176796
IFNa	0.8982	0.175824
IFNa	0.89718	0.174863
IFNa	0.89112	0.173913
IFNa	0.89092	0.172973
IFNa	0.89054	0.172043
IFNa	0.88974	0.181818
IFNa	0.88826	0.180851
IFNa	0.88706	0.179894
IFNa	0.88602	0.178947
IFNa	0.88422	0.188482
IFNa	0.88108	0.1875
IFNa	0.88008	0.186528
IFNa	0.87756	0.185567
IFNa	0.87708	0.194872
IFNa	0.87686	0.193878
IFNa	0.87598	0.192893
IFNa	0.8759	0.191919
IFNa	0.87524	0.201005
IFNa	0.87406	0.2
IFNa	0.8737	0.199005
IFNa	0.87292	0.19802
IFNa	0.8727	0.197044
IFNa	0.8718	0.205882
IFNa	0.87098	0.204878
IFNa	0.87082	0.203883
IFNa	0.87016	0.201923
IFNa	0.86962	0.200957
IFNa	0.86846	0.2
IFNa	0.86746	0.199052
IFNa	0.867	0.198113
IFNa	0.86672	0.197183
IFNa	0.8667	0.196262
IFNa	0.86654	0.204651
IFNa	0.86638	0.203704
IFNa	0.86598	0.202765
IFNa	0.8655	0.201835
IFNa	0.86528	0.200913
IFNa	0.86436	0.2
IFNa	0.86408	0.199095
IFNa	0.86324	0.198198
IFNa	0.86216	0.197309
IFNa	0.86206	0.196429
IFNa	0.86156	0.195556
IFNa	0.86062	0.19469
IFNa	0.86024	0.193833
IFNa	0.86022	0.192982
IFNa	0.85882	0.200873
IFNa	0.85852	0.2
IFNa	0.85698	0.199134
IFNa	0.85692	0.198276
IFNa	0.85646	0.197425
IFNa	0.85566	0.196581
IFNa	0.85338	0.195745
IFNa	0.85336	0.194915
IFNa	0.85274	0.194093
IFNa	0.85198	0.201681
IFNa	0.85182	0.200837
IFNa	0.85166	0.2
IFNa	0.85032	0.19917
IFNa	0.84872	0.206612
IFNa	0.84816	0.205761
IFNa	0.84774	0.204918
IFNa	0.8476	0.204082
IFNa	0.84684	0.203252
IFNa	0.84618	0.202429
IFNa	0.84612	0.201613
IFNa	0.84544	0.200803
IFNa	0.84464	0.2
IFNa	0.84412	0.199203
IFNa	0.84326	0.198413
IFNa	0.84302	0.197628
IFNa	0.84278	0.19685
IFNa	0.84274	0.203922
IFNa	0.84244	0.203125
IFNa	0.8422	0.202335
IFNa	0.84216	0.20155
IFNa	0.84182	0.200772
IFNa	0.84168	0.2
IFNa	0.84152	0.199234
IFNa	0.84118	0.198473
IFNa	0.84108	0.197719
IFNa	0.84004	0.19697
IFNa	0.83946	0.196226
IFNa	0.83932	0.195489
IFNa	0.83856	0.194757
IFNa	0.8378	0.19403
IFNa	0.8375	0.193309
IFNa	0.8374	0.192593
IFNa	0.83648	0.191882
IFNa	0.83624	0.191176
IFNa	0.83588	0.190476
IFNa	0.8354	0.189781
IFNa	0.83514	0.189091
IFNa	0.83456	0.188406
IFNa	0.8344	0.187726
IFNa	0.83438	0.18705
IFNa	0.83384	0.18638
IFNa	0.83382	0.185714
IFNa	0.83342	0.192171
IFNa	0.83296	0.191489
IFNa	0.8324	0.190813
IFNa	0.83218	0.190141
IFNa	0.83216	0.189474
IFNa	0.8312	0.188811
IFNa	0.83074	0.188153
IFNa	0.8298	0.1875
IFNa	0.8297	0.186851
IFNa	0.8295	0.186207
IFNa	0.82904	0.185567
IFNa	0.82824	0.191781
IFNa	0.82794	0.191126
IFNa	0.82738	0.190476
IFNa	0.82692	0.189831
IFNa	0.82598	0.189189
IFNa	0.82596	0.188552
IFNa	0.8255	0.187919
IFNa	0.8254	0.187291
IFNa	0.82518	0.186667
IFNa	0.82486	0.186047
IFNa	0.8248	0.192053
IFNa	0.82462	0.191419
IFNa	0.82428	0.190789
IFNa	0.82392	0.190164
IFNa	0.8239	0.188925
IFNa	0.8235	0.188312
IFNa	0.82338	0.187702
IFNa	0.82212	0.187097
IFNa	0.82166	0.186495
IFNa	0.8216	0.185897
IFNa	0.82136	0.185304
IFNa	0.82088	0.184713
IFNa	0.82042	0.184127
IFNa	0.82022	0.183544
IFNa	0.82012	0.182965
IFNa	0.81938	0.18239
IFNa	0.81892	0.181818
IFNa	0.81846	0.18125
IFNa	0.8184	0.180685
IFNa	0.81792	0.180124
IFNa	0.81768	0.179567
IFNa	0.81742	0.179012
IFNa	0.81738	0.178462
IFNa	0.81686	0.177914
IFNa	0.81676	0.17737
IFNa	0.81664	0.176829
IFNa	0.8155	0.176292
IFNa	0.81548	0.175758
IFNa	0.81546	0.175227
IFNa	0.8153	0.174699
IFNa	0.81514	0.174174
IFNa	0.81496	0.173653
IFNa	0.8149	0.173134
IFNa	0.81454	0.172619
IFNa	0.81448	0.172107
IFNa	0.81436	0.171598
IFNa	0.81416	0.171091
IFNa	0.81406	0.170588
IFNa	0.81392	0.170088
IFNa	0.81378	0.169591
IFNa	0.8136	0.169096
IFNa	0.8134	0.168605
IFNa	0.81302	0.168116
IFNa	0.81296	0.16763
IFNa	0.81272	0.167147
IFNa	0.81246	0.172414
IFNa	0.81214	0.17192
IFNa	0.81212	0.176638
IFNa	0.81192	0.176136
IFNa	0.81158	0.175637
IFNa	0.8114	0.175141
IFNa	0.81116	0.174648
IFNa	0.81102	0.174157
IFNa	0.81086	0.173669
IFNa	0.81056	0.173184
IFNa	0.81054	0.172702
IFNa	0.81036	0.172222
IFNa	0.81026	0.171745
IFNa	0.80998	0.171271
IFNa	0.80968	0.170799
IFNa	0.80952	0.17033
IFNa	0.8095	0.169863
IFNa	0.80932	0.169399
IFNa	0.80894	0.168937
IFNa	0.80872	0.168478
IFNa	0.80852	0.168022
IFNa	0.80848	0.167568
IFNa	0.80814	0.167116
IFNa	0.8068	0.166667
IFNa	0.80662	0.16622
IFNa	0.8065	0.165775
IFNa	0.80588	0.165333
IFNa	0.80586	0.164894
IFNa	0.80574	0.164456
IFNa	0.80502	0.164021
IFNa	0.80488	0.163588
IFNa	0.80464	0.163158
IFNa	0.8045	0.16273
IFNa	0.8043	0.167539
IFNa	0.80424	0.167102
IFNa	0.80422	0.166667
IFNa	0.80376	0.166234
IFNa	0.80368	0.165803
IFNa	0.8036	0.165375
IFNa	0.80352	0.164948
IFNa	0.80318	0.164524
IFNa	0.80314	0.164103
IFNa	0.8029	0.163683
IFNa	0.80238	0.163265
IFNa	0.80218	0.16285
IFNa	0.80204	0.167089
IFNa	0.80184	0.166667
IFNa	0.8018	0.165829
IFNa	0.80178	0.165
IFNa	0.80146	0.164589
IFNa	0.80118	0.164179
IFNa	0.80112	0.163772
IFNa	0.8007	0.163366
IFNa	0.79998	0.162963
IFNa	0.79946	0.162562
IFNa	0.79944	0.162162
IFNa	0.79932	0.161765
IFNa	0.79878	0.161369
IFNa	0.7984	0.160976
IFNa	0.79824	0.160584
IFNa	0.79806	0.159806
IFNa	0.79772	0.15942
IFNa	0.79716	0.158654
IFNa	0.797	0.158273
IFNa	0.7969	0.157895
IFNa	0.79678	0.157518
IFNa	0.79668	0.157143
IFNa	0.79664	0.15677
IFNa	0.79648	0.156398
IFNa	0.7957	0.156028
IFNa	0.79558	0.15566
IFNa	0.7954	0.155294
IFNa	0.7953	0.15493
IFNa	0.79478	0.154567
IFNa	0.79474	0.154206
IFNa	0.79456	0.153846
IFNa	0.7939	0.153488
IFNa	0.79352	0.153132
IFNa	0.79334	0.152778
IFNa	0.79328	0.152425
IFNa	0.79322	0.152074
IFNa	0.79314	0.151724
IFNa	0.79294	0.15103
IFNa	0.7923	0.150685
IFNa	0.79228	0.150342
IFNa	0.79216	0.15
IFNa	0.79212	0.154195
IFNa	0.79168	0.153846
IFNa	0.7913	0.153499
IFNa	0.79086	0.153153
IFNa	0.79084	0.152809
IFNa	0.79058	0.152466
IFNa	0.7905	0.152125
IFNa	0.79048	0.151786
IFNa	0.79046	0.151448
IFNa	0.79024	0.151111
IFNa	0.78982	0.150776
IFNa	0.78966	0.150442
IFNa	0.78956	0.15011
IFNa	0.78888	0.14978
IFNa	0.78884	0.149451
IFNa	0.78878	0.149123
IFNa	0.78834	0.148472
IFNa	0.78816	0.148148
IFNa	0.78812	0.147826
IFNa	0.78782	0.147505
IFNa	0.78774	0.147186
IFNa	0.78762	0.146868
IFNa	0.78732	0.146552
IFNa	0.7872	0.146237
IFNa	0.78716	0.145923
IFNa	0.78704	0.14561
IFNa	0.787	0.145299
IFNa	0.78698	0.144989
IFNa	0.7869	0.144681
IFNa	0.78682	0.144374
IFNa	0.7867	0.144068
IFNa	0.78656	0.143763
IFNa	0.78648	0.14346
IFNa	0.78642	0.143158
IFNa	0.7864	0.142857
IFNa	0.78632	0.142558
IFNa	0.78622	0.142259
IFNa	0.78608	0.141962
IFNa	0.78606	0.141667
IFNa	0.78596	0.141372
IFNa	0.78594	0.141079
IFNa	0.7859	0.140787
IFNa	0.78574	0.140496
IFNa	0.78568	0.140206
IFNa	0.78552	0.139918
IFNa	0.78524	0.13963
IFNa	0.78518	0.139344
IFNa	0.78514	0.139059
IFNa	0.78472	0.138776
IFNa	0.78464	0.138493
IFNa	0.7846	0.138211
IFNa	0.78438	0.137931
IFNa	0.78436	0.137652
IFNa	0.7843	0.137374
IFNa	0.78404	0.137097
IFNa	0.78396	0.136821
IFNa	0.78374	0.136546
IFNa	0.78362	0.136273
IFNa	0.78344	0.136
IFNa	0.78342	0.135729
IFNa	0.78338	0.135458
IFNa	0.78306	0.135189
IFNa	0.783	0.134921
IFNa	0.78288	0.134653
IFNa	0.78254	0.134387
IFNa	0.7825	0.134122
IFNa	0.78198	0.133858
IFNa	0.78184	0.133595
IFNa	0.78142	0.133333
IFNa	0.7811	0.133072
IFNa	0.78096	0.132812
IFNa	0.78092	0.132554
IFNa	0.78086	0.132296
IFNa	0.78054	0.132039
IFNa	0.7803	0.131783
IFNa	0.7801	0.131528
IFNa	0.78006	0.131274
IFNa	0.7799	0.131021
IFNa	0.77956	0.130769
IFNa	0.77948	0.130518
IFNa	0.77932	0.130268
IFNa	0.77916	0.130019
IFNa	0.77912	0.129771
IFNa	0.77904	0.133333
IFNa	0.77888	0.13308
IFNa	0.77876	0.132827
IFNa	0.7786	0.132576
IFNa	0.77842	0.136106
IFNa	0.77838	0.135849
IFNa	0.77828	0.135593
IFNa	0.77822	0.135338
IFNa	0.77808	0.134831
IFNa	0.77802	0.134579
IFNa	0.77776	0.134328
IFNa	0.77758	0.134078
IFNa	0.77716	0.137546
IFNa	0.77708	0.137291
IFNa	0.7769	0.137037
IFNa	0.7768	0.136784
IFNa	0.7766	0.136531
IFNa	0.77646	0.13628
IFNa	0.7764	0.136029
IFNa	0.77628	0.13578
IFNa	0.77614	0.135531
IFNa	0.77602	0.135283
IFNa	0.77592	0.135036
IFNa	0.7759	0.134791
IFNa	0.77578	0.134545
IFNa	0.77572	0.134301
IFNa	0.7756	0.134058
IFNa	0.77556	0.133816
IFNa	0.77554	0.133574
IFNa	0.77548	0.133333
IFNa	0.7754	0.133094
IFNa	0.77538	0.132855
IFNa	0.7752	0.132616
IFNa	0.77518	0.132379
IFNa	0.77514	0.132143
IFNa	0.77506	0.131907
IFNa	0.77504	0.131673
IFNa	0.775	0.131439
IFNa	0.77494	0.131206
IFNa	0.77476	0.130973
IFNa	0.77474	0.130742
IFNa	0.77434	0.130511
IFNa	0.77428	0.130282
IFNa	0.77418	0.130053
IFNa	0.77416	0.129825
IFNa	0.77404	0.129597
IFNa	0.77398	0.129371
IFNa	0.77358	0.132635
IFNa	0.77348	0.132404
IFNa	0.77346	0.132174
IFNa	0.77342	0.131944
IFNa	0.7732	0.131716
IFNa	0.77296	0.131488
IFNa	0.77284	0.131261
IFNa	0.77278	0.131034
IFNa	0.77274	0.130809
IFNa	0.77254	0.130584
IFNa	0.77238	0.13036
IFNa	0.77214	0.130137
IFNa	0.77204	0.129915
IFNa	0.77202	0.129693
IFNa	0.77174	0.129472
IFNa	0.77164	0.129252
IFNa	0.77146	0.129032
IFNa	0.77142	0.128814
IFNa	0.7714	0.128596
IFNa	0.7713	0.128378
IFNa	0.77116	0.128162
IFNa	0.77098	0.127946
IFNa	0.77086	0.127731
IFNa	0.77068	0.127517
IFNa	0.77032	0.127303
IFNa	0.7703	0.12709
IFNa	0.77012	0.126878
IFNa	0.76994	0.13
IFNa	0.76988	0.129784
IFNa	0.7698	0.129353
IFNa	0.76978	0.129139
IFNa	0.76968	0.128926
IFNa	0.76962	0.128713
IFNa	0.76946	0.131796
IFNa	0.76938	0.131579
IFNa	0.76932	0.131363
IFNa	0.76926	0.131148
IFNa	0.76918	0.130933
IFNa	0.76916	0.130719
IFNa	0.7691	0.130506
IFNa	0.76906	0.130293
IFNa	0.76898	0.12987
IFNa	0.76896	0.12966
IFNa	0.76894	0.12945
IFNa	0.76886	0.129241
IFNa	0.7688	0.129032
IFNa	0.76856	0.128824
IFNa	0.76828	0.128617
IFNa	0.7677	0.128411
IFNa	0.76764	0.128205
IFNa	0.76742	0.128
IFNa	0.76726	0.127796
IFNa	0.76718	0.127592
IFNa	0.76678	0.127389
IFNa	0.76676	0.127186
IFNa	0.76666	0.126984
IFNa	0.7664	0.126783
IFNa	0.76638	0.126582
IFNa	0.76626	0.126382
IFNa	0.76622	0.126183
IFNa	0.76618	0.125984
IFNa	0.76612	0.125786
IFNa	0.76608	0.125589
IFNa	0.76552	0.125392
IFNa	0.7655	0.125196
IFNa	0.76532	0.124805
IFNa	0.76528	0.124611
IFNa	0.76522	0.124417
IFNa	0.76514	0.124224
IFNa	0.76508	0.124031
IFNa	0.76502	0.123839
IFNa	0.76494	0.123648
IFNa	0.76488	0.123457
IFNa	0.7648	0.123267
IFNa	0.76478	0.123077
IFNa	0.76476	0.122888
IFNa	0.7647	0.122699
IFNa	0.76462	0.122511
IFNa	0.7646	0.122137
IFNa	0.76452	0.121951
IFNa	0.7645	0.12462
IFNa	0.76448	0.124431
IFNa	0.76436	0.124242
IFNa	0.76416	0.124054
IFNa	0.76408	0.123867
IFNa	0.76406	0.12368
IFNa	0.764	0.123494
IFNa	0.7639	0.123308
IFNa	0.76356	0.123123
IFNa	0.76348	0.122939
IFNa	0.76342	0.122754
IFNa	0.76338	0.122571
IFNa	0.76334	0.122388
IFNa	0.7633	0.122206
IFNa	0.7631	0.122024
IFNa	0.76308	0.121842
IFNa	0.76306	0.121662
IFNa	0.76288	0.121481
IFNa	0.7628	0.121302
IFNa	0.76262	0.121123
IFNa	0.76252	0.120944
IFNa	0.7625	0.120766
IFNa	0.76242	0.120411
IFNa	0.7624	0.120235
IFNa	0.76224	0.120059
IFNa	0.76216	0.119883
IFNa	0.76212	0.119708
IFNa	0.76204	0.119534
IFNa	0.76192	0.11936
IFNa	0.7619	0.119186
IFNa	0.7617	0.119013
IFNa	0.76154	0.118841
IFNa	0.76114	0.118669
IFNa	0.76112	0.118497
IFNa	0.76082	0.121212
IFNa	0.76072	0.121037
IFNa	0.76066	0.120863
IFNa	0.76006	0.12069
IFNa	0.76004	0.120516
IFNa	0.76	0.120344
IFNa	0.75982	0.120172
IFNa	0.7598	0.119658
IFNa	0.7596	0.119488
IFNa	0.75952	0.119318
IFNa	0.7595	0.119149
IFNa	0.75932	0.11898
IFNa	0.7593	0.118812
IFNa	0.75924	0.118644
IFNa	0.7592	0.11831
IFNa	0.75912	0.118143
IFNa	0.75906	0.117978
IFNa	0.75902	0.117812
IFNa	0.75896	0.117647
IFNa	0.75876	0.117483
IFNa	0.75864	0.117318
IFNa	0.75856	0.117155
IFNa	0.75852	0.116992
IFNa	0.75832	0.116829
IFNa	0.7583	0.116667
IFNa	0.75824	0.116505
IFNa	0.75814	0.116343
IFNa	0.75812	0.116183
IFNa	0.7581	0.116022
IFNa	0.75804	0.115862
IFNa	0.758	0.115702
IFNa	0.75774	0.115543
IFNa	0.75772	0.115226
IFNa	0.75768	0.115068
IFNa	0.7576	0.114911
IFNa	0.75758	0.114754
IFNa	0.75716	0.114598
IFNa	0.75712	0.114441
IFNa	0.75708	0.11413
IFNa	0.75704	0.113976
IFNa	0.75702	0.113821
IFNa	0.75686	0.113667
IFNa	0.7568	0.113514
IFNa	0.75652	0.113055
IFNa	0.75634	0.112903
IFNa	0.7563	0.112752
IFNa	0.75616	0.112601
IFNa	0.75606	0.11245
IFNa	0.75602	0.112299
IFNa	0.75582	0.11215
IFNa	0.7558	0.112
IFNa	0.75568	0.111851
IFNa	0.75566	0.111702
IFNa	0.75564	0.111554
IFNa	0.7556	0.111406
IFNa	0.75556	0.111258
IFNa	0.75554	0.111111
IFNa	0.75552	0.110964
IFNa	0.75548	0.110818
IFNa	0.75532	0.110672
IFNa	0.75526	0.110526
IFNa	0.75524	0.110381
IFNa	0.75498	0.110236
IFNa	0.75496	0.110092
IFNa	0.75492	0.109948
IFNa	0.7549	0.109804
IFNa	0.75486	0.112272
IFNa	0.75482	0.111979
IFNa	0.75478	0.111834
IFNa	0.75476	0.111688
IFNa	0.75462	0.111543
IFNa	0.75458	0.111399
IFNa	0.7545	0.111255
IFNa	0.75448	0.111111
IFNa	0.75422	0.110825
IFNa	0.75418	0.11054
IFNa	0.75414	0.110398
IFNa	0.75406	0.110256
IFNa	0.75398	0.110115
IFNa	0.75356	0.109974
IFNa	0.7535	0.109694
IFNa	0.75342	0.109554
IFNa	0.75332	0.109415
IFNa	0.75326	0.111817
IFNa	0.75324	0.111675
IFNa	0.75302	0.111534
IFNa	0.75288	0.111252
IFNa	0.7527	0.111111
IFNa	0.75252	0.110971
IFNa	0.75222	0.110692
IFNa	0.75178	0.110553
IFNa	0.75162	0.110276
IFNa	0.75136	0.110138
IFNa	0.75128	0.11
IFNa	0.75104	0.109863
IFNa	0.75078	0.109726
IFNa	0.75072	0.109589
IFNa	0.7507	0.109453
IFNa	0.75064	0.109317
IFNa	0.75054	0.109181
IFNa	0.75048	0.109046
IFNa	0.7504	0.108776
IFNa	0.75028	0.108642
IFNa	0.75018	0.108508
IFNa	0.75008	0.108374
IFNa	0.75006	0.108241
IFNa	0.74998	0.108108
IFNa	0.74996	0.107975
IFNa	0.7498	0.107843
IFNa	0.74976	0.107711
IFNa	0.74972	0.107579
IFNa	0.74968	0.107448
IFNa	0.74954	0.107317
IFNa	0.74946	0.107186
IFNa	0.74932	0.107056
IFNa	0.74926	0.106926
IFNa	0.74922	0.106796
IFNa	0.7492	0.106538
IFNa	0.74912	0.106409
IFNa	0.74908	0.10628
IFNa	0.749	0.106152
IFNa	0.74898	0.106024
IFNa	0.74886	0.105897
IFNa	0.74878	0.105769
IFNa	0.74872	0.105642
IFNa	0.74854	0.105389
IFNa	0.74848	0.105263
IFNa	0.74826	0.105137
IFNa	0.74818	0.105012
IFNa	0.74806	0.104887
IFNa	0.74804	0.104762
IFNa	0.748	0.104637
IFNa	0.74792	0.104513
IFNa	0.74774	0.104389
IFNa	0.74744	0.104265
IFNa	0.74742	0.104142
IFNa	0.7472	0.104019
IFNa	0.74706	0.103774
IFNa	0.7469	0.103651
IFNa	0.74684	0.103529
IFNa	0.7466	0.103408
IFNa	0.74656	0.103286
IFNa	0.74652	0.103165
IFNa	0.74642	0.103044
IFNa	0.74638	0.102924
IFNa	0.74628	0.102804
IFNa	0.74622	0.102684
IFNa	0.74608	0.102564
IFNa	0.74598	0.102326
IFNa	0.74576	0.102207
IFNa	0.74566	0.10197
IFNa	0.74558	0.101852
IFNa	0.74552	0.101734
IFNa	0.74542	0.101617
IFNa	0.74516	0.101499
IFNa	0.745	0.101382
IFNa	0.74492	0.101266
IFNa	0.74482	0.101149
IFNa	0.74454	0.101033
IFNa	0.74452	0.100917
IFNa	0.74444	0.100802
IFNa	0.7444	0.100686
IFNa	0.74434	0.100571
IFNa	0.7443	0.100457
IFNa	0.74426	0.100342
IFNa	0.74424	0.100228
IFNa	0.74416	0.100114
IFNa	0.74408	0.1
IFNa	0.74396	0.0998865
IFNa	0.74394	0.0996602
IFNa	0.74392	0.0995475
IFNa	0.74378	0.099435
IFNa	0.74354	0.0993228
IFNa	0.74338	0.0992108
IFNa	0.74336	0.0990991
IFNa	0.74334	0.0989876
IFNa	0.74322	0.0988764
IFNa	0.7432	0.0987654
IFNa	0.74304	0.0986547
IFNa	0.743	0.0985442
IFNa	0.74258	0.098434
IFNa	0.74252	0.098324
IFNa	0.74246	0.0981048
IFNa	0.7424	0.0979955
IFNa	0.74236	0.0978865
IFNa	0.7423	0.0977778
IFNa	0.74222	0.0976693
IFNa	0.74212	0.0974529
IFNa	0.74208	0.0973451
IFNa	0.74204	0.0971302
IFNa	0.74202	0.0970232
IFNa	0.74198	0.0969163
IFNa	0.74164	0.0968097
IFNa	0.7415	0.0965971
IFNa	0.74148	0.0964912
IFNa	0.74146	0.0963855
IFNa	0.74144	0.0962801
IFNa	0.74132	0.0961749
IFNa	0.7413	0.0958606
IFNa	0.7412	0.0957563
IFNa	0.74108	0.0956522
IFNa	0.74104	0.0955483
IFNa	0.741	0.0954447
IFNa	0.74086	0.0953413
IFNa	0.74072	0.0952381
IFNa	0.74054	0.0951351
IFNa	0.74052	0.0949299
IFNa	0.74044	0.0947255
IFNa	0.7403	0.0946237
IFNa	0.74026	0.0944206
IFNa	0.7398	0.0943194
IFNa	0.73976	0.0942184
IFNa	0.73962	0.0941176
IFNa	0.73958	0.0940171
IFNa	0.7395	0.0938166
IFNa	0.73948	0.0937167
IFNa	0.73946	0.093617
IFNa	0.73944	0.0935175
IFNa	0.73936	0.0934183
IFNa	0.73922	0.0933192
IFNa	0.73914	0.0932203
IFNa	0.7391	0.0930233
IFNa	0.739	0.092827
IFNa	0.73884	0.0927292
IFNa	0.73882	0.0926316
IFNa	0.7388	0.0925342
IFNa	0.73874	0.0945378
IFNa	0.73864	0.0944386
IFNa	0.73862	0.0942408
IFNa	0.73842	0.0941423
IFNa	0.73832	0.0940439
IFNa	0.73814	0.09375
IFNa	0.73796	0.0935551
IFNa	0.73786	0.0934579
IFNa	0.73784	0.093361
IFNa	0.73758	0.0932642
IFNa	0.73756	0.0930714
IFNa	0.73748	0.0928793
IFNa	0.73704	0.0927835
IFNa	0.73702	0.092688
IFNa	0.73696	0.0925926
IFNa	0.73692	0.0924974
IFNa	0.7369	0.0924025
IFNa	0.73688	0.0923077
IFNa	0.73678	0.0921187
IFNa	0.73654	0.0920245
IFNa	0.7365	0.0918367
IFNa	0.73618	0.0917431
IFNa	0.736	0.0916497
IFNa	0.73596	0.0915565
IFNa	0.7359	0.0914634
IFNa	0.7358	0.0913706
IFNa	0.73566	0.0912779
IFNa	0.73542	0.0910931
IFNa	0.73536	0.091001
IFNa	0.73516	0.0909091
IFNa	0.73512	0.0908174
IFNa	0.73508	0.0906344
IFNa	0.735	0.0905433
IFNa	0.7349	0.0904523
IFNa	0.73484	0.0903614
IFNa	0.73482	0.0902708
IFNa	0.7348	0.0901804
IFNa	0.73454	0.0900901
IFNa	0.73444	0.09
IFNa	0.73438	0.0899101
IFNa	0.73426	0.0897308
IFNa	0.73422	0.0896414
IFNa	0.73418	0.0895522
IFNa	0.73414	0.0894632
IFNa	0.7339	0.0893744
IFNa	0.73372	0.0891972
IFNa	0.7337	0.0891089
IFNa	0.73366	0.0890208
IFNa	0.73362	0.0889328
IFNa	0.73358	0.08867
IFNa	0.73352	0.0884956
IFNa	0.7335	0.0884086
IFNa	0.73348	0.0883219
IFNa	0.7334	0.0882353
IFNa	0.73336	0.0881489
IFNa	0.73324	0.0880626
IFNa	0.73314	0.0878906
IFNa	0.7329	0.0878049
IFNa	0.73286	0.0877193
IFNa	0.73276	0.0876339
IFNa	0.73274	0.0875486
IFNa	0.7326	0.0874636
IFNa	0.7325	0.0873786
IFNa	0.7324	0.0872939
IFNa	0.73236	0.0872093
IFNa	0.73222	0.0871249
IFNa	0.7322	0.0870406
IFNa	0.73212	0.0869565
IFNa	0.73208	0.0868726
IFNa	0.73192	0.0867888
IFNa	0.7318	0.0867052
IFNa	0.7317	0.0866218
IFNa	0.73144	0.0865385
IFNa	0.7314	0.0864553
IFNa	0.73116	0.0863724
IFNa	0.73114	0.0862895
IFNa	0.73088	0.0862069
IFNa	0.73078	0.0878701
IFNa	0.73076	0.0877863
IFNa	0.73054	0.0877026
IFNa	0.73052	0.087619
IFNa	0.73048	0.0874525
IFNa	0.73042	0.0873694
IFNa	0.73038	0.0872865
IFNa	0.73036	0.0871212
IFNa	0.7303	0.0870388
IFNa	0.73028	0.0869565
IFNa	0.73024	0.0868744
IFNa	0.73	0.0867925
IFNa	0.72988	0.0867107
IFNa	0.72984	0.0865475
IFNa	0.72982	0.0864662
IFNa	0.72976	0.086385
IFNa	0.72962	0.0863039
IFNa	0.72944	0.0862231
IFNa	0.72932	0.0861423
IFNa	0.72918	0.0860617
IFNa	0.72914	0.0859813
IFNa	0.7291	0.085901
IFNa	0.72906	0.0858209
IFNa	0.72896	0.0857409
IFNa	0.72874	0.0855814
IFNa	0.72872	0.0855019
IFNa	0.72868	0.0854225
IFNa	0.72864	0.0853432
IFNa	0.72848	0.0852641
IFNa	0.72842	0.0851852
IFNa	0.72834	0.0851064
IFNa	0.72832	0.0850277
IFNa	0.7283	0.0849492
IFNa	0.72798	0.0848708
IFNa	0.72782	0.0847926
IFNa	0.72778	0.0847145
IFNa	0.7276	0.0846366
IFNa	0.72756	0.0845588
IFNa	0.72732	0.0844812
IFNa	0.72724	0.0844037
IFNa	0.72716	0.0842491
IFNa	0.72696	0.084172
IFNa	0.72692	0.0840951
IFNa	0.72688	0.0840183
IFNa	0.72686	0.0839416
IFNa	0.72678	0.0837887
IFNa	0.72666	0.0837125
IFNa	0.72664	0.0836364
IFNa	0.72662	0.0835604
IFNa	0.72656	0.0834089
IFNa	0.72646	0.0832579
IFNa	0.72644	0.0831826
IFNa	0.72642	0.0830325
IFNa	0.72632	0.0829576
IFNa	0.72618	0.0828829
IFNa	0.7259	0.0828083
IFNa	0.72584	0.0827338
IFNa	0.7258	0.0826595
IFNa	0.72566	0.0825853
IFNa	0.7256	0.0825112
IFNa	0.72558	0.0824373
IFNa	0.72554	0.0823635
IFNa	0.72552	0.0822898
IFNa	0.72542	0.0822163
IFNa	0.72536	0.0820696
IFNa	0.72532	0.0819964
IFNa	0.7253	0.0819234
IFNa	0.72514	0.0818505
IFNa	0.72512	0.0817052
IFNa	0.7251	0.0816327
IFNa	0.72504	0.0815603
IFNa	0.72502	0.081488
IFNa	0.725	0.0814159
IFNa	0.72482	0.0813439
IFNa	0.7246	0.0812004
IFNa	0.72458	0.0811287
IFNa	0.72444	0.0810573
IFNa	0.72428	0.0809859
IFNa	0.72424	0.0809147
IFNa	0.72422	0.0808436
IFNa	0.7241	0.0807726
IFNa	0.72402	0.0807018
IFNa	0.7239	0.080631
IFNa	0.72384	0.0805604
IFNa	0.72378	0.0804899
IFNa	0.72374	0.0804196
IFNa	0.7237	0.0803493
IFNa	0.72366	0.0802792
IFNa	0.7234	0.0802092
IFNa	0.72338	0.0801394
IFNa	0.72334	0.0800696
IFNa	0.7233	0.0817391
IFNa	0.72326	0.0816681
IFNa	0.72318	0.0815972
IFNa	0.72316	0.0815265
IFNa	0.72304	0.0814558
IFNa	0.72298	0.0813853
IFNa	0.72284	0.0813149
IFNa	0.72278	0.0812446
IFNa	0.72274	0.0811744
IFNa	0.72266	0.0811044
IFNa	0.72242	0.0810345
IFNa	0.72238	0.0809647
IFNa	0.72236	0.080895
IFNa	0.72234	0.0808255
IFNa	0.72228	0.080756
IFNa	0.72226	0.0806867
IFNa	0.72224	0.0805484
IFNa	0.72222	0.0804795
IFNa	0.72192	0.0804106
IFNa	0.72186	0.0802733
IFNa	0.72166	0.0802048
IFNa	0.72152	0.0801364
IFNa	0.72142	0.0800681
IFNa	0.72138	0.08
IFNa	0.7213	0.079932
IFNa	0.72124	0.0798641
IFNa	0.72112	0.0797963
IFNa	0.72106	0.0797286
IFNa	0.721	0.079661
IFNa	0.72098	0.0795262
IFNa	0.72096	0.079459
IFNa	0.72088	0.0793919
IFNa	0.72086	0.0791912
IFNa	0.72084	0.079058
IFNa	0.72076	0.0789916
IFNa	0.72048	0.0789253
IFNa	0.72038	0.0788591
IFNa	0.72026	0.078793
IFNa	0.72024	0.0786611
IFNa	0.72018	0.0785953
IFNa	0.72014	0.0785297
IFNa	0.72	0.0784641
IFNa	0.71992	0.0783987
IFNa	0.71978	0.0783333
IFNa	0.71976	0.078203
IFNa	0.71966	0.078138
IFNa	0.71964	0.0780731
IFNa	0.7196	0.0780083
IFNa	0.71954	0.0779436
IFNa	0.71952	0.077879
IFNa	0.71944	0.0778146
IFNa	0.7194	0.0777502
IFNa	0.71938	0.077686
IFNa	0.71928	0.0776218
IFNa	0.71922	0.0775578
IFNa	0.71898	0.07743
IFNa	0.71896	0.0773663
IFNa	0.71894	0.0773026
IFNa	0.71886	0.0772391
IFNa	0.71866	0.0771124
IFNa	0.71864	0.0770492
IFNa	0.7186	0.0769861
IFNa	0.71858	0.0769231
IFNa	0.71854	0.0768602
IFNa	0.71844	0.0767974
IFNa	0.71838	0.0767347
IFNa	0.71836	0.0766721
IFNa	0.71814	0.0766096
IFNa	0.71804	0.0765472
IFNa	0.71802	0.0764849
IFNa	0.71796	0.0764228
IFNa	0.71792	0.0763607
IFNa	0.71772	0.0762987
IFNa	0.7177	0.0762368
IFNa	0.71768	0.076175
IFNa	0.71766	0.0761134
IFNa	0.71762	0.0759903
IFNa	0.71756	0.0759289
IFNa	0.71752	0.0758676
IFNa	0.71748	0.0758065
IFNa	0.71746	0.0757454
IFNa	0.71726	0.0756844
IFNa	0.71718	0.0756235
IFNa	0.71716	0.0755627
IFNa	0.71688	0.075502
IFNa	0.71686	0.0754414
IFNa	0.71684	0.0753809
IFNa	0.71682	0.0753205
IFNa	0.71674	0.0752
IFNa	0.71672	0.0750799
IFNa	0.7167	0.0749601
IFNa	0.71664	0.0749004
IFNa	0.71654	0.0748408
IFNa	0.71644	0.0747812
IFNa	0.71642	0.0747218
IFNa	0.71634	0.0746624
IFNa	0.71628	0.074544
IFNa	0.71616	0.0744849
IFNa	0.71614	0.074426
IFNa	0.71592	0.0743671
IFNa	0.71568	0.0743083
IFNa	0.71566	0.0742496
IFNa	0.71562	0.074191
IFNa	0.7156	0.0740741
IFNa	0.71552	0.0740157
IFNa	0.71538	0.0739575
IFNa	0.7153	0.0738994
IFNa	0.71518	0.0738413
IFNa	0.71516	0.0737834
IFNa	0.71512	0.0737255
IFNa	0.715	0.0736677
IFNa	0.7149	0.07361
IFNa	0.7148	0.0735524
IFNa	0.71478	0.0734949
IFNa	0.71476	0.0734375
IFNa	0.71464	0.0733802
IFNa	0.71458	0.0733229
IFNa	0.71456	0.0732658
IFNa	0.71444	0.0732087
IFNa	0.71434	0.0730949
IFNa	0.71432	0.0730381
IFNa	0.71422	0.0729814
IFNa	0.7142	0.0729247
IFNa	0.71418	0.0728682
IFNa	0.71408	0.0728118
IFNa	0.71404	0.0727554
IFNa	0.71402	0.0726991
IFNa	0.714	0.072643
IFNa	0.71394	0.0725869
IFNa	0.71386	0.0725309
IFNa	0.71382	0.0724749
IFNa	0.7135	0.0724191
IFNa	0.71346	0.0723077
IFNa	0.71344	0.0722521
IFNa	0.71336	0.0721966
IFNa	0.71326	0.0720859
IFNa	0.7132	0.0720307
IFNa	0.71298	0.0719755
IFNa	0.71288	0.0719204
IFNa	0.71276	0.0718654
IFNa	0.71272	0.0718105
IFNa	0.71268	0.0717557
IFNa	0.71246	0.071701
IFNa	0.71242	0.0716463
IFNa	0.7123	0.0715918
IFNa	0.71204	0.0715373
IFNa	0.71202	0.0714829
IFNa	0.71194	0.0714286
IFNa	0.7119	0.0713202
IFNa	0.71178	0.0712661
IFNa	0.71176	0.0712121
IFNa	0.71174	0.0711582
IFNa	0.71162	0.0711044
IFNa	0.71158	0.0710506
IFNa	0.71134	0.070997
IFNa	0.71124	0.0709434
IFNa	0.71122	0.0708899
IFNa	0.71116	0.0708365
IFNa	0.71112	0.0707831
IFNa	0.71104	0.0707299
IFNa	0.7109	0.0706236
IFNa	0.71076	0.0705706
IFNa	0.71072	0.0705176
IFNa	0.71066	0.070412
IFNa	0.71064	0.0703593
IFNa	0.71052	0.0702541
IFNa	0.7105	0.0702016
IFNa	0.71046	0.0700969
IFNa	0.71026	0.0700447
IFNa	0.7102	0.0699926
IFNa	0.71018	0.0699405
IFNa	0.71016	0.0698885
IFNa	0.71014	0.0698366
IFNa	0.71002	0.0697329
IFNa	0.70998	0.0696812
IFNa	0.70974	0.0695266
IFNa	0.70956	0.0694752
IFNa	0.70954	0.0694239
IFNa	0.70952	0.0693727
IFNa	0.7094	0.0693215
IFNa	0.70938	0.0692194
IFNa	0.70926	0.0691685
IFNa	0.70924	0.0691176
IFNa	0.7092	0.0690669
IFNa	0.70914	0.0690162
IFNa	0.70908	0.0689655
IFNa	0.70902	0.068915
IFNa	0.70892	0.0688645
IFNa	0.70886	0.0687637
IFNa	0.7088	0.0687135
IFNa	0.70876	0.0686633
IFNa	0.70858	0.0686131
IFNa	0.70852	0.0685631
IFNa	0.70844	0.0685131
IFNa	0.70834	0.0684632
IFNa	0.7083	0.0683636
IFNa	0.70826	0.068314
IFNa	0.7082	0.0682643
IFNa	0.70818	0.0681159
IFNa	0.70814	0.0680174
IFNa	0.70812	0.0679682
IFNa	0.70808	0.06787
IFNa	0.70804	0.0678211
IFNa	0.70802	0.0677722
IFNa	0.70798	0.0677233
IFNa	0.70786	0.0676746
IFNa	0.70782	0.0676259
IFNa	0.70764	0.0675773
IFNa	0.7076	0.0675287
IFNa	0.70756	0.0674319
IFNa	0.70748	0.0673835
IFNa	0.70742	0.0673352
IFNa	0.7074	0.067287
IFNa	0.70722	0.0672389
IFNa	0.70718	0.0671909
IFNa	0.70714	0.0671429
IFNa	0.7071	0.0670471
IFNa	0.70708	0.0669516
IFNa	0.70706	0.0669039
IFNa	0.70702	0.0668563
IFNa	0.70692	0.0668088
IFNa	0.70682	0.0667614
IFNa	0.70676	0.066714
IFNa	0.70674	0.0666667
IFNa	0.70664	0.0666194
IFNa	0.70656	0.0665722
IFNa	0.70654	0.0664781
IFNa	0.70644	0.0664311
IFNa	0.70638	0.0663842
IFNa	0.70636	0.0663373
IFNa	0.70634	0.0662906
IFNa	0.70632	0.0662438
IFNa	0.70628	0.0661972
IFNa	0.70622	0.0661506
IFNa	0.7062	0.0661041
IFNa	0.70612	0.0660576
IFNa	0.70606	0.0660112
IFNa	0.70602	0.0659649
IFNa	0.70596	0.0659187
IFNa	0.70592	0.0658725
IFNa	0.70576	0.0658263
IFNa	0.70574	0.0657343
IFNa	0.70572	0.0656883
IFNa	0.7057	0.0655967
IFNa	0.70562	0.0655052
IFNa	0.70544	0.0654596
IFNa	0.70524	0.0654141
IFNa	0.70506	0.0653686
IFNa	0.705	0.0652778
IFNa	0.70496	0.0652325
IFNa	0.7049	0.0651872
IFNa	0.7048	0.0651421
IFNa	0.70478	0.065097
IFNa	0.70472	0.0650519
IFNa	0.70456	0.0650069
IFNa	0.70454	0.0648723
IFNa	0.70426	0.0648276
IFNa	0.70418	0.0647829
IFNa	0.70414	0.0647383
IFNa	0.704	0.0646937
IFNa	0.70398	0.0646492
IFNa	0.7039	0.0646048
IFNa	0.70382	0.0645161
IFNa	0.7037	0.0644719
IFNa	0.70368	0.0644277
IFNa	0.70364	0.0643836
IFNa	0.70362	0.0643395
IFNa	0.70356	0.0642955
IFNa	0.70352	0.0642515
IFNa	0.7035	0.0642077
IFNa	0.70316	0.0641201
IFNa	0.7031	0.0640763
IFNa	0.70294	0.0639456
IFNa	0.70292	0.0639021
IFNa	0.70288	0.0638587
IFNa	0.70282	0.0638153
IFNa	0.70272	0.063772
IFNa	0.70268	0.0636856
IFNa	0.70266	0.0635995
IFNa	0.70264	0.0635565
IFNa	0.70262	0.0635135
IFNa	0.7025	0.0634706
IFNa	0.70244	0.063385
IFNa	0.70232	0.0633423
IFNa	0.7023	0.0646465
IFNa	0.70228	0.064603
IFNa	0.70226	0.0645595
IFNa	0.70224	0.0645161
IFNa	0.70212	0.0644728
IFNa	0.70206	0.0644295
IFNa	0.70194	0.0643432
IFNa	0.70192	0.0643001
IFNa	0.7019	0.064257
IFNa	0.70188	0.064214
IFNa	0.70182	0.0641711
IFNa	0.70174	0.0640854
IFNa	0.7017	0.064
IFNa	0.70164	0.0639574
IFNa	0.70148	0.0639148
IFNa	0.70146	0.0638723
IFNa	0.70136	0.0637874
IFNa	0.70116	0.063745
IFNa	0.7011	0.0637027
IFNa	0.70106	0.0636605
IFNa	0.701	0.0636183
IFNa	0.70092	0.0635762
IFNa	0.7009	0.0635341
IFNa	0.70086	0.0634921
IFNa	0.70082	0.0634082
IFNa	0.7007	0.0633245
IFNa	0.70046	0.0632828
IFNa	0.70034	0.0632411
IFNa	0.70032	0.0631995
IFNa	0.70028	0.0631164
IFNa	0.70026	0.0630749
IFNa	0.70024	0.0630335
IFNa	0.70008	0.0629921
IFNa	0.70002	0.0629508
IFNa	0.7	0.0629096
IFNa	0.69998	0.0628272
IFNa	0.69978	0.0627861
IFNa	0.69974	0.0627451
IFNa	0.69972	0.0627041
IFNa	0.69968	0.0626223
IFNa	0.69952	0.0625815
IFNa	0.69944	0.0625407
IFNa	0.69936	0.0624593
IFNa	0.69934	0.0624187
IFNa	0.69918	0.0623782
IFNa	0.69902	0.0623377
IFNa	0.69896	0.0622568
IFNa	0.6989	0.0622165
IFNa	0.6988	0.0621762
IFNa	0.69876	0.0621359
IFNa	0.6987	0.0620957
IFNa	0.6986	0.0620155
IFNa	0.69854	0.0619755
IFNa	0.69846	0.0619355
IFNa	0.6984	0.0618557
IFNa	0.69838	0.0618158
IFNa	0.69836	0.0617761
IFNa	0.6981	0.0617363
IFNa	0.69796	0.0616967
IFNa	0.69784	0.061657
IFNa	0.69774	0.0616175
IFNa	0.69772	0.0615779
IFNa	0.6977	0.061499
IFNa	0.69768	0.0614597
IFNa	0.6976	0.0614203
IFNa	0.69742	0.0613811
IFNa	0.6974	0.0613419
IFNa	0.6972	0.0613027
IFNa	0.697	0.0612636
IFNa	0.69696	0.0612245
IFNa	0.69694	0.0611465
IFNa	0.69692	0.0610687
IFNa	0.6969	0.0610299
IFNa	0.69688	0.0609911
IFNa	0.6968	0.0609524
IFNa	0.69672	0.0609137
IFNa	0.69656	0.0608751
IFNa	0.69648	0.0608365
IFNa	0.69644	0.060798
IFNa	0.69634	0.0607595
IFNa	0.69628	0.0606827
IFNa	0.69612	0.0606443
IFNa	0.6961	0.0606061
IFNa	0.69604	0.0605678
IFNa	0.69602	0.0605296
IFNa	0.696	0.0604915
IFNa	0.69596	0.0603774
IFNa	0.69584	0.0603394
IFNa	0.69582	0.0603015
IFNa	0.69576	0.0602637
IFNa	0.69572	0.0602258
IFNa	0.6957	0.0601881
IFNa	0.69566	0.0601504
IFNa	0.69556	0.0600751
IFNa	0.69548	0.0600375
IFNa	0.69538	0.0612117
IFNa	0.6953	0.0611735
IFNa	0.69514	0.0610973
IFNa	0.69486	0.0610592
IFNa	0.69484	0.0610212
IFNa	0.69478	0.0609832
IFNa	0.69468	0.0609453
IFNa	0.69462	0.0608696
IFNa	0.69428	0.0608318
IFNa	0.69426	0.060794
IFNa	0.69422	0.0607564
IFNa	0.69414	0.0607187
IFNa	0.69406	0.0606811
IFNa	0.69402	0.0606436
IFNa	0.69398	0.0606061
IFNa	0.69374	0.0605686
IFNa	0.69356	0.0604938
IFNa	0.69354	0.0604565
IFNa	0.69352	0.0604192
IFNa	0.69344	0.060382
IFNa	0.69338	0.0603448
IFNa	0.69336	0.0602706
IFNa	0.69332	0.0602336
IFNa	0.6933	0.0601966
IFNa	0.69324	0.0601596
IFNa	0.69318	0.0601227
IFNa	0.69316	0.0600858
IFNa	0.69312	0.060049
IFNa	0.693	0.0600122
IFNa	0.69288	0.0599755
IFNa	0.69286	0.0599388
IFNa	0.69282	0.0599022
IFNa	0.69274	0.0598656
IFNa	0.69272	0.0598291
IFNa	0.6927	0.0597197
IFNa	0.69266	0.0596833
IFNa	0.69248	0.0596107
IFNa	0.6924	0.0595745
IFNa	0.69238	0.0595383
IFNa	0.69228	0.059466
IFNa	0.69222	0.05943
IFNa	0.69218	0.0593939
IFNa	0.69212	0.059358
IFNa	0.69192	0.059322
IFNa	0.6918	0.0592861
IFNa	0.69178	0.0592503
IFNa	0.69172	0.0592145
IFNa	0.6917	0.0591787
IFNa	0.69164	0.059143
IFNa	0.69154	0.0591074
IFNa	0.69152	0.0590717
IFNa	0.69146	0.0590006
IFNa	0.69138	0.0589651
IFNa	0.6913	0.0601323
IFNa	0.69126	0.0600962
IFNa	0.69122	0.0600601
IFNa	0.6912	0.060024
IFNa	0.69118	0.059988
IFNa	0.69116	0.059952
IFNa	0.69106	0.0598444
IFNa	0.69094	0.0598086
IFNa	0.6909	0.0597372
IFNa	0.69088	0.0597015
IFNa	0.6908	0.0596659
IFNa	0.69072	0.0596303
IFNa	0.6907	0.0595593
IFNa	0.69068	0.0594884
IFNa	0.69062	0.059453
IFNa	0.69056	0.0593824
IFNa	0.69052	0.0593472
IFNa	0.6905	0.0604265
IFNa	0.69046	0.0603908
IFNa	0.6904	0.060355
IFNa	0.69036	0.0602837
IFNa	0.69034	0.0602481
IFNa	0.69026	0.0602125
IFNa	0.69024	0.060177
IFNa	0.69016	0.0601061
IFNa	0.69006	0.0600707
IFNa	0.69004	0.0600353
IFNa	0.69	0.06
IFNa	0.6899	0.0599647
IFNa	0.68986	0.0599295
IFNa	0.6898	0.0598592
IFNa	0.68968	0.059824
IFNa	0.68966	0.059789
IFNa	0.68958	0.059754
IFNa	0.6894	0.059719
IFNa	0.68936	0.059684
IFNa	0.68928	0.0596491
IFNa	0.68922	0.0596143
IFNa	0.68914	0.0595794
IFNa	0.68906	0.0595447
IFNa	0.68896	0.0595099
IFNa	0.6889	0.0594406
IFNa	0.68884	0.0594059
IFNa	0.6888	0.0593714
IFNa	0.68876	0.0593368
IFNa	0.68874	0.0593023
IFNa	0.68872	0.0592679
IFNa	0.68866	0.0592334
IFNa	0.68848	0.0591647
IFNa	0.68844	0.0591304
IFNa	0.68842	0.0590962
IFNa	0.68838	0.059062
IFNa	0.6883	0.0589936
IFNa	0.68818	0.0589595
IFNa	0.68816	0.0589255
IFNa	0.68804	0.0588915
IFNa	0.688	0.0588575
IFNa	0.68794	0.0588235
IFNa	0.68786	0.0587558
IFNa	0.68776	0.0587219
IFNa	0.68766	0.0586881
IFNa	0.68754	0.0586544
IFNa	0.6875	0.0586207
IFNa	0.68742	0.058587
IFNa	0.68738	0.0585534
IFNa	0.68736	0.0585198
IFNa	0.68724	0.0584862
IFNa	0.68722	0.0584527
IFNa	0.68718	0.0584192
IFNa	0.68712	0.0583858
IFNa	0.68706	0.0583524
IFNa	0.68704	0.0582857
IFNa	0.68688	0.0582524
IFNa	0.68686	0.0582192
IFNa	0.68678	0.058186
IFNa	0.68662	0.0581528
IFNa	0.68658	0.0580866
IFNa	0.68656	0.0580205
IFNa	0.68636	0.0579875
IFNa	0.68634	0.0579545
IFNa	0.6863	0.0579216
IFNa	0.6862	0.0578888
IFNa	0.68616	0.0578231
IFNa	0.6861	0.0577904
IFNa	0.68598	0.0577576
IFNa	0.68592	0.057725
IFNa	0.68582	0.0576923
IFNa	0.68578	0.0576597
IFNa	0.68574	0.0576271
IFNa	0.68572	0.0575946
IFNa	0.68566	0.0575621
IFNa	0.68556	0.0575296
IFNa	0.6855	0.0574972
IFNa	0.68548	0.0574648
IFNa	0.68546	0.0574324
IFNa	0.68544	0.0574001
IFNa	0.6853	0.0573356
IFNa	0.68528	0.0573034
IFNa	0.68512	0.0572712
IFNa	0.68508	0.0572391
IFNa	0.68496	0.057207
IFNa	0.68494	0.0571749
IFNa	0.68486	0.0571429
IFNa	0.68484	0.0571109
IFNa	0.68472	0.0581981
IFNa	0.6847	0.0581655
IFNa	0.68468	0.0581006
IFNa	0.68466	0.0580357
IFNa	0.68462	0.0580033
IFNa	0.68458	0.057971
IFNa	0.68454	0.0579387
IFNa	0.6845	0.0579065
IFNa	0.68434	0.0578742
IFNa	0.68432	0.057842
IFNa	0.68424	0.0578099
IFNa	0.68422	0.0577778
IFNa	0.68418	0.0577137
IFNa	0.68414	0.0576816
IFNa	0.6841	0.0576177
IFNa	0.684	0.0575858
IFNa	0.68394	0.057554
IFNa	0.6839	0.0575221
IFNa	0.68382	0.0574903
IFNa	0.68378	0.0574586
IFNa	0.68374	0.0574268
IFNa	0.68366	0.0573951
IFNa	0.6835	0.0573635
IFNa	0.68348	0.0572687
IFNa	0.68346	0.0572372
IFNa	0.68344	0.0572057
IFNa	0.68322	0.0571743
IFNa	0.6832	0.0571429
IFNa	0.68314	0.0571115
IFNa	0.68312	0.0570488
IFNa	0.6831	0.0569863
IFNa	0.68306	0.0569551
IFNa	0.68296	0.0569239
IFNa	0.6829	0.0568928
IFNa	0.68288	0.0568306
IFNa	0.68284	0.0567996
IFNa	0.68282	0.0567686
IFNa	0.6827	0.0567376
IFNa	0.68268	0.0567067
IFNa	0.68264	0.0566757
IFNa	0.68262	0.0566449
IFNa	0.68256	0.0565832
IFNa	0.6825	0.05764
IFNa	0.68248	0.0576087
IFNa	0.6824	0.0575461
IFNa	0.6823	0.0575149
IFNa	0.68222	0.0574837
IFNa	0.68214	0.0574215
IFNa	0.68212	0.0573593
IFNa	0.68206	0.0573283
IFNa	0.68198	0.0572973
IFNa	0.68196	0.0572663
IFNa	0.68186	0.0572354
IFNa	0.6818	0.0572045
IFNa	0.68176	0.0571737
IFNa	0.68174	0.0571429
IFNa	0.68172	0.0571121
IFNa	0.68164	0.0570506
IFNa	0.6816	0.0570199
IFNa	0.68146	0.0569892
IFNa	0.68138	0.056928
IFNa	0.68136	0.0568975
IFNa	0.68134	0.056867
IFNa	0.68132	0.0579088
IFNa	0.6813	0.0578778
IFNa	0.68124	0.0578468
IFNa	0.68112	0.0578158
IFNa	0.68102	0.0577849
IFNa	0.681	0.057754
IFNa	0.68094	0.0577231
IFNa	0.68092	0.0576923
IFNa	0.6809	0.0576615
IFNa	0.68072	0.0576307
IFNa	0.6807	0.0576
IFNa	0.6805	0.0575693
IFNa	0.68048	0.0575386
IFNa	0.68042	0.0574774
IFNa	0.6803	0.0574468
IFNa	0.68024	0.0574163
IFNa	0.6802	0.0573553
IFNa	0.67996	0.0572944
IFNa	0.67974	0.0572337
IFNa	0.67966	0.0571731
IFNa	0.6796	0.0571429
IFNa	0.67958	0.0571126
IFNa	0.67944	0.0570825
IFNa	0.6794	0.0570222
IFNa	0.67938	0.0569921
IFNa	0.67934	0.056932
IFNa	0.67928	0.056902
IFNa	0.67924	0.056872
IFNa	0.67912	0.0568421
IFNa	0.67908	0.0568122
IFNa	0.679	0.0567823
IFNa	0.67898	0.0567525
IFNa	0.67896	0.0567227
IFNa	0.67886	0.0566929
IFNa	0.67884	0.0566632
IFNa	0.67874	0.0566335
IFNa	0.6787	0.0566038
IFNa	0.67862	0.0565741
IFNa	0.67856	0.0565445
IFNa	0.6785	0.0565149
IFNa	0.67838	0.0564854
IFNa	0.67836	0.0564263
IFNa	0.6782	0.0563969
IFNa	0.67818	0.0563674
IFNa	0.67798	0.056338
IFNa	0.67792	0.0562793
IFNa	0.67788	0.05625
IFNa	0.67758	0.0561915
IFNa	0.67748	0.0561622
IFNa	0.67738	0.0561331
IFNa	0.67732	0.0561039
IFNa	0.6773	0.0560748
IFNa	0.67712	0.0560166
IFNa	0.67708	0.0559876
IFNa	0.67702	0.0559585
IFNa	0.67698	0.0558717
IFNa	0.67696	0.0558428
IFNa	0.67694	0.0557851
IFNa	0.67688	0.0557563
IFNa	0.6768	0.0556988
IFNa	0.6767	0.0556701
IFNa	0.67668	0.0556128
IFNa	0.67666	0.0555841
IFNa	0.67656	0.0555556
IFNa	0.67652	0.055527
IFNa	0.67626	0.0554985
IFNa	0.67612	0.05547
IFNa	0.6761	0.0554415
IFNa	0.67604	0.0553846
IFNa	0.676	0.0553562
IFNa	0.67598	0.0553279
IFNa	0.67594	0.0552995
IFNa	0.67582	0.0552147
IFNa	0.67576	0.0551583
IFNa	0.67574	0.055102
IFNa	0.67568	0.0550459
IFNa	0.67566	0.0550178
IFNa	0.67558	0.0549898
IFNa	0.67548	0.0549618
IFNa	0.67546	0.0549339
IFNa	0.67538	0.054878
IFNa	0.67534	0.0547667
IFNa	0.67524	0.054739
IFNa	0.67518	0.0546835
IFNa	0.67516	0.0546559
IFNa	0.67508	0.0546282
IFNa	0.6749	0.054573
IFNa	0.67488	0.0545455
IFNa	0.67484	0.0545179
IFNa	0.67482	0.0544904
IFNa	0.67468	0.0544629
IFNa	0.67454	0.0544355
IFNa	0.67448	0.0544081
IFNa	0.67446	0.0543807
IFNa	0.67444	0.0543533
IFNa	0.67436	0.054326
IFNa	0.67428	0.0542986
IFNa	0.6742	0.0542714
IFNa	0.67418	0.0542169
IFNa	0.67414	0.0541625
IFNa	0.67412	0.0541353
IFNa	0.67406	0.0541082
IFNa	0.67396	0.0540811
IFNa	0.67392	0.0540541
IFNa	0.67384	0.054
IFNa	0.6738	0.053973
IFNa	0.67378	0.0538922
IFNa	0.67376	0.0538653
IFNa	0.67374	0.0538385
IFNa	0.67372	0.0537849
IFNa	0.6737	0.0537581
IFNa	0.67352	0.0537313
IFNa	0.67338	0.0537046
IFNa	0.67336	0.0536779
IFNa	0.67328	0.0536513
IFNa	0.673	0.0536246
IFNa	0.67292	0.0535714
IFNa	0.67284	0.0535449
IFNa	0.67282	0.0535183
IFNa	0.67262	0.0544554
IFNa	0.67252	0.0544285
IFNa	0.67246	0.0543747
IFNa	0.67244	0.0543478
IFNa	0.67242	0.054321
IFNa	0.67218	0.0542942
IFNa	0.6721	0.0542674
IFNa	0.67198	0.0542406
IFNa	0.67196	0.0541872
IFNa	0.67188	0.0541605
IFNa	0.67186	0.0541072
IFNa	0.67184	0.0540806
IFNa	0.6718	0.0540275
IFNa	0.67174	0.054001
IFNa	0.67168	0.0539745
IFNa	0.67164	0.053948
IFNa	0.67144	0.0539216
IFNa	0.67128	0.0538951
IFNa	0.67126	0.0538688
IFNa	0.6712	0.053816
IFNa	0.67096	0.0537897
IFNa	0.67074	0.0537372
IFNa	0.67068	0.0537109
IFNa	0.67066	0.0536847
IFNa	0.67054	0.0536585
IFNa	0.67048	0.0536324
IFNa	0.67038	0.0536062
IFNa	0.6703	0.053554
IFNa	0.67026	0.053528
IFNa	0.67024	0.0535019
IFNa	0.67018	0.0534759
IFNa	0.67016	0.05345
IFNa	0.67012	0.053424
IFNa	0.6701	0.0543426
IFNa	0.66996	0.0543162
IFNa	0.6699	0.0542899
IFNa	0.66982	0.0542373
IFNa	0.66978	0.054211
IFNa	0.66974	0.0541586
IFNa	0.66964	0.0541324
IFNa	0.66962	0.0541063
IFNa	0.6696	0.0540802
IFNa	0.66958	0.0540541
IFNa	0.66952	0.054028
IFNa	0.66942	0.0540019
IFNa	0.6694	0.0539759
IFNa	0.66938	0.053898
IFNa	0.66936	0.0538721
IFNa	0.66934	0.0538462
IFNa	0.66928	0.0538203
IFNa	0.66926	0.0537944
IFNa	0.66924	0.0537686
IFNa	0.6691	0.0537428
IFNa	0.66898	0.053717
IFNa	0.66894	0.0536913
IFNa	0.66876	0.0536655
IFNa	0.6687	0.0535629
IFNa	0.6686	0.0535373
IFNa	0.66858	0.0535117
IFNa	0.6685	0.0534862
IFNa	0.66842	0.0534606
IFNa	0.6684	0.0534351
IFNa	0.66834	0.0534096
IFNa	0.66832	0.0533842
IFNa	0.66828	0.0533587
IFNa	0.66816	0.0533333
IFNa	0.66814	0.0533079
IFNa	0.6681	0.0532826
IFNa	0.66806	0.0532573
IFNa	0.66804	0.0532067
IFNa	0.66796	0.0531814
IFNa	0.6679	0.0531561
IFNa	0.66784	0.0531057
IFNa	0.6678	0.0530303
IFNa	0.66778	0.0530052
IFNa	0.66772	0.0529801
IFNa	0.6677	0.0529551
IFNa	0.66764	0.0529301
IFNa	0.66742	0.0529051
IFNa	0.66726	0.0528801
IFNa	0.6671	0.0528551
IFNa	0.66708	0.0527804
IFNa	0.66704	0.0527555
IFNa	0.66696	0.0527307
IFNa	0.66686	0.0527059
IFNa	0.66682	0.0526563
IFNa	0.66678	0.0526316
IFNa	0.66676	0.0526069
IFNa	0.6667	0.0525822
IFNa	0.66668	0.0525575
IFNa	0.66664	0.0525328
IFNa	0.6666	0.0525082
IFNa	0.66654	0.0524836
IFNa	0.6665	0.052459
IFNa	0.66644	0.0524345
IFNa	0.66638	0.0524099
IFNa	0.66634	0.0523854
IFNa	0.66626	0.0532959
IFNa	0.66622	0.053271
IFNa	0.66616	0.0532461
IFNa	0.66612	0.0532213
IFNa	0.66594	0.0531965
IFNa	0.6659	0.0531716
IFNa	0.66588	0.0531469
IFNa	0.66584	0.0531221
IFNa	0.66582	0.0530973
IFNa	0.66566	0.0530726
IFNa	0.66558	0.0530479
IFNa	0.66554	0.0530233
IFNa	0.66544	0.0529986
IFNa	0.66532	0.0529494
IFNa	0.6653	0.0529248
IFNa	0.66518	0.0529002
IFNa	0.66516	0.0537784
IFNa	0.66514	0.0537286
IFNa	0.66508	0.0537037
IFNa	0.66502	0.0536789
IFNa	0.665	0.053654
IFNa	0.66484	0.0536292
IFNa	0.66472	0.0535797
IFNa	0.6647	0.0535302
IFNa	0.66466	0.0535055
IFNa	0.66462	0.0534809
IFNa	0.6646	0.0534562
IFNa	0.66456	0.0534316
IFNa	0.66454	0.053407
IFNa	0.6645	0.0533824
IFNa	0.66446	0.0533579
IFNa	0.66444	0.0533333
IFNa	0.66442	0.0533088
IFNa	0.66438	0.0532599
IFNa	0.66432	0.0532354
IFNa	0.66428	0.0531866
IFNa	0.66426	0.0531622
IFNa	0.66418	0.0531136
IFNa	0.66406	0.0530892
IFNa	0.66404	0.053065
IFNa	0.664	0.0530407
IFNa	0.66394	0.0530165
IFNa	0.66386	0.0529922
IFNa	0.66374	0.0529439
IFNa	0.66368	0.0529197
IFNa	0.66366	0.0528956
IFNa	0.66362	0.0528233
IFNa	0.66354	0.0527993
IFNa	0.66344	0.0527513
IFNa	0.66338	0.0527273
IFNa	0.66334	0.0527033
IFNa	0.6633	0.0526794
IFNa	0.6632	0.0526555
IFNa	0.66308	0.0526077
IFNa	0.66306	0.0525839
IFNa	0.66288	0.0525362
IFNa	0.66284	0.0525124
IFNa	0.66282	0.0524887
IFNa	0.66266	0.0524649
IFNa	0.66258	0.0524412
IFNa	0.66256	0.0523939
IFNa	0.66244	0.0523702
IFNa	0.66242	0.0523466
IFNa	0.66216	0.052323
IFNa	0.6621	0.0522758
IFNa	0.66208	0.0522287
IFNa	0.66204	0.0522052
IFNa	0.662	0.0521583
IFNa	0.66198	0.0521348
IFNa	0.66196	0.0521114
IFNa	0.66192	0.052088
IFNa	0.66174	0.0520413
IFNa	0.66168	0.0520179
IFNa	0.6616	0.0519946
IFNa	0.66156	0.0519713
IFNa	0.6615	0.0519481
IFNa	0.66142	0.0519248
IFNa	0.66138	0.0518552
IFNa	0.6613	0.051832
IFNa	0.66126	0.0518088
IFNa	0.66124	0.0517857
IFNa	0.66122	0.0517626
IFNa	0.66118	0.0517395
IFNa	0.66106	0.0517165
IFNa	0.661	0.0516934
IFNa	0.66088	0.0516704
IFNa	0.66084	0.0516474
IFNa	0.66076	0.0516244
IFNa	0.66054	0.0516014
IFNa	0.66042	0.0515785
IFNa	0.66036	0.0515556
IFNa	0.6603	0.0515327
IFNa	0.66024	0.0515098
IFNa	0.66014	0.0514869
IFNa	0.66008	0.0514641
IFNa	0.65998	0.0514412
IFNa	0.65992	0.0514184
IFNa	0.65988	0.0513729
IFNa	0.65982	0.0513274
IFNa	0.65974	0.0513047
IFNa	0.65966	0.0512821
IFNa	0.65962	0.0512594
IFNa	0.65956	0.0512367
IFNa	0.65938	0.0512141
IFNa	0.65932	0.0511915
IFNa	0.6593	0.0511689
IFNa	0.65926	0.0511464
IFNa	0.6591	0.0511238
IFNa	0.65908	0.0511013
IFNa	0.659	0.0510563
IFNa	0.65898	0.0510339
IFNa	0.65886	0.0510114
IFNa	0.65882	0.050989
IFNa	0.65876	0.0509666
IFNa	0.65864	0.0509442
IFNa	0.65862	0.0509219
IFNa	0.65844	0.0508995
IFNa	0.65842	0.0508772
IFNa	0.65838	0.0508549
IFNa	0.65832	0.0508326
IFNa	0.6583	0.0508103
IFNa	0.65826	0.0507881
IFNa	0.65824	0.0507659
IFNa	0.65816	0.0507437
IFNa	0.6581	0.0507215
IFNa	0.65808	0.0506993
IFNa	0.65802	0.0506772
IFNa	0.65798	0.050655
IFNa	0.65792	0.0515059
IFNa	0.6579	0.0514834
IFNa	0.65786	0.051461
IFNa	0.65782	0.0514385
IFNa	0.6578	0.0514161
IFNa	0.65774	0.0513937
IFNa	0.65762	0.0513714
IFNa	0.65756	0.0513267
IFNa	0.6575	0.0513043
IFNa	0.65742	0.0512598
IFNa	0.6574	0.0512375
IFNa	0.65728	0.0512153
IFNa	0.65722	0.0511931
IFNa	0.65718	0.0511709
IFNa	0.65706	0.0511265
IFNa	0.657	0.0511044
IFNa	0.65694	0.0510823
IFNa	0.65692	0.0510601
IFNa	0.65676	0.051016
IFNa	0.65674	0.0509939
IFNa	0.65672	0.0509719
IFNa	0.6567	0.0509499
IFNa	0.65668	0.0509279
IFNa	0.65666	0.050906
IFNa	0.65652	0.050884
IFNa	0.65644	0.0508402
IFNa	0.6564	0.0508183
IFNa	0.65636	0.0507527
IFNa	0.65632	0.0507309
IFNa	0.65624	0.0507091
IFNa	0.65622	0.0506873
IFNa	0.65614	0.0506655
IFNa	0.65608	0.0506438
IFNa	0.65606	0.0506221
IFNa	0.65604	0.0505787
IFNa	0.65592	0.0513919
IFNa	0.6559	0.0513699
IFNa	0.65584	0.0513479
IFNa	0.65576	0.0512821
IFNa	0.65574	0.0512383
IFNa	0.65552	0.0512164
IFNa	0.65546	0.0511945
IFNa	0.65542	0.0511727
IFNa	0.65534	0.0511509
IFNa	0.65522	0.0511291
IFNa	0.6552	0.0511073
IFNa	0.65518	0.0510856
IFNa	0.65516	0.0510638
IFNa	0.65506	0.0510421
IFNa	0.65504	0.0510204
IFNa	0.65496	0.0509987
IFNa	0.65494	0.0509771
IFNa	0.6549	0.0509554
IFNa	0.65486	0.0509338
IFNa	0.65478	0.0509122
IFNa	0.65454	0.0508906
IFNa	0.65452	0.050869
IFNa	0.6545	0.0508475
IFNa	0.65446	0.0507829
IFNa	0.65438	0.0507614
IFNa	0.65426	0.0507185
IFNa	0.65414	0.0506971
IFNa	0.65412	0.0506757
IFNa	0.65408	0.0506543
IFNa	0.65406	0.0506329
IFNa	0.65398	0.0506116
IFNa	0.65396	0.0505902
IFNa	0.65394	0.0505476
IFNa	0.65382	0.0504838
IFNa	0.65378	0.0504626
IFNa	0.65374	0.0504414
IFNa	0.65368	0.0504202
IFNa	0.65366	0.0503567
IFNa	0.65354	0.0503356
IFNa	0.65346	0.0503145
IFNa	0.65344	0.0502934
IFNa	0.65328	0.0502723
IFNa	0.65314	0.0502513
IFNa	0.6531	0.0502302
IFNa	0.65302	0.0502092
IFNa	0.65294	0.0501882
IFNa	0.65288	0.0501672
IFNa	0.65274	0.0501463
IFNa	0.65244	0.0501253
IFNa	0.65228	0.0501044
IFNa	0.65222	0.0500835
IFNa	0.6522	0.0500417
IFNa	0.65218	0.0500208
IFNa	0.65216	0.05
IFNa	0.65212	0.0499792
IFNa	0.65208	0.0499584
IFNa	0.65204	0.0499376
IFNa	0.65196	0.0499168
IFNa	0.6519	0.049896
IFNa	0.65188	0.0498546
IFNa	0.65186	0.0498132
IFNa	0.6517	0.0497925
IFNa	0.65168	0.0497512
IFNa	0.65164	0.0497306
IFNa	0.65162	0.0496894
IFNa	0.65156	0.0496483
IFNa	0.65152	0.0496073
IFNa	0.6515	0.0495868
IFNa	0.65144	0.0495663
IFNa	0.65138	0.0495458
IFNa	0.65132	0.0494845
IFNa	0.65128	0.0494641
IFNa	0.65124	0.0494438
IFNa	0.6512	0.0493827
IFNa	0.65118	0.0493624
IFNa	0.65114	0.0493218
IFNa	0.65108	0.0493016
IFNa	0.65104	0.0492813
IFNa	0.651	0.0492611
IFNa	0.65066	0.0492409
IFNa	0.65062	0.0492207
IFNa	0.6506	0.0491803
IFNa	0.65054	0.0491602
IFNa	0.65048	0.04914
IFNa	0.65046	0.0491199
IFNa	0.65038	0.0490998
IFNa	0.6503	0.0490798
IFNa	0.65028	0.0490597
IFNa	0.6502	0.0490396
[truncated: 73,347 more rows]

## Sheet: Figure 2c
	MX1	SHMT2	MAPKAP1	IFITM2	MYO1C	B2M	F13A1	GRB2	COL1A2	NFKB1	PIK3R1	GSTP1	SHARPIN	BAX
AL445490.1 (s=0.931)	0.834582	0.466122	0.448635	0.112204	0.412482	0.00911521	-0.279174	0.358075	-0.26921	0.0411874	-0.342118	0.520988	0.34633	0.440264
TP53TG1 (s=0.909)	0.430112	0.757947	0.734895	-0.135003	0.383934	-0.334062	-0.633734	0.682564	-0.613833	-0.3055	-0.67456	0.805669	0.734731	0.77896
AC024896.1 (s=0.890)	0.382802	0.523898	0.623943	-0.303693	0.228293	-0.187456	-0.589845	0.458978	-0.538425	-0.264387	-0.48479	0.559451	0.322165	0.522673
AC005332.6 (s=0.942)	0.178866	-0.209323	0.151953	0.72593	0.659081	0.393944	0.46978	-0.0531193	0.493274	0.187641	0.47541	-0.127422	0.0674201	-0.164916
AL049840.4 (s=0.927)	0.212192	0.051803	0.318717	0.243506	0.403027	0.16439	0.0404224	0.0510812	0.0820834	0.28738	-0.01677	0.174689	0.158614	0.107736
CRNDE (s=0.920)	0.0256408	-0.491996	-0.101211	0.188856	-0.123638	0.63241	0.442849	-0.389648	0.494688	0.233812	0.490954	-0.384404	-0.527849	-0.536742
G18244 (s=0.939)	-0.256203	-0.815883	-0.538682	0.685889	0.00918862	0.711502	0.977847	-0.627025	0.967028	0.485126	0.896706	-0.74271	-0.505146	-0.809954
AC005288.1 (s=0.933)	0.285275	0.637533	0.414224	-0.293696	0.248577	-0.523359	-0.594439	0.667896	-0.608941	-0.260558	-0.559439	0.557965	0.358798	0.615721
DNM3OS (s=0.929)	-0.296771	-0.862751	-0.557286	0.608779	-0.0593767	0.729943	0.959461	-0.663192	0.961085	0.45968	0.917212	-0.791253	-0.5881	-0.862364
AC008074.2 (s=0.865)	-0.0605955	-0.363731	-0.217028	0.220162	-0.114283	0.310673	0.425944	-0.239356	0.406072	0.645105	0.279765	-0.265001	-0.391778	-0.367926
AC090198.1 (s=0.855)	-0.315808	-0.777287	-0.549895	0.304348	-0.219418	0.647674	0.760143	-0.692731	0.776435	0.451095	0.787428	-0.71672	-0.644596	-0.827762
TRAF3IP2-AS1 (s=0.851)	-0.207886	-0.666963	-0.440677	0.313495	-0.0411099	0.51391	0.653632	-0.559635	0.667251	0.270708	0.707947	-0.646462	-0.556392	-0.698185
AC016027.1 (s=0.809)	0.353807	0.656954	0.50761	-0.248564	0.19964	-0.386194	-0.596028	0.585868	-0.587121	-0.18894	-0.645525	0.687959	0.454491	0.639472
FLJ20021 (s=0.801)	0.466421	0.774532	0.650463	0.0710491	0.574774	-0.435161	-0.531766	0.634756	-0.544399	-0.23661	-0.60821	0.779199	0.841093	0.816181
LINC01503 (s=0.794)	0.56156	0.890914	0.699167	-0.145719	0.431987	-0.500906	-0.693667	0.745768	-0.710518	-0.243979	-0.787363	0.883119	0.744237	0.887078

## Sheet: Figure 2d
	Cluster 1	Cluster 2	Cluster 3	Cluster 4	Cluster 5	Cluster 6
IFNa (p=1.39e-01)	-2	-1.1325	0.284125	0.725006	0.241976	0.60843
IFNg (p=2.06e-11)	-2	-1.39391	0.279119	0.856512	0.437459	0.588778
IL17 (p=1.32e-03)	-2	-1.30925	-0.659452	1.49768	-0.411245	0.695469
IL4/IL13 (p=6.78e-30)	-0.692125	-0.961434	0.715656	0.421338	0.131146	0.297823
TNF (p=4.96e-09)	-2	-1.69871	1.98856	-1.11316	-0.759524	0.641093

## Sheet: Figure 3a+b
Barcode	LINC002541 Expression	Cell Type
AAACCTGAGCCAGTTT-1	0	Basal Cells
AAACCTGAGCTAAGAT-1	0	Keratinized Cells
AAACCTGAGGCATTGG-1	0	Myeloid Cells
AAACCTGAGGCGATAC-1	0	Keratinized Cells
AAACCTGAGGCTACGA-1	0	Basal Cells
AAACCTGAGTACGTAA-1	0	Differentiated Cells
AAACCTGCAACACCCG-1	0	Keratinized Cells
AAACCTGCAAGCGAGT-1	0	Basal Cells
AAACCTGCAATGGATA-1	0	Basal Cells
AAACCTGCATTCACTT-1	0	Keratinized Cells
AAACCTGGTAGTGAAT-1	1.04821	Basal Cells
AAACCTGGTCCTAGCG-1	0	Basal Cells
AAACCTGGTGTTGGGA-1	0	Basal Cells
AAACCTGTCCCGACTT-1	0	Keratinized Cells
AAACCTGTCGAGGTAG-1	0	Basal Cells
AAACGGGAGCTGCCCA-1	0	Basal Cells
AAACGGGCATGCCCGA-1	0	Keratinized Cells
AAACGGGGTCACCCAG-1	0	T Cells
AAACGGGTCACTTATC-1	0	Basal Cells
AAACGGGTCTGCTGCT-1	0.641475	Basal Cells
AAAGATGAGATCGGGT-1	0	Basal Cells
AAAGATGAGTGAACGC-1	0	Basal Cells
AAAGATGCAGCCACCA-1	0	Basal Cells
AAAGATGGTTGGTAAA-1	0	Basal Cells
AAAGATGTCAACGGGA-1	0	Keratinized Cells
AAAGATGTCAATCTCT-1	0	Basal Cells
AAAGATGTCACAACGT-1	0	Differentiated Cells
AAAGATGTCTGTTGAG-1	0	Basal Cells
AAAGCAAAGAGAACAG-1	0	Basal Cells
AAAGCAAAGGCCGAAT-1	0	Basal Cells
AAAGCAACAACTTGAC-1	0	Basal Cells
AAAGCAACACGGACAA-1	0	Basal Cells
AAAGCAACACTATCTT-1	0	Basal Cells
AAAGCAAGTCTCATCC-1	0	Basal Cells
AAAGCAATCACCATAG-1	0	Basal Cells
AAAGCAATCAGTTAGC-1	0	Keratinized Cells
AAAGCAATCTAACGGT-1	0	Basal Cells
AAAGTAGAGCGTGTCC-1	0	Basal Cells
AAAGTAGAGTTGCAGG-1	0	Differentiated Cells
AAAGTAGCACCTATCC-1	0	Basal Cells
AAAGTAGGTAAATGTG-1	0	Basal Cells
AAAGTAGGTAACGCGA-1	1.08519	Basal Cells
AAAGTAGGTAGTGAAT-1	0	Keratinized Cells
AAAGTAGGTCCGAGTC-1	0.802143	Basal Cells
AAAGTAGGTCGAACAG-1	0	Keratinized Cells
AAAGTAGGTCGATTGT-1	0	Differentiated Cells
AAAGTAGTCATTCACT-1	0	Basal Cells
AAAGTAGTCTGATTCT-1	0	Differentiated Cells
AAATGCCAGAAACGCC-1	0	Basal Cells
AAATGCCAGTGCGATG-1	0	Basal Cells
AAATGCCGTGCAGGTA-1	1.15288	Basal Cells
AAATGCCGTTCAACCA-1	0	Basal Cells
AAATGCCTCACAAACC-1	0.70227	Basal Cells
AAATGCCTCATGTCTT-1	1.76038	Differentiated Cells
AAATGCCTCCAATGGT-1	0	Basal Cells
AAATGCCTCCCGACTT-1	0	Keratinized Cells
AAATGCCTCTGCGGCA-1	0	Basal Cells
AACACGTAGAGTCTGG-1	0	Keratinized Cells
AACACGTAGCGTGAAC-1	0	Keratinized Cells
AACACGTAGGGAAACA-1	0	Basal Cells
AACACGTAGTCAAGGC-1	0	Keratinized Cells
AACACGTAGTGGCACA-1	0	Basal Cells
AACACGTAGTGTTAGA-1	0	Basal Cells
AACACGTCACAGAGGT-1	0	Basal Cells
AACACGTGTCCCGACA-1	0	Basal Cells
AACACGTTCACTTATC-1	0	Basal Cells
AACCATGAGCCACGCT-1	0	Differentiated Cells
AACCATGAGCGAAGGG-1	2.5158	Basal Cells
AACCATGCAGCGATCC-1	0	Differentiated Cells
AACCATGCATACTACG-1	0	Basal Cells
AACCATGGTAGGACAC-1	0	Basal Cells
AACCATGGTCATATGC-1	0	Differentiated Cells
AACCATGGTCGAACAG-1	0	Differentiated Cells
AACCATGGTCTCTCTG-1	0	Basal Cells
AACCATGTCTTGCAAG-1	0	Basal Cells
AACCGCGAGAGCCTAG-1	0	Basal Cells
AACCGCGAGCTTTGGT-1	0	Basal Cells
AACCGCGAGTTTCCTT-1	1.09232	Basal Cells
AACCGCGGTACGACCC-1	0	Differentiated Cells
AACCGCGGTGTGGTTT-1	0	Basal Cells
AACCGCGTCAGCTTAG-1	0	Differentiated Cells
AACCGCGTCATGGTCA-1	0	Differentiated Cells
AACCGCGTCCACTGGG-1	0	Basal Cells
AACCGCGTCTGCTGCT-1	0	Differentiated Cells
AACGTTGAGAGCAATT-1	0	Basal Cells
AACGTTGAGATGTCGG-1	0	Basal Cells
AACGTTGAGCACAGGT-1	0	Basal Cells
AACGTTGCACCATGTA-1	0	Basal Cells
AACGTTGCACCCATTC-1	0	Differentiated Cells
AACGTTGCAGTGGGAT-1	0	Keratinized Cells
AACGTTGCATCGGAAG-1	0	Keratinized Cells
AACGTTGGTTCCTCCA-1	0	Basal Cells
AACGTTGGTTTCGCTC-1	0	Differentiated Cells
AACGTTGTCACCTCGT-1	0	Basal Cells
AACGTTGTCGAATCCA-1	0	Basal Cells
AACGTTGTCTACGAGT-1	0	Differentiated Cells
AACTCAGAGACTGTAA-1	0	Differentiated Cells
AACTCAGAGATCCGAG-1	0	Differentiated Cells
AACTCAGAGATCTGAA-1	0	Basal Cells
AACTCAGAGTACGTAA-1	0	Basal Cells
AACTCAGCAGGGCATA-1	0	Basal Cells
AACTCAGGTAAGCACG-1	0	Basal Cells
AACTCAGTCATAACCG-1	0	Basal Cells
AACTCAGTCTTACCTA-1	0	Differentiated Cells
AACTCCCAGATGTGTA-1	0	Basal Cells
AACTCCCAGGAGCGTT-1	0	Differentiated Cells
AACTCCCAGGGAACGG-1	0	Basal Cells
AACTCCCAGGGTCGAT-1	0	Basal Cells
AACTCCCGTACAGTTC-1	0	Basal Cells
AACTCCCGTCTTGTCC-1	0	Basal Cells
AACTCCCGTGCGATAG-1	0	Differentiated Cells
AACTCCCGTGGAAAGA-1	0	Keratinized Cells
AACTCCCTCATCGGAT-1	0	Differentiated Cells
AACTCCCTCGCAGGCT-1	0	Differentiated Cells
AACTCCCTCTCGCATC-1	0	Keratinized Cells
AACTCTTAGAAGGCCT-1	0	Differentiated Cells
AACTCTTAGACTAGGC-1	0	Basal Cells
AACTCTTAGAGTGAGA-1	0	Basal Cells
AACTCTTAGCTCAACT-1	0.54007	Keratinized Cells
AACTCTTAGGCAGGTT-1	0	Basal Cells
AACTCTTCACAAGTAA-1	0	Keratinized Cells
AACTCTTCACGTGAGA-1	0	Basal Cells
AACTCTTGTAAATGTG-1	0	Differentiated Cells
AACTCTTGTCGTGGCT-1	0	Basal Cells
AACTCTTGTGAGTATA-1	0	Basal Cells
AACTCTTGTTGAGGTG-1	0	Differentiated Cells
AACTCTTTCTATCCCG-1	0	Basal Cells
AACTCTTTCTTGTACT-1	0	Basal Cells
AACTCTTTCTTTAGTC-1	0	Differentiated Cells
AACTGGTAGACTTTCG-1	0	Differentiated Cells
AACTGGTAGAGCTATA-1	0	Basal Cells
AACTGGTAGATCGATA-1	0	Basal Cells
AACTGGTAGCTGCCCA-1	0	Basal Cells
AACTGGTAGTTCGCAT-1	0	Basal Cells
AACTGGTGTAGGACAC-1	0	Basal Cells
AACTGGTGTTTGACAC-1	0	Keratinized Cells
AACTGGTTCCTGCAGG-1	0	Basal Cells
AACTTTCAGACAGGCT-1	0	Basal Cells
AACTTTCAGACCGGAT-1	0	Basal Cells
AACTTTCAGATGTCGG-1	0	Eccrine Cells
AACTTTCAGGGTATCG-1	0	Basal Cells
AACTTTCAGGTAGCTG-1	0	Keratinized Cells
AACTTTCAGTTTAGGA-1	0	Basal Cells
AACTTTCCAATAGCGG-1	1.17376	Keratinized Cells
AACTTTCGTAGCCTCG-1	0	T Cells
AACTTTCGTAGGCATG-1	0	Basal Cells
AACTTTCGTCATCCCT-1	0	Basal Cells
AACTTTCGTTAAAGAC-1	0	Basal Cells
AACTTTCGTTCCACAA-1	0	Basal Cells
AACTTTCTCACAATGC-1	0	Basal Cells
AACTTTCTCATGGTCA-1	0	Basal Cells
AACTTTCTCCATGAGT-1	0	Differentiated Cells
AACTTTCTCGCAAGCC-1	0	Basal Cells
AACTTTCTCTGCTGTC-1	0	Basal Cells
AAGACCTCACAGCCCA-1	0	Keratinized Cells
AAGACCTGTTCAACCA-1	0	Basal Cells
AAGACCTGTTCCTCCA-1	0	Basal Cells
AAGACCTTCAACGGGA-1	0	Differentiated Cells
AAGCCGCAGATGTAAC-1	0	Basal Cells
AAGCCGCAGCACGCCT-1	0	Basal Cells
AAGCCGCAGCTTTGGT-1	0	Basal Cells
AAGCCGCAGGATGGTC-1	0	Eccrine Cells
AAGCCGCAGTTAGGTA-1	0	Basal Cells
AAGCCGCCAAGAAAGG-1	0	Basal Cells
AAGCCGCCAATCGGTT-1	0	Keratinized Cells
AAGCCGCGTAGCTAAA-1	0	Basal Cells
AAGCCGCGTCTAAACC-1	0	Basal Cells
AAGCCGCGTGTTAAGA-1	0	Keratinized Cells
AAGCCGCTCATTGCGA-1	0	Differentiated Cells
AAGCCGCTCCCTGACT-1	1.25267	Basal Cells
AAGGAGCAGCAGATCG-1	0	Keratinized Cells
AAGGAGCAGGGCTTCC-1	0	Keratinized Cells
AAGGAGCCAATAAGCA-1	0	Basal Cells
AAGGAGCCACGGTAGA-1	0	Basal Cells
AAGGAGCCACTTAACG-1	0	Keratinized Cells
AAGGAGCCAGTGAGTG-1	0	Differentiated Cells
AAGGAGCGTAGCGTCC-1	0	Basal Cells
AAGGAGCTCAGTTAGC-1	0.414011	Basal Cells
AAGGAGCTCCCTCAGT-1	0	Basal Cells
AAGGCAGAGACAGGCT-1	0	Basal Cells
AAGGCAGAGACTTTCG-1	0	Keratinized Cells
AAGGCAGAGTCATGCT-1	0	T Cells
AAGGCAGCAAAGCGGT-1	0	Basal Cells
AAGGCAGCAAATTGCC-1	0	Keratinized Cells
AAGGCAGCAGAGTGTG-1	0	Differentiated Cells
AAGGCAGCATTCTTAC-1	0	Differentiated Cells
AAGGCAGGTGGCGAAT-1	0	Basal Cells
AAGGCAGTCAAGGTAA-1	0	Basal Cells
AAGGCAGTCCACGAAT-1	0	Differentiated Cells
AAGGCAGTCTAACCGA-1	0	Basal Cells
AAGGCAGTCTCTGCTG-1	0	Melanocytes
AAGGTTCAGGATATAC-1	0	Differentiated Cells
AAGGTTCAGGTGATAT-1	0	Basal Cells
AAGGTTCAGTACACCT-1	0	Basal Cells
AAGGTTCCAGATTGCT-1	0	Basal Cells
AAGGTTCCATCCAACA-1	0	Basal Cells
AAGGTTCCATCGATTG-1	0	Basal Cells
AAGGTTCCATTTCACT-1	0	Basal Cells
AAGGTTCGTAGGAGTC-1	0	Basal Cells
AAGGTTCGTCCAGTAT-1	0	Basal Cells
AAGGTTCTCAATAAGG-1	0	Differentiated Cells
AAGTCTGAGGGTCTCC-1	0	Basal Cells
AAGTCTGAGTTAGCGG-1	1.20802	Basal Cells
AAGTCTGCAAGCCTAT-1	0	Basal Cells
AAGTCTGCAAGGGTCA-1	0	Basal Cells
AAGTCTGCAGACAGGT-1	0	Eccrine Cells
AAGTCTGCAGATGGCA-1	0	Basal Cells
AAGTCTGCATCTCCCA-1	0	Basal Cells
AAGTCTGCATGGTTGT-1	0	Differentiated Cells
AAGTCTGGTATAGGGC-1	0	Differentiated Cells
AAGTCTGGTGCGAAAC-1	0	Basal Cells
AAGTCTGGTGGTAACG-1	0	Differentiated Cells
AAGTCTGGTTGATTGC-1	0	Differentiated Cells
AAGTCTGTCACCGTAA-1	0	Keratinized Cells
AAGTCTGTCGAACGGA-1	0	Basal Cells
AAGTCTGTCTATCCTA-1	0	Basal Cells
AATCCAGAGACAATAC-1	0	Basal Cells
AATCCAGAGCGTCAAG-1	0	Basal Cells
AATCCAGAGGCAAAGA-1	1.03809	Basal Cells
AATCCAGAGTAAGTAC-1	0	Basal Cells
AATCCAGAGTGGGATC-1	0	Keratinized Cells
AATCCAGCACCATCCT-1	0	Basal Cells
AATCCAGCACGGTTTA-1	0	Keratinized Cells
AATCCAGCACTATCTT-1	0	Basal Cells
AATCCAGCATCCGCGA-1	0	Differentiated Cells
AATCCAGTCGAACGGA-1	0	T Cells
AATCGGTAGGTGCTAG-1	0	Basal Cells
AATCGGTCATCGACGC-1	0	Basal Cells
AATCGGTCATGCAATC-1	0	Basal Cells
AATCGGTGTGGGTATG-1	0	Keratinized Cells
AATCGGTGTTCACCTC-1	0	Basal Cells
AATCGGTGTTTGGCGC-1	0	Basal Cells
AATCGGTTCAGGATCT-1	0	Differentiated Cells
AATCGGTTCAGGCAAG-1	0	Basal Cells
ACACCAAAGAGGTTAT-1	0	Basal Cells
ACACCAAAGATTACCC-1	0	Basal Cells
ACACCAAAGGCATGTG-1	0	Basal Cells
ACACCAAAGGGAAACA-1	0	Differentiated Cells
ACACCAACAAATCCGT-1	0	Keratinized Cells
ACACCAACACGGTAGA-1	0	Basal Cells
ACACCAACAGATCGGA-1	0	Basal Cells
ACACCAACAGGTTTCA-1	0	Basal Cells
ACACCAACAGTACACT-1	0	Keratinized Cells
ACACCAACATGCGCAC-1	0	Differentiated Cells
ACACCAAGTAAGTGTA-1	0	Basal Cells
ACACCAAGTCCGTCAG-1	0	Basal Cells
ACACCAAGTCTTGTCC-1	0	Basal Cells
ACACCAAGTGTCAATC-1	0	Basal Cells
ACACCCTAGGGAGTAA-1	0	Differentiated Cells
ACACCCTCAAACCCAT-1	0	Keratinized Cells
ACACCCTGTCCGTTAA-1	0	Differentiated Cells
ACACCCTTCAACGAAA-1	0	Basal Cells
ACACCCTTCTTCGGTC-1	0	Differentiated Cells
ACACCGGAGACACGAC-1	0	Basal Cells
ACACCGGAGTCATGCT-1	0	Basal Cells
ACACCGGCAATCGGTT-1	0	Basal Cells
ACACCGGCAATGACCT-1	0	Eccrine Cells
ACACCGGCACGAAAGC-1	1.04641	Basal Cells
ACACCGGCACTGTCGG-1	0	Basal Cells
ACACCGGCAGCTGCTG-1	0	Keratinized Cells
ACACCGGGTATAATGG-1	0	Basal Cells
ACACCGGGTCGACTAT-1	0	Keratinized Cells
ACACTGAAGATAGTCA-1	0	Basal Cells
ACACTGAAGTCTCCTC-1	0.905859	Differentiated Cells
ACACTGAAGTTGAGAT-1	0	Differentiated Cells
ACACTGAGTAACGTTC-1	0	Basal Cells
ACACTGAGTGTTTGTG-1	0	Basal Cells
ACACTGAGTTCCGGCA-1	0	Basal Cells
ACACTGATCAAGGTAA-1	0	Basal Cells
ACACTGATCAGAGACG-1	0	Basal Cells
ACAGCCGAGATCCGAG-1	0	Basal Cells
ACAGCCGAGCTGGAAC-1	0	Keratinized Cells
ACAGCCGCACCTTGTC-1	0	Keratinized Cells
ACAGCCGCAGACGCAA-1	0	Basal Cells
ACAGCCGGTACCGCTG-1	0	Basal Cells
ACAGCCGGTAGAGCTG-1	0	Keratinized Cells
ACAGCCGTCACTTACT-1	0	T Cells
ACAGCCGTCGTCTGAA-1	0	Basal Cells
ACAGCCGTCTAGAGTC-1	0	Basal Cells
ACAGCCGTCTTGTCAT-1	0	Differentiated Cells
ACAGCTAAGTATTGGA-1	0.388438	Keratinized Cells
ACAGCTACAGACACTT-1	0	Basal Cells
ACAGCTACAGTGACAG-1	0	Basal Cells
ACAGCTACATGCGCAC-1	0	Basal Cells
ACAGCTAGTACCGCTG-1	0	Differentiated Cells
ACAGCTAGTCTCGTTC-1	0	Basal Cells
ACAGCTAGTGACAAAT-1	0	Basal Cells
ACAGCTAGTTTGTGTG-1	0	Basal Cells
ACAGCTATCGCACTCT-1	0	Differentiated Cells
ACATACGCAAACAACA-1	0	Differentiated Cells
ACATACGCATTCGACA-1	0	Basal Cells
ACATACGGTACCATCA-1	0	Basal Cells
ACATACGGTCGATTGT-1	0	Basal Cells
ACATACGGTCTCCCTA-1	0	Basal Cells
ACATACGGTGACTCAT-1	0	Basal Cells
ACATACGGTTAAGGGC-1	0	Differentiated Cells
ACATACGTCCAAGCCG-1	0	Differentiated Cells
ACATACGTCCGTTGCT-1	0	Keratinized Cells
ACATACGTCGCATGAT-1	0	Differentiated Cells
ACATACGTCTGATACG-1	0.779617	Keratinized Cells
ACATCAGAGTGGTAAT-1	0	Differentiated Cells
ACATCAGCAAGCGTAG-1	0	Basal Cells
ACATCAGCAAGTAATG-1	0	Basal Cells
ACATCAGCACATTTCT-1	0.552739	Basal Cells
ACATCAGCATACTACG-1	0	Basal Cells
ACATCAGCATGTCCTC-1	0	Basal Cells
ACATCAGTCAGTTCGA-1	0	Basal Cells
ACATCAGTCCTTGGTC-1	0	Basal Cells
ACATCAGTCGATAGAA-1	0	Basal Cells
ACATGGTAGCGTGAAC-1	0	Basal Cells
ACATGGTAGGCACATG-1	0	Basal Cells
ACATGGTAGTCCAGGA-1	0	Basal Cells
ACATGGTCACCAGGTC-1	0	Basal Cells
ACATGGTCAGCTTCGG-1	0	Basal Cells
ACATGGTGTAGCGTCC-1	0	Basal Cells
ACATGGTGTGAACCTT-1	0	Keratinized Cells
ACATGGTGTTCGAATC-1	0	Basal Cells
ACATGGTGTTGTCTTT-1	0	Basal Cells
ACATGGTTCACTCTTA-1	0	Basal Cells
ACATGGTTCCTAGAAC-1	0	Differentiated Cells
ACCAGTAAGATGCGAC-1	0	Basal Cells
ACCAGTAAGCTTATCG-1	0.564655	Basal Cells
ACCAGTACATAGAAAC-1	0	Keratinized Cells
ACCAGTACATCACGAT-1	0	Differentiated Cells
ACCAGTACATTAACCG-1	0	Basal Cells
ACCAGTAGTCTCCACT-1	0.744128	Differentiated Cells
ACCAGTAGTGTAACGG-1	0.509628	Basal Cells
ACCAGTATCACCACCT-1	0	Differentiated Cells
ACCAGTATCGCCAAAT-1	0	Differentiated Cells
ACCAGTATCTTATCTG-1	0	Basal Cells
ACCAGTATCTTGGGTA-1	0	Differentiated Cells
ACCAGTATCTTGTATC-1	0	Keratinized Cells
ACCAGTATCTTGTTTG-1	0.976475	Basal Cells
ACCCACTCAAGCTGTT-1	0	Basal Cells
ACCCACTCATTAACCG-1	0	Basal Cells
ACCCACTGTCTCCACT-1	0	Basal Cells
ACCCACTTCATGTGGT-1	0	Keratinized Cells
ACCCACTTCCCACTTG-1	0	Myeloid Cells
ACCCACTTCCCTTGCA-1	0	Basal Cells
ACCGTAAAGAATGTTG-1	0	Keratinized Cells
ACCGTAAAGACAAAGG-1	0	Differentiated Cells
ACCGTAAAGATAGCAT-1	0	Basal Cells
ACCGTAAAGCAGGTCA-1	0	Basal Cells
ACCGTAAAGCCACCTG-1	0	Basal Cells
ACCGTAAGTCCGCTGA-1	0	Basal Cells
ACCGTAAGTGTCGCTG-1	0	Basal Cells
ACCGTAAGTTTGTTTC-1	0	Myeloid Cells
ACCGTAATCAATCTCT-1	0.548727	Basal Cells
ACCGTAATCCACGACG-1	0	Fibroblasts
ACCTTTAGTAAACACA-1	0	Differentiated Cells
ACCTTTAGTACTCAAC-1	0	Differentiated Cells
ACCTTTAGTGCGGTAA-1	0	Basal Cells
ACCTTTAGTGTTCTTT-1	0	Keratinized Cells
ACCTTTATCCTCTAGC-1	0	Basal Cells
ACGAGCCAGCTGCGAA-1	0	Basal Cells
ACGAGCCAGTACGCGA-1	0	Basal Cells
ACGAGCCCAGTCGTGC-1	0.535302	Basal Cells
ACGAGCCGTAACGACG-1	0	Differentiated Cells
ACGAGCCGTCAGGACA-1	0	Basal Cells
ACGAGCCTCATCTGTT-1	0	Basal Cells
ACGAGCCTCTAACGGT-1	0	Keratinized Cells
ACGAGCCTCTTAACCT-1	0	Basal Cells
ACGAGGAAGAGGTTGC-1	0	Basal Cells
ACGAGGAAGCAACGGT-1	0	Basal Cells
ACGAGGAAGTAAGTAC-1	0	Basal Cells
ACGAGGAAGTCATGCT-1	0	Basal Cells
ACGAGGACATACAGCT-1	0	Differentiated Cells
ACGAGGACATATGGTC-1	0	T Cells
ACGAGGACATGGATGG-1	0	T Cells
ACGAGGAGTCAACATC-1	0	Basal Cells
ACGAGGATCATCTGCC-1	0	Basal Cells
ACGATACAGCACAGGT-1	0	Differentiated Cells
ACGATACAGTGAAGTT-1	0	Differentiated Cells
ACGATACAGTGTTAGA-1	0	Basal Cells
ACGATACCACATGTGT-1	0	Basal Cells
ACGATACCACGTGAGA-1	0	Differentiated Cells
ACGATACGTCAACATC-1	0	Differentiated Cells
ACGATACGTGAAAGAG-1	0.570177	Basal Cells
ACGATACGTGATGTGG-1	0	Basal Cells
ACGATACGTTGTCTTT-1	0	Basal Cells
ACGATACTCCGGGTGT-1	0.811	Basal Cells
ACGATGTAGAGTAATC-1	0	Basal Cells
ACGATGTAGTACGACG-1	0	Basal Cells
ACGATGTCACATTTCT-1	0	Basal Cells
ACGATGTCACCAGGTC-1	0	Basal Cells
ACGATGTCAGACGCTC-1	0	Basal Cells
ACGATGTCAGCAGTTT-1	0	Basal Cells
ACGATGTCATCCAACA-1	0	Keratinized Cells
ACGATGTGTCCCTTGT-1	0	Differentiated Cells
ACGATGTGTCTAGGTT-1	0.720583	Basal Cells
ACGCAGCAGACAGACC-1	0	Basal Cells
ACGCAGCAGCGTGAAC-1	0	Basal Cells
ACGCAGCAGTGCCAGA-1	1.1311	Basal Cells
ACGCAGCCACAGATTC-1	0	Basal Cells
ACGCAGCCACCACCAG-1	0	Basal Cells
ACGCAGCGTCTTCGTC-1	0	Basal Cells
ACGCAGCGTGCATCTA-1	0	Basal Cells
ACGCAGCTCTGGTATG-1	0	Basal Cells
ACGCCAGAGCGCCTTG-1	0	Basal Cells
ACGCCAGCAACTTGAC-1	0	Basal Cells
ACGCCAGCACCTCGTT-1	0	Basal Cells
ACGCCAGCAGCTCGAC-1	0	Basal Cells
ACGCCAGCAGTACACT-1	0	Basal Cells
ACGCCAGGTCATACTG-1	0	Keratinized Cells
ACGCCAGGTTAAAGAC-1	0	Basal Cells
ACGCCAGGTTACCAGT-1	0	Keratinized Cells
ACGCCAGTCAACCATG-1	0	Keratinized Cells
ACGCCGAAGAATTGTG-1	0	Basal Cells
ACGCCGAAGCGAAGGG-1	0	Basal Cells
ACGCCGAAGTTACCCA-1	0	Basal Cells
ACGCCGAAGTTTGCGT-1	0	Basal Cells
ACGCCGACAGCCACCA-1	0	Keratinized Cells
ACGCCGACAGCTGGCT-1	0	Differentiated Cells
ACGCCGAGTAGATTAG-1	0	Differentiated Cells
ACGCCGAGTCTCCACT-1	0	Basal Cells
ACGCCGAGTTGTGGAG-1	0	Differentiated Cells
ACGCCGATCTGGTATG-1	0	Differentiated Cells
ACGGAGAAGACTTGAA-1	0	Keratinized Cells
ACGGAGAAGTCCGGTC-1	0	Basal Cells
ACGGAGACACCTGGTG-1	0	Basal Cells
ACGGAGAGTGCAACTT-1	0	Basal Cells
ACGGAGAGTTGCTCCT-1	0	Keratinized Cells
ACGGAGATCACCACCT-1	0	Keratinized Cells
ACGGAGATCTGAAAGA-1	0	Basal Cells
ACGGCCAAGAGATGAG-1	0	Keratinized Cells
ACGGCCAAGCTCCTCT-1	0	Basal Cells
ACGGCCAAGTGCTGCC-1	0	Basal Cells
ACGGCCACACATCTTT-1	0	Basal Cells
ACGGCCACAGCTGCTG-1	0	Keratinized Cells
ACGGCCAGTTGCGCAC-1	0	Basal Cells
ACGGGCTAGGAGTACC-1	1.16961	Differentiated Cells
ACGGGCTAGGCCCGTT-1	0	Basal Cells
ACGGGCTCAGCTCGAC-1	0.708231	Basal Cells
ACGGGCTGTCATGCAT-1	0	Keratinized Cells
ACGGGCTGTGCCTGGT-1	0	Basal Cells
ACGGGCTTCCGCGCAA-1	0	Basal Cells
ACGGGCTTCGCCTGAG-1	0	Basal Cells
ACGGGCTTCGTAGGAG-1	0	Basal Cells
ACGGGCTTCTTGACGA-1	0	Basal Cells
ACGGGTCAGAATGTGT-1	0	Differentiated Cells
ACGGGTCAGGGTCTCC-1	0	Basal Cells
ACGGGTCCAAGCTGGA-1	0	Basal Cells
ACGGGTCGTAATCACC-1	0	Basal Cells
ACGGGTCGTACATCCA-1	0	Basal Cells
ACGGGTCGTATTAGCC-1	0	Basal Cells
ACGGGTCGTCAGAAGC-1	0	Basal Cells
ACGGGTCGTCCATCCT-1	1.26158	Differentiated Cells
ACGGGTCGTGTGACCC-1	0	Differentiated Cells
ACGGGTCGTTGTCGCG-1	0	Differentiated Cells
ACGGGTCGTTGTGGCC-1	0	Basal Cells
ACGGGTCTCAGTTAGC-1	0	Differentiated Cells
ACGGGTCTCATACGGT-1	1.15803	Differentiated Cells
ACGTCAAAGGATGGAA-1	0	Basal Cells
ACGTCAAAGGCGTACA-1	0	Differentiated Cells
ACGTCAAAGTCCGTAT-1	0	Basal Cells
ACGTCAACAATCCAAC-1	0	Differentiated Cells
ACGTCAACACCGAATT-1	0	Basal Cells
ACGTCAACATGCCCGA-1	0	Basal Cells
ACGTCAAGTAGAGTGC-1	0	Basal Cells
ACGTCAAGTATCTGCA-1	0	Keratinized Cells
ACGTCAAGTGCGATAG-1	0	Keratinized Cells
ACGTCAAGTGCTTCTC-1	0	T Cells
ACGTCAATCCAAAGTC-1	0	Keratinized Cells
ACGTCAATCGGTCCGA-1	0	Basal Cells
ACTATCTCACAGACAG-1	0	Basal Cells
ACTATCTGTCTTGATG-1	0	Differentiated Cells
ACTATCTGTGTTGGGA-1	0	Keratinized Cells
ACTATCTTCTGTACGA-1	0	Differentiated Cells
ACTGAACAGGTGCTAG-1	0	Basal Cells
ACTGAACCACGAAATA-1	0	Keratinized Cells
ACTGAACCATCTGGTA-1	0	Basal Cells
ACTGAACGTGCACCAC-1	0	Basal Cells
ACTGAACGTGTGACCC-1	0	T Cells
ACTGAACTCGGTTAAC-1	0	Keratinized Cells
ACTGAGTAGCTGAAAT-1	0	Keratinized Cells
ACTGAGTAGGAGTAGA-1	0	Differentiated Cells
ACTGAGTGTAATAGCA-1	0	Basal Cells
ACTGAGTGTACAGTGG-1	0	Keratinized Cells
ACTGAGTTCCGCGTTT-1	0	Differentiated Cells
ACTGAGTTCCTAGAAC-1	0.49903	Keratinized Cells
ACTGAGTTCGGAAATA-1	0.445595	Basal Cells
ACTGATGAGATCACGG-1	0	Basal Cells
ACTGATGAGCCGCCTA-1	0	Basal Cells
ACTGATGAGTACGACG-1	0	Basal Cells
ACTGATGAGTGTCTCA-1	0	Basal Cells
ACTGATGAGTTGTAGA-1	0	Basal Cells
ACTGATGGTACGAAAT-1	0	Keratinized Cells
ACTGATGGTCGGATCC-1	0	Basal Cells
ACTGATGGTCTCAACA-1	0	Differentiated Cells
ACTGATGGTCTGCCAG-1	0.866851	Basal Cells
ACTGATGGTTCCACGG-1	0	Keratinized Cells
ACTGATGGTTCGCTAA-1	0	Differentiated Cells
ACTGATGGTTCTCATT-1	0	Differentiated Cells
ACTGATGGTTGTCGCG-1	0	Differentiated Cells
ACTGATGTCCAAGCCG-1	0	Basal Cells
ACTGATGTCTACCAGA-1	0	Basal Cells
ACTGCTCAGTGAAGAG-1	0	Differentiated Cells
ACTGCTCCACCGAAAG-1	0	Keratinized Cells
ACTGCTCCACTAAGTC-1	0	Basal Cells
ACTGCTCCAGTCACTA-1	0	Basal Cells
ACTGCTCCAGTGAGTG-1	0	Basal Cells
ACTGCTCCATACAGCT-1	0	Basal Cells
ACTGCTCCATGCCTAA-1	0	Basal Cells
ACTGCTCGTGCAGACA-1	0	Basal Cells
ACTGCTCTCCGTAGTA-1	0	Differentiated Cells
ACTGCTCTCGTAGATC-1	0	Differentiated Cells
ACTGTCCAGCTAAGAT-1	0	Keratinized Cells
ACTGTCCAGTCTCCTC-1	0	Basal Cells
ACTGTCCCACCAGATT-1	0	Basal Cells
ACTGTCCGTACTTCTT-1	0	Basal Cells
ACTGTCCGTCATATCG-1	0	Basal Cells
ACTGTCCGTGTGTGCC-1	0.544804	Differentiated Cells
ACTGTCCGTTAGGGTG-1	0	Basal Cells
ACTGTCCTCACGCGGT-1	0	Keratinized Cells
ACTGTCCTCCACGCAG-1	0	Differentiated Cells
ACTTACTAGACTGTAA-1	0	Keratinized Cells
ACTTACTAGATGTGGC-1	0	Keratinized Cells
ACTTACTAGGCGTACA-1	0	Basal Cells
ACTTACTAGTGCGATG-1	0	Basal Cells
ACTTACTGTCGGCACT-1	0	Basal Cells
ACTTACTGTGAGGCTA-1	0	Basal Cells
ACTTACTTCAATACCG-1	0	Basal Cells
ACTTACTTCTGGTTCC-1	0	Basal Cells
ACTTGTTAGGACTGGT-1	0	Basal Cells
ACTTGTTAGGATATAC-1	0	Basal Cells
ACTTGTTAGGGAAACA-1	0	Basal Cells
ACTTGTTCATCCGCGA-1	0	Basal Cells
ACTTGTTGTCGACTGC-1	0	Keratinized Cells
ACTTGTTGTTGTGGAG-1	0.57646	Basal Cells
ACTTGTTTCCTATGTT-1	0	Basal Cells
ACTTGTTTCGCCAGCA-1	0	Basal Cells
ACTTGTTTCGCTAGCG-1	0	Basal Cells
ACTTGTTTCTGCTGCT-1	0	Basal Cells
ACTTTCAAGTGGAGAA-1	0	Basal Cells
ACTTTCACACTGTGTA-1	0	Basal Cells
ACTTTCACATTGAGCT-1	0.699049	Differentiated Cells
ACTTTCAGTTGATTCG-1	0	Basal Cells
ACTTTCATCAAACCGT-1	0	Basal Cells
ACTTTCATCATCATTC-1	0	Basal Cells
ACTTTCATCGATGAGG-1	0	Basal Cells
ACTTTCATCGGTCTAA-1	0	Basal Cells
AGAATAGGTATCAGTC-1	0	Basal Cells
AGAATAGGTGCCTGCA-1	0	Keratinized Cells
AGAATAGGTGGTTTCA-1	0	Basal Cells
AGAATAGGTTATTCTC-1	0	Differentiated Cells
AGAATAGTCCAACCAA-1	0	Basal Cells
AGAATAGTCTACCTGC-1	0	Differentiated Cells
AGACGTTAGAATCTCC-1	0	Differentiated Cells
AGACGTTAGTCCTCCT-1	0	Basal Cells
AGACGTTCACCCATTC-1	0	Basal Cells
AGACGTTCATCACAAC-1	0	Basal Cells
AGACGTTGTACTCGCG-1	0	Differentiated Cells
AGACGTTGTCACTGGC-1	0	Basal Cells
AGACGTTGTCGCGGTT-1	0	Basal Cells
AGACGTTGTCTGATCA-1	0.823493	Basal Cells
AGACGTTTCCGTAGTA-1	0	Basal Cells
AGACGTTTCGCGGATC-1	0	Basal Cells
AGACGTTTCTGCAGTA-1	0	Differentiated Cells
AGAGCGAAGGACTGGT-1	0	Differentiated Cells
AGAGCGACAAGCGCTC-1	0	Basal Cells
AGAGCGACACATTTCT-1	0.917252	Basal Cells
AGAGCGACAGTCGATT-1	0	Basal Cells
AGAGCGAGTGTTGAGG-1	0	Basal Cells
AGAGCGATCGCAAACT-1	0	Basal Cells
AGAGCTTAGACAAAGG-1	0	Basal Cells
AGAGCTTAGCGTTTAC-1	0	Basal Cells
AGAGCTTAGTCGCCGT-1	0	Basal Cells
AGAGCTTAGTGAAGTT-1	0	Differentiated Cells
AGAGCTTCAAGCTGTT-1	0	Basal Cells
AGAGCTTCAAGTTCTG-1	0	Keratinized Cells
AGAGCTTCACCAGGCT-1	0	Differentiated Cells
AGAGCTTCACTACAGT-1	0	Differentiated Cells
AGAGCTTCATAGAAAC-1	0	Basal Cells
AGAGCTTGTAAGCACG-1	0	Basal Cells
AGAGCTTGTATTCGTG-1	0	Basal Cells
AGAGCTTGTCCAACTA-1	0	Basal Cells
AGAGCTTGTGATGTGG-1	0	Basal Cells
AGAGCTTGTTGCCTCT-1	0	Basal Cells
AGAGCTTTCGAGAGCA-1	0	Basal Cells
AGAGCTTTCTCGTATT-1	0	Basal Cells
AGAGCTTTCTTGGGTA-1	0	Basal Cells
AGAGTGGAGAATAGGG-1	0	Keratinized Cells
AGAGTGGAGACTAAGT-1	0	T Cells
AGAGTGGTCAAACAAG-1	0	Differentiated Cells
AGAGTGGTCACATAGC-1	0.658089	Differentiated Cells
AGAGTGGTCCAAGTAC-1	0	Basal Cells
AGAGTGGTCCTTTCGG-1	0	Mast Cells
AGATCTGAGCGTGTCC-1	0	Differentiated Cells
AGATCTGAGCGTTCCG-1	0	Basal Cells
AGATCTGAGCTAAGAT-1	2.2123	Basal Cells
AGATCTGCAAGCCTAT-1	0	Keratinized Cells
AGATCTGCATGTAGTC-1	0	Basal Cells
AGATCTGGTAGGAGTC-1	0	Basal Cells
AGATCTGGTCCCTACT-1	0	Keratinized Cells
AGATCTGTCGATAGAA-1	0	Basal Cells
AGATCTGTCGGCCGAT-1	0	Basal Cells
AGATCTGTCTACTCAT-1	0	T Cells
AGATCTGTCTGGTATG-1	0	Differentiated Cells
AGATTGCAGGTACTCT-1	0	Basal Cells
AGATTGCGTACTCAAC-1	0	Basal Cells
AGATTGCGTCCAAGTT-1	0	Basal Cells
AGATTGCTCCCTCTTT-1	0	Keratinized Cells
AGATTGCTCGAACTGT-1	0	Basal Cells
AGCAGCCAGATCCCGC-1	0	Keratinized Cells
AGCAGCCCACGCCAGT-1	0	Keratinized Cells
AGCAGCCCAGCTCGCA-1	0	Basal Cells
AGCAGCCCATCATCCC-1	0	Basal Cells
AGCAGCCCATGCGCAC-1	0	Basal Cells
AGCAGCCGTACGCTGC-1	0	Keratinized Cells
AGCATACAGATCACGG-1	0	Basal Cells
AGCATACAGCCAGAAC-1	0	Basal Cells
AGCATACAGGATGTAT-1	0	Keratinized Cells
AGCATACTCTCATTCA-1	0	Basal Cells
AGCCTAAAGAGAACAG-1	0	Keratinized Cells
AGCCTAAAGCAGATCG-1	0	Basal Cells
AGCCTAAAGCGTAATA-1	0	Basal Cells
AGCCTAACACAGCGTC-1	0	Basal Cells
AGCCTAACACCACGTG-1	0	Basal Cells
AGCCTAACATAGTAAG-1	0	Basal Cells
AGCCTAACATGAGCGA-1	0	Differentiated Cells
AGCCTAAGTCCTCCAT-1	0	Basal Cells
AGCCTAAGTCTCATCC-1	0	Differentiated Cells
AGCCTAAGTTAAGATG-1	0	Differentiated Cells
AGCGGTCAGCAATCTC-1	0	Basal Cells
AGCGGTCAGCCCTAAT-1	0.761896	Basal Cells
AGCGGTCAGGCAAAGA-1	0	Basal Cells
AGCGGTCAGGGTTCCC-1	0	Basal Cells
AGCGGTCCAATGAATG-1	0	Basal Cells
AGCGGTCGTAAAGGAG-1	0	Differentiated Cells
AGCGGTCGTAGGACAC-1	0	Basal Cells
AGCGGTCGTCGAGATG-1	0	Differentiated Cells
AGCGGTCGTCTGATTG-1	0	Basal Cells
AGCGGTCTCATGGTCA-1	0	Basal Cells
AGCGGTCTCGTTTATC-1	0	T Cells
AGCGGTCTCTTACCGC-1	0	Basal Cells
AGCGTATAGCGTCTAT-1	0	Keratinized Cells
AGCGTATAGTACCGGA-1	0	Keratinized Cells
AGCGTATAGTATCGAA-1	0	Basal Cells
AGCGTATAGTCCGTAT-1	0.41796	Basal Cells
AGCGTATAGTTCGCAT-1	0	Basal Cells
AGCGTATAGTTGAGAT-1	0	Basal Cells
AGCGTATCAATACGCT-1	0	Basal Cells
AGCGTATCAATGCCAT-1	0	Basal Cells
AGCGTATGTGGGTATG-1	0	Basal Cells
AGCGTATGTTCCTCCA-1	0	Basal Cells
AGCGTATTCGTACGGC-1	0	Basal Cells
AGCGTATTCTGATACG-1	0	Differentiated Cells
AGCGTATTCTTGTCAT-1	0	Differentiated Cells
AGCGTCGAGGTGTGGT-1	0	Basal Cells
AGCGTCGGTCCTCTTG-1	0	Basal Cells
AGCGTCGGTTGGACCC-1	0	Basal Cells
AGCGTCGTCATGGTCA-1	0	Basal Cells
AGCGTCGTCCGCATCT-1	0	Basal Cells
AGCGTCGTCGCATGGC-1	0	Basal Cells
AGCTCCTAGAGACTAT-1	0	Basal Cells
AGCTCCTCACAGGTTT-1	0	Basal Cells
AGCTCCTCACCAGGTC-1	0	Keratinized Cells
AGCTCCTCAGCGATCC-1	0	Basal Cells
AGCTCCTCAGTATCTG-1	0	Basal Cells
AGCTCCTCATTTGCTT-1	0	Basal Cells
AGCTCCTGTCCGAATT-1	0	T Cells
AGCTCCTGTGACGCCT-1	0	Basal Cells
AGCTCCTGTGGCTCCA-1	0	Basal Cells
AGCTCCTTCCTGTACC-1	0	Basal Cells
AGCTCCTTCGTGGACC-1	0	Basal Cells
AGCTCCTTCGTGGTCG-1	0.765569	Keratinized Cells
AGCTCTCAGAGGTTAT-1	0	Basal Cells
AGCTCTCAGGGTTCCC-1	0	Basal Cells
AGCTCTCAGTGGTCCC-1	0	Basal Cells
AGCTCTCCAAGAGGCT-1	0	Differentiated Cells
AGCTCTCCATAGACTC-1	0	Basal Cells
AGCTCTCCATCGGAAG-1	0	Differentiated Cells
AGCTCTCCATGTTCCC-1	0	Basal Cells
AGCTCTCGTACCATCA-1	0	Basal Cells
AGCTCTCGTCATATGC-1	1.01443	Basal Cells
AGCTCTCGTCGAAAGC-1	0	Basal Cells
AGCTCTCGTGATAAAC-1	0	Differentiated Cells
AGCTCTCTCATCTGCC-1	0	Basal Cells
AGCTCTCTCCCATTAT-1	0	Basal Cells
AGCTCTCTCGATGAGG-1	0	Basal Cells
AGCTTGAAGCCGGTAA-1	0	Differentiated Cells
AGCTTGAAGTGAAGTT-1	0	Basal Cells
AGCTTGACAAACCCAT-1	0	T Cells
AGCTTGACAGCGATCC-1	0	Basal Cells
AGCTTGATCACCCGAG-1	0	Basal Cells
AGCTTGATCACTTACT-1	0	Basal Cells
AGCTTGATCATCGGAT-1	0	Basal Cells
AGCTTGATCCTTGACC-1	0	Basal Cells
AGCTTGATCCTTGGTC-1	0	Basal Cells
AGGCCACAGACTTTCG-1	0	Basal Cells
AGGCCACAGTCAAGGC-1	0	Differentiated Cells
AGGCCACAGTGAACAT-1	0.435633	Basal Cells
AGGCCACCATCCGGGT-1	0.867291	Basal Cells
AGGCCACCATTTGCTT-1	0	Basal Cells
AGGCCACGTAGCAAAT-1	0	Basal Cells
AGGCCACGTCTTGCGG-1	0	Keratinized Cells
AGGCCACGTGCATCTA-1	0	Basal Cells
AGGCCACGTGCCTGGT-1	0	Differentiated Cells
AGGCCACGTTAAGAAC-1	0	Basal Cells
AGGCCACGTTGTGGCC-1	0	Basal Cells
AGGCCACGTTTAGGAA-1	0	Keratinized Cells
AGGCCACTCGCCAAAT-1	0.956991	Basal Cells
AGGCCACTCGCCAGCA-1	0	Basal Cells
AGGCCGTAGAAACGAG-1	0	Basal Cells
AGGCCGTAGATGAGAG-1	0	Basal Cells
AGGCCGTAGCGTTCCG-1	0.611989	Basal Cells
AGGCCGTAGGAGTAGA-1	0	Basal Cells
AGGCCGTCAATAGCAA-1	0	Basal Cells
AGGCCGTCAGCTGTTA-1	0	Differentiated Cells
AGGCCGTCAGTTAACC-1	0	Basal Cells
AGGCCGTGTGTTCGAT-1	0	Basal Cells
AGGCCGTTCAAACCGT-1	0	Basal Cells
AGGCCGTTCCGCGTTT-1	0	Basal Cells
AGGCCGTTCGTGGTCG-1	0.808645	Basal Cells
AGGCCGTTCTTGCATT-1	0	Basal Cells
AGGGAGTAGACGCAAC-1	0	Keratinized Cells
AGGGAGTAGATAGCAT-1	0	Differentiated Cells
AGGGAGTAGCTACCGC-1	0	Keratinized Cells
AGGGAGTAGGCTAGAC-1	0.327357	Basal Cells
AGGGAGTAGTGTTGAA-1	0	Basal Cells
AGGGAGTCAAAGTCAA-1	0	Differentiated Cells
AGGGAGTCATGCAATC-1	0	Basal Cells
AGGGAGTGTAAAGGAG-1	0	Basal Cells
AGGGAGTTCCTGCTTG-1	0	Basal Cells
AGGGATGAGCACCGTC-1	0	Keratinized Cells
AGGGATGAGCAGCCTC-1	0	Differentiated Cells
AGGGATGAGTATCGAA-1	0	Basal Cells
AGGGATGAGTTGAGTA-1	0	Basal Cells
AGGGATGCAGGTCCAC-1	0	Basal Cells
AGGGATGCAGTCGTGC-1	0	Basal Cells
AGGGATGCATTCTCAT-1	0.559177	Basal Cells
AGGGATGGTGACCAAG-1	0	Basal Cells
AGGGATGTCATACGGT-1	0	Differentiated Cells
AGGGATGTCATGCAAC-1	0	Differentiated Cells
AGGGATGTCGGTGTCG-1	0	Basal Cells
AGGGATGTCTGTCAAG-1	0	Basal Cells
AGGGATGTCTTCTGGC-1	0	Basal Cells
AGGGTGAAGCCACCTG-1	0	Basal Cells
AGGGTGAAGCGTGTCC-1	0	Basal Cells
AGGGTGAAGGCCCTCA-1	0	Differentiated Cells
AGGGTGACACTACAGT-1	0	Basal Cells
AGGGTGAGTCATGCAT-1	0	Basal Cells
AGGGTGAGTCGCATCG-1	0	Keratinized Cells
AGGGTGAGTGAGCGAT-1	0	Differentiated Cells
AGGGTGATCCGATATG-1	0	Basal Cells
AGGGTGATCGGACAAG-1	0	Keratinized Cells
AGGGTGATCGTCCAGG-1	0.87562	Differentiated Cells
AGGGTGATCTGCTTGC-1	0	Differentiated Cells
AGGTCATAGCGTAATA-1	0	Differentiated Cells
AGGTCATAGTGGAGTC-1	0	Basal Cells
AGGTCATCAAACTGTC-1	0	Basal Cells
AGGTCATCAAGTACCT-1	0	Basal Cells
AGGTCATCACGTCTCT-1	0	Keratinized Cells
AGGTCATCAGTAAGAT-1	0	Basal Cells
AGGTCATGTCCGAGTC-1	0	Basal Cells
AGGTCATGTCGGCTCA-1	0	Keratinized Cells
AGGTCATGTCTTCGTC-1	0	Basal Cells
AGGTCATGTGAGCGAT-1	0	Differentiated Cells
AGGTCATGTGATGATA-1	0	Basal Cells
AGGTCATTCGCGATCG-1	0	Keratinized Cells
AGGTCATTCTGGAGCC-1	0	Differentiated Cells
AGGTCCGAGAGACTTA-1	0	Basal Cells
AGGTCCGAGATGCCTT-1	0	Basal Cells
AGGTCCGAGGAATCGC-1	0	Basal Cells
AGGTCCGCACCTCGTT-1	0	Basal Cells
AGGTCCGGTACCCAAT-1	0	Differentiated Cells
AGGTCCGGTAGTACCT-1	0	Basal Cells
AGGTCCGGTCGCGTGT-1	0	Basal Cells
AGGTCCGGTGTGACCC-1	0	Basal Cells
AGGTCCGTCCGCGTTT-1	0	Basal Cells
AGTAGTCAGATGCCAG-1	0	Basal Cells
AGTAGTCCAAAGCAAT-1	0	Basal Cells
AGTAGTCCATATACCG-1	0	Basal Cells
AGTAGTCGTAACGTTC-1	0	Basal Cells
AGTAGTCGTCCAACTA-1	0	Keratinized Cells
AGTAGTCTCCTGTACC-1	0	Differentiated Cells
AGTAGTCTCTAACTTC-1	0	Basal Cells
AGTCTTTAGCTAACTC-1	0	Differentiated Cells
AGTCTTTAGTCTCAAC-1	0	Differentiated Cells
AGTCTTTAGTTTGCGT-1	0	Basal Cells
AGTCTTTCAGTCTTCC-1	0	Basal Cells
AGTCTTTGTCTACCTC-1	0	Differentiated Cells
AGTCTTTGTTCGCTAA-1	0	T Cells
AGTCTTTGTTGTGGCC-1	0	Basal Cells
AGTGAGGAGAGGTTAT-1	0.506281	Basal Cells
AGTGAGGAGAGTACCG-1	0	Basal Cells
AGTGAGGAGGGATACC-1	0	Keratinized Cells
AGTGAGGAGGTGGGTT-1	0	Basal Cells
AGTGAGGCAAGACACG-1	0	Basal Cells
AGTGAGGCAATGACCT-1	0	Basal Cells
AGTGAGGCAGTTCATG-1	0	Basal Cells
AGTGAGGCATCGTCGG-1	0	Basal Cells
AGTGAGGGTATGGTTC-1	0	Basal Cells
AGTGAGGTCCATGAGT-1	0	Basal Cells
AGTGAGGTCGTACCGG-1	0	Basal Cells
AGTGGGAAGATATACG-1	0	Basal Cells
AGTGGGAAGATGTAAC-1	0	Basal Cells
AGTGGGAAGCTCTCGG-1	0	Keratinized Cells
AGTGGGAAGTCAATAG-1	0	Differentiated Cells
AGTGGGAAGTTTGCGT-1	0	Basal Cells
AGTGGGACAATACGCT-1	0	Basal Cells
AGTGGGACAATGAATG-1	0	Basal Cells
AGTGGGACACGTTGGC-1	0	Basal Cells
AGTGGGAGTGTTTGGT-1	0	Keratinized Cells
AGTGGGAGTTCAGCGC-1	0	Differentiated Cells
AGTGGGATCGTACCGG-1	0	Basal Cells
AGTGGGATCGTTACGA-1	0	Keratinized Cells
AGTGTCAAGAAGCCCA-1	0	T Cells
AGTGTCAAGAGACGAA-1	0	Differentiated Cells
AGTGTCAAGATGTGTA-1	0.697931	Basal Cells
AGTGTCACAAACTGCT-1	0	Basal Cells
AGTGTCACACGAAACG-1	0	Differentiated Cells
AGTGTCACAGGCTGAA-1	0	Basal Cells
AGTGTCACATCCGCGA-1	0	Keratinized Cells
AGTGTCAGTCCGCTGA-1	0	Differentiated Cells
AGTGTCAGTGATAAAC-1	0	Basal Cells
AGTGTCATCGACCAGC-1	0	Differentiated Cells
AGTGTCATCGGCGGTT-1	0	Basal Cells
AGTGTCATCTACTATC-1	0	Keratinized Cells
AGTGTCATCTCTTATG-1	0	Differentiated Cells
AGTTGGTAGAAGAAGC-1	0	Basal Cells
AGTTGGTAGGACCACA-1	0	Basal Cells
AGTTGGTCACACTGCG-1	0	Differentiated Cells
AGTTGGTCACGAAATA-1	0	Basal Cells
AGTTGGTCAGCCAATT-1	0	Basal Cells
AGTTGGTCATCTCGCT-1	0	Basal Cells
AGTTGGTTCAAGATCC-1	0	Basal Cells
AGTTGGTTCAGGCAAG-1	0	T Cells
AGTTGGTTCATCTGTT-1	0	Keratinized Cells
ATAACGCAGGATATAC-1	0.523093	Differentiated Cells
ATAACGCCAACGATGG-1	0	Keratinized Cells
ATAACGCCAGGGTATG-1	0	Keratinized Cells
ATAACGCCATATGAGA-1	0	Basal Cells
ATAACGCGTAGCAAAT-1	0	Basal Cells
ATAACGCGTGCCTGGT-1	0	Basal Cells
ATAACGCTCACATACG-1	0	Basal Cells
ATAACGCTCGAATCCA-1	0	Basal Cells
ATAAGAGAGATAGCAT-1	1.40002	Basal Cells
ATAAGAGAGGAGCGTT-1	0	Keratinized Cells
ATAAGAGAGGAGTACC-1	0	Basal Cells
ATAAGAGAGTGTTAGA-1	0	Eccrine Cells
ATAAGAGGTAGCGCAA-1	0	Differentiated Cells
ATAAGAGGTGCCTGGT-1	0	Myeloid Cells
ATAAGAGTCAGCCTAA-1	0	Basal Cells
ATAAGAGTCATAGCAC-1	0	Differentiated Cells
ATAAGAGTCCAGAGGA-1	0	Keratinized Cells
ATAAGAGTCCCATTTA-1	0	Differentiated Cells
ATAAGAGTCGTTGACA-1	0	Basal Cells
ATAGACCAGTCATCCA-1	0	Basal Cells
ATAGACCCAGTCGATT-1	0.909653	Basal Cells
ATAGACCCAGTTCCCT-1	0	Basal Cells
ATAGACCGTAAATGAC-1	0	Differentiated Cells
ATAGACCGTACATCCA-1	0	Basal Cells
ATAGACCGTCCCTTGT-1	0	Basal Cells
ATAGACCGTTAAGGGC-1	0	Basal Cells
ATAGACCTCACTTACT-1	0	Keratinized Cells
ATAGACCTCCAGTAGT-1	0	Differentiated Cells
ATCACGACAATCTGCA-1	0	Differentiated Cells
ATCACGACACCAGGTC-1	0	Keratinized Cells
ATCACGACAGACGCCT-1	0	Keratinized Cells
ATCACGACAGCTGGCT-1	0	Keratinized Cells
ATCACGACAGTCGATT-1	0	Basal Cells
ATCACGATCGCGCCAA-1	0	Basal Cells
ATCATCTAGAAGGACA-1	0	Differentiated Cells
ATCATCTAGGCTAGCA-1	0	Differentiated Cells
ATCATCTCAACTGCGC-1	0.622168	Differentiated Cells
ATCATCTCACGACTCG-1	0	Differentiated Cells
ATCATCTCACGGCGTT-1	0	Basal Cells
ATCATCTCACTACAGT-1	0	Basal Cells
ATCATCTCAGCCTTTC-1	0	Basal Cells
ATCATCTCATCACGAT-1	0	Basal Cells
ATCATCTGTACCAGTT-1	0	Basal Cells
ATCATCTTCATCACCC-1	0	Basal Cells
ATCATCTTCGGATGGA-1	0	Basal Cells
ATCATGGCACATTCGA-1	0	Basal Cells
ATCATGGCAGGTCCAC-1	0	Differentiated Cells
ATCATGGGTACTTAGC-1	0	Basal Cells
ATCATGGGTCAGGACA-1	0	Basal Cells
ATCATGGGTGGCTCCA-1	0	Basal Cells
ATCATGGGTTTCCACC-1	0	Differentiated Cells
ATCATGGTCAATAAGG-1	0	Differentiated Cells
ATCATGGTCAGAGACG-1	0	Basal Cells
ATCATGGTCCTATTCA-1	0	Basal Cells
ATCATGGTCTAGCACA-1	0	Differentiated Cells
ATCCACCAGGCCGAAT-1	0	Differentiated Cells
ATCCACCCACTCGACG-1	0	Differentiated Cells
ATCCACCCAGATGGCA-1	0	Keratinized Cells
ATCCACCCAGGACCCT-1	0	Basal Cells
ATCCACCCATTAGGCT-1	0	Basal Cells
ATCCACCGTGTCCTCT-1	0	Basal Cells
ATCCACCTCAGCTCGG-1	0	Differentiated Cells
ATCCACCTCGTCACGG-1	0	Differentiated Cells
ATCCGAAAGAGTTGGC-1	0	Keratinized Cells
ATCCGAAAGTGCCATT-1	0	Basal Cells
ATCCGAAGTATAGTAG-1	0	Basal Cells
ATCCGAAGTGCTCTTC-1	0	Differentiated Cells
ATCCGAATCAACGAAA-1	0	Basal Cells
ATCCGAATCACGACTA-1	0	Basal Cells
ATCCGAATCCCATTTA-1	0	Basal Cells
ATCCGAATCGTCGTTC-1	0	Basal Cells
ATCGAGTAGGACAGAA-1	0.764402	Basal Cells
ATCGAGTAGTCGAGTG-1	0	Basal Cells
ATCGAGTCACAACTGT-1	0	Basal Cells
ATCGAGTCAGCTGTGC-1	0	Basal Cells
ATCGAGTCAGGCGATA-1	0	Basal Cells
ATCGAGTCAGTAAGAT-1	0	Basal Cells
ATCGAGTCATCTATGG-1	0	Basal Cells
ATCGAGTGTCTGCGGT-1	0	Basal Cells
ATCGAGTTCAGGTTCA-1	0	Basal Cells
ATCTACTAGACACTAA-1	0	Basal Cells
ATCTACTAGAGGTTAT-1	0	Basal Cells
ATCTACTAGCATGGCA-1	0	Keratinized Cells
ATCTACTAGGACAGAA-1	0	Basal Cells
ATCTACTAGTCATCCA-1	0	Keratinized Cells
ATCTACTAGTCTCAAC-1	0	Basal Cells
ATCTACTCATACAGCT-1	0	Keratinized Cells
ATCTACTCATATGGTC-1	0	Basal Cells
ATCTACTGTGAAATCA-1	0	Basal Cells
ATCTACTGTGGGTCAA-1	0	Basal Cells
ATCTACTTCAATAAGG-1	0	Basal Cells
ATCTACTTCCTAGGGC-1	0	Basal Cells
ATCTACTTCGGATGGA-1	0	Differentiated Cells
ATCTGCCAGATGCCAG-1	0	Differentiated Cells
ATCTGCCAGGCGATAC-1	0	Basal Cells
ATCTGCCAGTAGGTGC-1	0	Basal Cells
ATCTGCCCACGGCTAC-1	0	Basal Cells
ATCTGCCCAGCCACCA-1	0	Basal Cells
ATCTGCCCAGGAATCG-1	0	Basal Cells
ATCTGCCCAGTGAGTG-1	0	Basal Cells
ATCTGCCGTCAATACC-1	0	Basal Cells
ATCTGCCGTGCGATAG-1	0	Basal Cells
ATCTGCCGTTCGAATC-1	0	Differentiated Cells
ATCTGCCTCAAGGTAA-1	0.591653	Differentiated Cells
ATCTGCCTCAGTACGT-1	0	Basal Cells
ATGAGGGAGATCACGG-1	0	Basal Cells
ATGAGGGAGCGTCTAT-1	0	Keratinized Cells
ATGAGGGAGGCTACGA-1	0	Basal Cells
ATGAGGGCACAACGTT-1	0	Basal Cells
ATGAGGGCATCGATGT-1	0	Keratinized Cells
ATGAGGGTCTTGCAAG-1	0	Keratinized Cells
ATGCGATAGAAACCGC-1	0	Basal Cells
ATGCGATAGCTACCTA-1	0	Basal Cells
ATGCGATAGGCTAGGT-1	0	Basal Cells
ATGCGATAGGGATACC-1	0	Basal Cells
ATGCGATCAAACGTGG-1	0	Basal Cells
ATGCGATCAACCGCCA-1	0	Basal Cells
ATGCGATCAATGGAAT-1	0	Differentiated Cells
ATGCGATCACCAGCAC-1	0	Basal Cells
ATGCGATGTAAAGTCA-1	0	Keratinized Cells
ATGCGATGTATGAAAC-1	0	Keratinized Cells
ATGGGAGAGACGACGT-1	0	Differentiated Cells
ATGGGAGAGCTCCTTC-1	0	Basal Cells
ATGGGAGAGGGAAACA-1	0	Differentiated Cells
ATGGGAGAGGTGCACA-1	0	Basal Cells
ATGGGAGCAATCTACG-1	0	Basal Cells
ATGGGAGCAGCTCCGA-1	0	Keratinized Cells
ATGGGAGGTAAACGCG-1	0	Keratinized Cells
ATGGGAGGTCGCATCG-1	0.795016	Differentiated Cells
ATGGGAGGTCTGCGGT-1	0	Basal Cells
ATGGGAGGTTCACGGC-1	0	Differentiated Cells
ATGGGAGTCGCAAACT-1	0	Basal Cells
ATGGGAGTCGTCGTTC-1	0	Basal Cells
ATGTGTGAGGCTATCT-1	0	Basal Cells
ATGTGTGAGTGATCGG-1	0	Differentiated Cells
ATGTGTGCAAGACACG-1	0	Basal Cells
ATGTGTGCACAGAGGT-1	0	Differentiated Cells
ATGTGTGCACTGTCGG-1	0	Basal Cells
ATGTGTGCATTACCTT-1	0	Keratinized Cells
ATGTGTGGTATTACCG-1	0.990941	Basal Cells
ATTACTCAGCACCGTC-1	0	Differentiated Cells
ATTACTCAGTTGAGTA-1	0	Basal Cells
ATTACTCCAAAGTCAA-1	0	Keratinized Cells
ATTACTCGTAAATGTG-1	0	T Cells
ATTACTCGTATATCCG-1	0	Differentiated Cells
ATTACTCGTGTCTGAT-1	0	Basal Cells
ATTACTCTCGCAGGCT-1	0	Keratinized Cells
ATTATCCAGCACAGGT-1	0	Keratinized Cells
ATTATCCAGCCTCGTG-1	0	Basal Cells
ATTATCCCATCCCATC-1	0	Basal Cells
ATTATCCCATTGCGGC-1	0	Keratinized Cells
ATTATCCGTAAGAGAG-1	0	Basal Cells
ATTATCCGTACGCACC-1	0	Differentiated Cells
ATTATCCGTGGCCCTA-1	0	Basal Cells
ATTATCCGTGGTACAG-1	0	Keratinized Cells
ATTATCCGTTGATTCG-1	0	Basal Cells
ATTATCCTCTAAGCCA-1	0	Differentiated Cells
ATTCTACAGAAGATTC-1	0	Basal Cells
ATTCTACAGACAGAGA-1	0	Basal Cells
ATTCTACAGGCTAGAC-1	0	Basal Cells
ATTCTACAGTGTGGCA-1	0.659709	Basal Cells
ATTCTACCAGACACTT-1	0	Basal Cells
ATTCTACCAGCAGTTT-1	0	Basal Cells
ATTCTACCAGCTCGCA-1	0	Basal Cells
ATTCTACCAGTTCATG-1	0	T Cells
ATTCTACCATGAGCGA-1	0	Differentiated Cells
ATTCTACCATGTAAGA-1	0	Basal Cells
ATTCTACGTACGACCC-1	0	Basal Cells
ATTCTACGTCCCTACT-1	0	Basal Cells
ATTCTACGTCTACCTC-1	0	Basal Cells
ATTCTACGTTGCGTTA-1	0	Basal Cells
ATTCTACTCATTGCCC-1	0	Basal Cells
ATTCTACTCCTCATTA-1	0	Basal Cells
ATTCTACTCGCGCCAA-1	0	Basal Cells
ATTCTACTCTTTAGTC-1	0	Basal Cells
ATTGGACAGATCCCGC-1	0	Basal Cells
ATTGGACAGGAATCGC-1	0	Basal Cells
ATTGGACAGTAGATGT-1	0	Basal Cells
ATTGGACAGTCTTGCA-1	0	Basal Cells
ATTGGACCACATTTCT-1	0	Basal Cells
ATTGGACCACCACCAG-1	0	Basal Cells
ATTGGACCAGTATGCT-1	0	Differentiated Cells
ATTGGACGTCATGCAT-1	0	Basal Cells
ATTGGACGTTCCAACA-1	0	Differentiated Cells
ATTGGACTCAGGCAAG-1	0.624616	Differentiated Cells
ATTGGACTCTGCAAGT-1	0	Differentiated Cells
ATTGGACTCTGGTGTA-1	0	Keratinized Cells
ATTGGTGAGTGAAGAG-1	0	Differentiated Cells
ATTGGTGCACGTGAGA-1	0	Melanocytes
ATTGGTGCAGGCGATA-1	0	Keratinized Cells
ATTGGTGGTAGGGACT-1	0	Basal Cells
ATTGGTGGTCTCTCTG-1	0	Eccrine Cells
ATTGGTGGTGGTACAG-1	0	Basal Cells
ATTGGTGTCCAGGGCT-1	0	Basal Cells
ATTGGTGTCCATGAGT-1	0	Keratinized Cells
ATTGGTGTCCATTCTA-1	0	Basal Cells
ATTGGTGTCTCGGACG-1	0	Basal Cells
ATTTCTGAGACGACGT-1	0	Basal Cells
ATTTCTGAGATAGGAG-1	0	Basal Cells
ATTTCTGAGCTTATCG-1	0	Basal Cells
ATTTCTGAGGTGCAAC-1	0	Basal Cells
ATTTCTGCACTTCTGC-1	0	Basal Cells
ATTTCTGCAGCTCCGA-1	0	Keratinized Cells
ATTTCTGGTACCGTAT-1	0	Basal Cells
ATTTCTGGTTATGCGT-1	0	Differentiated Cells
ATTTCTGTCCGGGTGT-1	0	Keratinized Cells
ATTTCTGTCCGTAGTA-1	0	Differentiated Cells
ATTTCTGTCGAATCCA-1	0	Basal Cells
ATTTCTGTCGTTACAG-1	0	Basal Cells
CAACCAAAGCGACGTA-1	0	Keratinized Cells
CAACCAAAGTCCTCCT-1	0	Myeloid Cells
CAACCAACACTGTGTA-1	0	Differentiated Cells
CAACCAACAGTTAACC-1	0	Basal Cells
CAACCAAGTAAAGTCA-1	0	Keratinized Cells
CAACCAAGTCAATACC-1	0	Basal Cells
CAACCAAGTCATATGC-1	0	Keratinized Cells
CAACCAAGTGCACCAC-1	0	Basal Cells
CAACCAAGTGGCAAAC-1	0	Basal Cells
CAACCAAGTTTGGCGC-1	0	Differentiated Cells
CAACCTCAGCCCAGCT-1	0.291473	Keratinized Cells
CAACCTCGTCACCCAG-1	0	Basal Cells
CAACCTCTCAGTTAGC-1	0	Keratinized Cells
CAACCTCTCTACTCAT-1	0	Differentiated Cells
CAACTAGAGCTATGCT-1	0	Differentiated Cells
CAACTAGAGTGTTGAA-1	0	Differentiated Cells
CAACTAGCAGACGCCT-1	0	Differentiated Cells
CAACTAGCATCATCCC-1	0	Basal Cells
CAACTAGCATGGAATA-1	0	Basal Cells
CAACTAGCATTGAGCT-1	0	Basal Cells
CAACTAGGTAGCCTCG-1	0	Basal Cells
CAACTAGGTCAGAAGC-1	0	Differentiated Cells
CAACTAGGTCGTGGCT-1	0	Basal Cells
CAACTAGGTGATGATA-1	0	Differentiated Cells
CAACTAGTCAAGATCC-1	0	Basal Cells
CAACTAGTCCTTAATC-1	0	Differentiated Cells
CAACTAGTCTCCTATA-1	0	Basal Cells
CAAGAAAAGCAGACTG-1	1.02006	Differentiated Cells
CAAGAAACAACGATCT-1	0	Basal Cells
CAAGAAACAGCTGCAC-1	0	Basal Cells
CAAGAAAGTCGGATCC-1	0	Basal Cells
CAAGAAAGTGACGCCT-1	0	Basal Cells
CAAGAAATCAACACGT-1	0	Basal Cells
CAAGAAATCAGAGGTG-1	0	Basal Cells
CAAGAAATCCAAGCCG-1	0	Basal Cells
CAAGAAATCTACTATC-1	0	Keratinized Cells
CAAGATCAGGACACCA-1	0	Basal Cells
CAAGATCAGGTGTTAA-1	0	Keratinized Cells
CAAGATCAGTGGACGT-1	0	Basal Cells
CAAGATCAGTTAACGA-1	0	Basal Cells
CAAGATCGTATTACCG-1	0	Basal Cells
CAAGATCTCAAGCCTA-1	0	T Cells
CAAGATCTCCGCAGTG-1	0	Basal Cells
CAAGATCTCTTCGGTC-1	0	Differentiated Cells
CAAGGCCAGAGTACAT-1	0	Basal Cells
CAAGGCCAGATAGCAT-1	0	Basal Cells
CAAGGCCAGCACAGGT-1	0	Basal Cells
CAAGGCCAGCGAAGGG-1	0	Differentiated Cells
CAAGGCCAGCTAACAA-1	0	Basal Cells
CAAGGCCCACATCCAA-1	0	Basal Cells
CAAGGCCCACCAACCG-1	0	Basal Cells
CAAGGCCGTTACGCGC-1	0	Basal Cells
CAAGGCCGTTATGTGC-1	0	Basal Cells
CAAGGCCTCGATAGAA-1	1.29196	Eccrine Cells
CAAGGCCTCTTAACCT-1	0	Basal Cells
CAAGTTGAGGGTGTTG-1	0	Basal Cells
CAAGTTGAGTCGTACT-1	0	Basal Cells
CAAGTTGCAATCGAAA-1	0	Keratinized Cells
CAAGTTGCAGGAATGC-1	0	Basal Cells
CAAGTTGTCCAGTAGT-1	0	Basal Cells
CACAAACAGCACCGTC-1	0	Basal Cells
CACAAACAGGGTTTCT-1	0	Basal Cells
CACAAACAGGTGACCA-1	0	Basal Cells
CACAAACAGTCCATAC-1	0	Basal Cells
CACAAACAGTGCGATG-1	0	Basal Cells
CACAAACAGTTGAGAT-1	0	Basal Cells
CACAAACCACCGAAAG-1	0	Keratinized Cells
CACAAACCATCACAAC-1	0	Basal Cells
CACAAACTCCCTAACC-1	0	Differentiated Cells
CACAAACTCGGTTAAC-1	0	Differentiated Cells
CACAAACTCTGCGGCA-1	0	Keratinized Cells
CACACAAAGGCAGTCA-1	0	Differentiated Cells
CACACAAAGGTACTCT-1	0	Basal Cells
CACACAAAGTACCGGA-1	0	Basal Cells
CACACAAAGTCCTCCT-1	0	Basal Cells
CACACAACAAGCGATG-1	0	Keratinized Cells
CACACAACACCCAGTG-1	0	Basal Cells
CACACAACAGTGACAG-1	0	Basal Cells
CACACAACATACTACG-1	0	Differentiated Cells
CACACAATCATGTAGC-1	0	Basal Cells
CACACAATCGCACTCT-1	1.17795	Differentiated Cells
CACACAATCGCCATAA-1	0	Basal Cells
CACACAATCTTTCCTC-1	0	Basal Cells
CACACCTAGACACTAA-1	0	Differentiated Cells
CACACCTAGACTCGGA-1	0	Basal Cells
CACACCTCAAGACACG-1	0	Basal Cells
CACACCTCAGACGTAG-1	0	Basal Cells
CACACCTGTAGCCTAT-1	0	Basal Cells
CACACCTGTCACCCAG-1	0	Differentiated Cells
CACACCTGTCTCACCT-1	0	Differentiated Cells
CACACCTGTTCGCTAA-1	0	Basal Cells
CACACCTGTTGATTGC-1	0	Basal Cells
CACACCTTCAACCAAC-1	0	Differentiated Cells
CACACCTTCCCAACGG-1	0	Basal Cells
CACACCTTCGAGAGCA-1	0	Basal Cells
CACACCTTCTGGTTCC-1	0	Differentiated Cells
CACACTCAGCCAGTTT-1	0	Basal Cells
CACACTCAGTTCCACA-1	0	Keratinized Cells
CACACTCCACACATGT-1	0	Differentiated Cells
CACACTCCACACTGCG-1	0	T Cells
CACACTCCAGCCTGTG-1	0	Differentiated Cells
CACACTCGTTCGGCAC-1	0	Basal Cells
CACACTCTCGAGAGCA-1	0	T Cells
CACAGGCAGCCAACAG-1	0	Basal Cells
CACAGGCCACACAGAG-1	0	Basal Cells
CACAGGCCAGCATGAG-1	0	Basal Cells
CACAGGCGTCAACATC-1	0	Basal Cells
CACAGGCGTGCAGGTA-1	0	Basal Cells
CACAGTAAGAAGGCCT-1	0	Differentiated Cells
CACAGTAAGGGTGTTG-1	0.526304	Basal Cells
CACAGTACATGGGACA-1	0	Differentiated Cells
CACAGTAGTCAATGTC-1	0	Basal Cells
CACAGTAGTTACGTCA-1	0	Basal Cells
CACAGTATCATCATTC-1	0	Basal Cells
CACAGTATCCAGTAGT-1	0	Keratinized Cells
CACAGTATCCCAAGAT-1	0	Basal Cells
CACATAGAGAGCCCAA-1	0	T Cells
CACATAGAGCCAGTAG-1	0	Basal Cells
CACATAGAGTGAAGTT-1	0	Basal Cells
CACATAGAGTTGCAGG-1	0	Basal Cells
CACATAGGTAGAAGGA-1	0	Basal Cells
CACATAGGTATAAACG-1	0	Differentiated Cells
CACATAGGTATTCGTG-1	0	Basal Cells
CACATAGGTCAAACTC-1	0	Basal Cells
CACATAGGTGCGGTAA-1	0	Differentiated Cells
CACATAGTCAACGGCC-1	0	Basal Cells
CACATAGTCATTCACT-1	0	Differentiated Cells
CACATAGTCCACTCCA-1	0	Basal Cells
CACATAGTCCAGTATG-1	0	Differentiated Cells
CACATAGTCGCTTGTC-1	0	Basal Cells
CACATAGTCTTGACGA-1	0	Basal Cells
CACATTTAGACCTAGG-1	0	Differentiated Cells
CACATTTAGCGTCTAT-1	0	Differentiated Cells
CACATTTCACGAAGCA-1	0	Basal Cells
CACATTTCAGCTCCGA-1	0	Basal Cells
CACATTTCAGGAATGC-1	0	Basal Cells
CACATTTGTATAAACG-1	0	Basal Cells
CACATTTGTCGCTTCT-1	0	Basal Cells
CACATTTGTGTGACGA-1	0	Basal Cells
CACATTTTCCTGCCAT-1	0	Keratinized Cells
CACATTTTCCTGTACC-1	0	Basal Cells
CACATTTTCGGGAGTA-1	0	Basal Cells
CACATTTTCGTTTAGG-1	0	Differentiated Cells
CACCACTAGACGCTTT-1	0	Basal Cells
CACCACTCACGCCAGT-1	0	Keratinized Cells
CACCACTGTAAAGGAG-1	0	Basal Cells
CACCACTGTCTAGAGG-1	0	Basal Cells
CACCACTTCACTCCTG-1	0	Basal Cells
CACCACTTCGGCGCTA-1	0	Differentiated Cells
CACCACTTCTTAGAGC-1	0.629327	Basal Cells
CACCAGGAGAGGGCTT-1	0	Keratinized Cells
CACCAGGAGAGTAAGG-1	0	Differentiated Cells
CACCAGGAGCTCCTCT-1	0	Basal Cells
CACCAGGCAAACTGCT-1	0	Basal Cells
CACCAGGCAGATCCAT-1	0	Keratinized Cells
CACCAGGGTCTAGTCA-1	0	Basal Cells
CACCAGGGTGGTAACG-1	0	Basal Cells
CACCAGGGTTAAGGGC-1	0	Basal Cells
CACCAGGGTTATCACG-1	0	T Cells
CACCAGGTCCCACTTG-1	0	Basal Cells
CACCAGGTCCCTGACT-1	0	Keratinized Cells
CACCAGGTCTTAACCT-1	0	Basal Cells
CACCTTGAGACTAAGT-1	0	Basal Cells
CACCTTGCACACCGAC-1	0	Differentiated Cells
CACCTTGCACCAGGCT-1	0	Differentiated Cells
CACCTTGGTTGGAGGT-1	0	Basal Cells
CACCTTGGTTGTTTGG-1	0	Basal Cells
CACCTTGTCTCTAGGA-1	0	Basal Cells
CACTCCAAGAATGTGT-1	0	Basal Cells
CACTCCAAGACCTTTG-1	0	Basal Cells
CACTCCAAGAGTTGGC-1	0	Basal Cells
CACTCCAAGCGAGAAA-1	0	Basal Cells
CACTCCAAGGGATACC-1	0	T Cells
CACTCCAAGTTAACGA-1	0	Melanocytes
CACTCCACAGGACGTA-1	0	Basal Cells
CACTCCAGTAGCACGA-1	0	Basal Cells
CACTCCAGTATGAATG-1	0.424515	Basal Cells
CACTCCAGTCTGGAGA-1	0	Differentiated Cells
CACTCCAGTGATAAAC-1	0	Differentiated Cells
CACTCCATCGGCGCTA-1	1.24672	Basal Cells
CAGAATCAGAAGGTGA-1	0	Basal Cells
CAGAATCAGCAGACTG-1	0	Basal Cells
CAGAATCAGCTAAACA-1	0	Basal Cells
CAGAATCGTTTGTGTG-1	0	Keratinized Cells
CAGAATCTCAGCTCGG-1	0.484405	Basal Cells
CAGAATCTCGTGGACC-1	0	Basal Cells
CAGAATCTCGTTTAGG-1	0	Keratinized Cells
CAGAATCTCTCTGCTG-1	0	Basal Cells
CAGAGAGAGAGAACAG-1	0	Basal Cells
CAGAGAGAGTAGATGT-1	0	Keratinized Cells
CAGAGAGCATTATCTC-1	1.02853	Basal Cells
CAGAGAGGTGCCTGCA-1	0	Basal Cells
CAGAGAGGTGTGGTTT-1	0	Basal Cells
CAGAGAGTCAAACAAG-1	0	Differentiated Cells
CAGAGAGTCAACACAC-1	0	Basal Cells
CAGAGAGTCAACACTG-1	0	Basal Cells
CAGAGAGTCCGTTGCT-1	0	Basal Cells
CAGAGAGTCTACTATC-1	0	Differentiated Cells
CAGATCAAGTACGATA-1	0	Keratinized Cells
CAGATCAAGTCCCACG-1	0	Keratinized Cells
CAGATCAAGTGCCATT-1	0	Differentiated Cells
CAGATCACAATCTACG-1	0	Basal Cells
CAGATCACATACGCTA-1	0	Basal Cells
CAGATCAGTCTGGAGA-1	0	Basal Cells
CAGATCAGTGCAGTAG-1	0	Basal Cells
CAGATCAGTGTTTGGT-1	0.594441	Basal Cells
CAGATCAGTTTAGCTG-1	0.715845	Differentiated Cells
CAGCAGCAGAGCCCAA-1	0	Keratinized Cells
CAGCAGCAGATATGGT-1	0	Basal Cells
CAGCAGCAGCTGCCCA-1	0	Basal Cells
CAGCAGCAGCTGGAAC-1	0	Basal Cells
CAGCAGCAGTACGACG-1	0	Basal Cells
CAGCAGCAGTTGAGTA-1	0	Basal Cells
CAGCAGCCACCCAGTG-1	0	Basal Cells
CAGCAGCCAGAGTGTG-1	0	Basal Cells
CAGCAGCGTATATGGA-1	0	Differentiated Cells
CAGCAGCGTCGCTTCT-1	0	Basal Cells
CAGCAGCGTTGCGTTA-1	0	Basal Cells
CAGCAGCTCGCTAGCG-1	0	Basal Cells
CAGCAGCTCGTAGGAG-1	0	T Cells
CAGCAGCTCTGACCTC-1	0	Keratinized Cells
CAGCATAAGCACAGGT-1	0.536096	Basal Cells
CAGCATAAGGCTAGAC-1	0	Basal Cells
CAGCATACAATAACGA-1	0	Basal Cells
CAGCATACACGTCTCT-1	0	Basal Cells
CAGCATACATCACGAT-1	0	Keratinized Cells
CAGCATACATCTGGTA-1	0	Basal Cells
CAGCATAGTACGCTGC-1	0	Basal Cells
CAGCATAGTCTCGTTC-1	0	Differentiated Cells
CAGCCGAAGCTGCAAG-1	0	Basal Cells
CAGCCGAAGGATCGCA-1	0	Keratinized Cells
CAGCCGAAGTAATCCC-1	0.539294	Basal Cells
CAGCCGAAGTGAATTG-1	0.655852	Basal Cells
CAGCCGACACGACTCG-1	0	Keratinized Cells
CAGCCGAGTCAAAGAT-1	0	Basal Cells
CAGCCGAGTCGACTGC-1	0	Basal Cells
CAGCCGAGTTCTGAAC-1	0	Basal Cells
CAGCGACAGATCCCGC-1	0	Basal Cells
CAGCGACAGCAACGGT-1	0	Differentiated Cells
CAGCGACCAAGGGTCA-1	0	Differentiated Cells
CAGCGACCAAGTCTAC-1	0	Basal Cells
CAGCGACCATACGCTA-1	0.663477	Basal Cells
CAGCGACCATTATCTC-1	0	Basal Cells
CAGCGACGTCATTAGC-1	0	Basal Cells
CAGCGACGTGGCTCCA-1	0	Basal Cells
CAGCGACTCACAGGCC-1	0	Keratinized Cells
CAGCGACTCACTATTC-1	0	Basal Cells
CAGCGACTCATGTAGC-1	0	Basal Cells
CAGCGACTCCAGAAGG-1	0	Basal Cells
CAGCGACTCGCTGATA-1	0	Basal Cells
CAGCGACTCGGTCCGA-1	0	Differentiated Cells
CAGCGACTCGGTTCGG-1	0.691004	Basal Cells
CAGCTAAAGACTCGGA-1	0	Keratinized Cells
CAGCTAACACATTAGC-1	0	Basal Cells
CAGCTAACAGACGCCT-1	0	Differentiated Cells
CAGCTAACAGATCCAT-1	0	Basal Cells
CAGCTAACAGCTATTG-1	0	Basal Cells
CAGCTAAGTGCAGGTA-1	0	Differentiated Cells
CAGCTAAGTGCAGTAG-1	0	Differentiated Cells
CAGCTAAGTGTAATGA-1	0	Basal Cells
CAGCTAAGTTTGACTG-1	0	Keratinized Cells
CAGCTGGAGCGTAATA-1	0	Basal Cells
CAGCTGGAGCGTTGCC-1	0	Eccrine Cells
CAGCTGGAGTCGAGTG-1	0	Differentiated Cells
CAGCTGGAGTTAGGTA-1	0	Basal Cells
CAGCTGGCAGTCAGAG-1	0	Basal Cells
CAGCTGGCATGCCACG-1	0	Keratinized Cells
CAGCTGGGTATCTGCA-1	0	Basal Cells
CAGCTGGGTGCACCAC-1	0	Basal Cells
CAGCTGGGTTCATGGT-1	0	Basal Cells
CAGCTGGGTTCTCATT-1	0	Basal Cells
CAGCTGGTCATCGCTC-1	0	Differentiated Cells
CAGCTGGTCCACTCCA-1	0	Basal Cells
CAGGTGCAGCACCGTC-1	0	Differentiated Cells
CAGGTGCAGGCGATAC-1	0	Basal Cells
CAGGTGCAGTACTTGC-1	0	Differentiated Cells
CAGGTGCAGTGTCCAT-1	0	Differentiated Cells
CAGGTGCCATGCAACT-1	0	Keratinized Cells
CAGGTGCGTACAGACG-1	0	Basal Cells
CAGGTGCGTCTGCGGT-1	0	Differentiated Cells
CAGGTGCGTTCGCTAA-1	1.0676	Differentiated Cells
CAGGTGCTCGTCACGG-1	0	Basal Cells
CAGTAACAGGGCTTCC-1	0	Keratinized Cells
CAGTAACGTACCCAAT-1	0	Basal Cells
CAGTAACTCAGGTTCA-1	0	Differentiated Cells
CAGTAACTCGGACAAG-1	0	Differentiated Cells
CAGTAACTCTAACTCT-1	0	Basal Cells
CAGTAACTCTAAGCCA-1	0.908237	Differentiated Cells
CAGTCCTAGCGAGAAA-1	1.15541	Basal Cells
CAGTCCTAGCGTGAGT-1	0	Differentiated Cells
CAGTCCTAGTGATCGG-1	0	Basal Cells
CAGTCCTAGTTAGCGG-1	0	Basal Cells
CAGTCCTCAAGCTGGA-1	0	Basal Cells
CAGTCCTCAAGTCTGT-1	0	Basal Cells
CAGTCCTCACGCTTTC-1	0	Basal Cells
CAGTCCTCACGGATAG-1	0	Basal Cells
CAGTCCTCAGACAAGC-1	0	Basal Cells
CAGTCCTCAGTATAAG-1	0	Differentiated Cells
CAGTCCTCATCCGTGG-1	0	Keratinized Cells
CAGTCCTGTAAATGAC-1	0	Keratinized Cells
CAGTCCTGTTGAACTC-1	0.812113	Keratinized Cells
CAGTCCTTCCAACCAA-1	0.774412	Basal Cells
CAGTCCTTCCACTCCA-1	0	Basal Cells
CATATGGAGACAGAGA-1	0	Basal Cells
CATATGGAGAGTCGGT-1	0	Differentiated Cells
CATATGGAGCCAGTAG-1	0	Basal Cells
CATATGGAGTGTTGAA-1	0	Basal Cells
CATATGGGTGCATCTA-1	0	Basal Cells
CATATGGGTGTGGCTC-1	0	Differentiated Cells
CATATGGGTGTTTGTG-1	0	Basal Cells
CATATGGTCAGCAACT-1	0	Basal Cells
CATATGGTCGTACCGG-1	0	Basal Cells
CATATGGTCTCTGCTG-1	0	Basal Cells
CATATGGTCTTAGAGC-1	0	Basal Cells
CATATTCAGAATGTTG-1	0	Basal Cells
CATATTCAGACGCAAC-1	0	Differentiated Cells
CATATTCAGATGCCAG-1	0	Keratinized Cells
CATATTCAGTCATCCA-1	0	Basal Cells
CATATTCAGTGCTGCC-1	0	Keratinized Cells
CATATTCCACGACTCG-1	0	Basal Cells
CATATTCCAGCCTTTC-1	0	Basal Cells
CATATTCCAGGAATCG-1	0	Basal Cells
CATATTCCATCGACGC-1	0	Keratinized Cells
CATATTCGTAGAGCTG-1	0	Basal Cells
CATATTCGTCTCATCC-1	0	Basal Cells
CATATTCGTTGTCGCG-1	0	Basal Cells
CATATTCTCCGCAGTG-1	0	Basal Cells
CATATTCTCGTCTGAA-1	0	Basal Cells
CATATTCTCTTGTATC-1	0	Basal Cells
CATATTCTCTTTACAC-1	0	Basal Cells
CATCAAGAGTGTACCT-1	0	Basal Cells
CATCAAGCAGCCTTTC-1	1.12461	Differentiated Cells
CATCAAGCAGGGAGAG-1	0	Basal Cells
CATCAAGCATGTTCCC-1	0	Keratinized Cells
CATCAAGGTTAAAGTG-1	0	Differentiated Cells
CATCAAGTCAGGATCT-1	0	Basal Cells
CATCAAGTCGGTGTCG-1	0	Basal Cells
CATCAAGTCTGGAGCC-1	0	Basal Cells
CATCAGAAGTTACGGG-1	0	Basal Cells
CATCAGACATGCGCAC-1	0	Basal Cells
CATCAGAGTCAGATAA-1	0	Keratinized Cells
CATCAGAGTCATCGGC-1	0	Differentiated Cells
CATCAGAGTCGCCATG-1	0	Differentiated Cells
CATCAGAGTGCAGGTA-1	0	Basal Cells
CATCAGAGTGTTTGGT-1	0	Keratinized Cells
CATCAGATCAGTTAGC-1	0	Basal Cells
CATCAGATCTTGAGAC-1	0	Basal Cells
CATCCACAGCAACGGT-1	0	Differentiated Cells
CATCCACAGCCAGTTT-1	0	Differentiated Cells
CATCCACAGTAGATGT-1	0	Basal Cells
CATCCACCAGGTCTCG-1	0	Keratinized Cells
CATCCACCATGAAGTA-1	0	Differentiated Cells
CATCCACGTCTCTTTA-1	0.98365	Basal Cells
CATCCACGTTAAGACA-1	0	Differentiated Cells
CATCCACGTTCCACGG-1	0	Keratinized Cells
CATCCACTCCTAAGTG-1	0	Basal Cells
CATCCACTCGTTTAGG-1	0	Basal Cells
CATCCACTCTCCCTGA-1	0	Basal Cells
CATCCACTCTGGTGTA-1	0	T Cells
CATCGAAAGAACAATC-1	0	Differentiated Cells
CATCGAAAGACTAGGC-1	0	Basal Cells
CATCGAAAGAGCTTCT-1	0	Basal Cells
CATCGAAAGGCGATAC-1	0	Keratinized Cells
CATCGAAAGGGAACGG-1	0	Basal Cells
CATCGAACAAACCTAC-1	0	Basal Cells
CATCGAAGTCAGCTAT-1	0	Basal Cells
CATCGAAGTTGTACAC-1	0	Basal Cells
CATCGGGAGGACGAAA-1	0	Basal Cells
CATCGGGAGGGCTTCC-1	0	Keratinized Cells
CATCGGGCAGACACTT-1	0	Basal Cells
CATCGGGGTAGCAAAT-1	0	Basal Cells
CATCGGGGTCGCTTCT-1	0	Basal Cells
CATCGGGGTTGCGCAC-1	0	Basal Cells
CATGACAAGACGCACA-1	0	Keratinized Cells
CATGACAAGGCTACGA-1	0	Basal Cells
CATGACACAAACCCAT-1	0	Differentiated Cells
CATGACACAATGACCT-1	0	Basal Cells
CATGACACACTATCTT-1	0	Basal Cells
CATGACAGTATGAAAC-1	0	Basal Cells
CATGACATCAGCTTAG-1	0	Keratinized Cells
CATGACATCTGTTTGT-1	0	Basal Cells
CATGCCTAGATCGATA-1	0	Keratinized Cells
CATGCCTAGGAATGGA-1	0	Differentiated Cells
CATGCCTAGGACACCA-1	0	Basal Cells
CATGCCTAGGCCGAAT-1	0	Keratinized Cells
CATGCCTCACTACAGT-1	0	Differentiated Cells
CATGCCTCAGGAATCG-1	0	Basal Cells
CATGCCTCAGGTTTCA-1	0	Basal Cells
CATGCCTGTACTTCTT-1	0	Basal Cells
CATGCCTGTTGTCGCG-1	0	Basal Cells
CATGCCTTCACGCGGT-1	0	Basal Cells
CATGCCTTCGTGGTCG-1	0	Basal Cells
CATGGCGAGAGGTACC-1	0	Differentiated Cells
CATGGCGAGGGCTTCC-1	0	T Cells
CATGGCGCAAGTTCTG-1	0	T Cells
CATGGCGCACTCAGGC-1	0	Basal Cells
CATGGCGCATACGCCG-1	0	Myeloid Cells
CATGGCGGTCGAGATG-1	0	Differentiated Cells
CATGGCGGTGCGATAG-1	0	Basal Cells
CATGGCGGTTACAGAA-1	0	Basal Cells
CATGGCGGTTCACGGC-1	0	Basal Cells
CATGGCGGTTTGTTGG-1	0	Differentiated Cells
CATGGCGTCAGTTCGA-1	0	Basal Cells
CATGGCGTCCATTCTA-1	0	Basal Cells
CATGGCGTCGCGTTTC-1	0	Basal Cells
CATTATCAGAAGGCCT-1	0	Basal Cells
CATTATCAGAATGTGT-1	0	Basal Cells
CATTATCAGAGGACGG-1	0	Basal Cells
CATTATCAGCCTATGT-1	0	Basal Cells
CATTATCAGCTTTGGT-1	0	Basal Cells
CATTATCCACGGTAGA-1	0	Basal Cells
CATTATCCAGCTCGAC-1	0.744418	Differentiated Cells
CATTATCCAGTGGAGT-1	0	Basal Cells
CATTATCCATCAGTCA-1	0	Basal Cells
CATTATCGTACATGTC-1	0	Basal Cells
CATTATCGTACCGCTG-1	0	Keratinized Cells
CATTATCGTCATACTG-1	0	Keratinized Cells
CATTATCTCACAACGT-1	0	Basal Cells
CATTATCTCGGATGGA-1	0	Basal Cells
CATTCGCAGAAACCAT-1	0	Differentiated Cells
CATTCGCAGCCACGTC-1	0	Basal Cells
CATTCGCAGTACCGGA-1	0	Basal Cells
CATTCGCAGTCCGTAT-1	0.603909	Keratinized Cells
CATTCGCCAATTGCTG-1	0	Differentiated Cells
CATTCGCCACAGAGGT-1	0	Basal Cells
CATTCGCGTATAGGGC-1	0	Basal Cells
CATTCGCTCACGCATA-1	0	Basal Cells
CATTCGCTCAGGCGAA-1	0	Keratinized Cells
CATTCGCTCGAATGGG-1	0	Basal Cells
CATTCGCTCGTTGACA-1	0	Basal Cells
CATTCGCTCTTGCCGT-1	0	Basal Cells
CCAATCCAGAGTCTGG-1	0	Differentiated Cells
CCAATCCAGGAGTACC-1	0	Basal Cells
CCAATCCAGTATGACA-1	0	Keratinized Cells
CCAATCCCAGGGTTAG-1	0.653631	Basal Cells
CCAATCCGTCTGGAGA-1	0	Basal Cells
CCAATCCTCATATCGG-1	0	Basal Cells
CCAATCCTCATTCACT-1	0	T Cells
CCAATCCTCATTGCGA-1	0	Keratinized Cells
CCACCTAAGCGATATA-1	0	Basal Cells
CCACCTAAGCTGGAAC-1	0	Basal Cells
CCACCTAAGTACATGA-1	0	Basal Cells
CCACCTAAGTCGCCGT-1	0	Differentiated Cells
CCACCTACACGGCCAT-1	0	Keratinized Cells
CCACCTACACTTACGA-1	0	Basal Cells
CCACCTACAGTCGTGC-1	0	Basal Cells
CCACCTACATACTCTT-1	0	Basal Cells
CCACCTATCAGCTCGG-1	0	Basal Cells
CCACCTATCCAGGGCT-1	0	Keratinized Cells
CCACCTATCCTCGCAT-1	0	Basal Cells
CCACCTATCCTGTAGA-1	0	Differentiated Cells
CCACCTATCTCCTATA-1	0.513965	Basal Cells
CCACGGAAGATGTAAC-1	0	Keratinized Cells
CCACGGAAGGACCACA-1	0.746688	Basal Cells
CCACGGAAGTGAACGC-1	0	Keratinized Cells
CCACGGAAGTGTACGG-1	0	Basal Cells
CCACGGAAGTTCGCGC-1	0	Keratinized Cells
CCACGGACAGTAACGG-1	0	Basal Cells
CCACGGAGTGGCAAAC-1	0	Keratinized Cells
CCACGGATCCCATTTA-1	0	Differentiated Cells
CCACTACAGGGTCGAT-1	1.53464	Basal Cells
CCACTACAGGTTCCTA-1	0	Basal Cells
CCACTACCAACTGCTA-1	0	Basal Cells
CCACTACCACGCGAAA-1	0	Basal Cells
CCACTACCACTCTGTC-1	0	Basal Cells
CCACTACCAGGTCCAC-1	0	Basal Cells
CCACTACGTTCCACAA-1	0.828693	Basal Cells
CCACTACGTTGGGACA-1	0	Basal Cells
CCACTACTCAGTTGAC-1	0.792758	Basal Cells
CCACTACTCATCGATG-1	0	Differentiated Cells
CCAGCGAAGACCGGAT-1	0	Keratinized Cells
CCAGCGACAATGACCT-1	0	Basal Cells
CCAGCGACACATTTCT-1	0	Basal Cells
CCAGCGACACGGCTAC-1	0	Basal Cells
CCAGCGAGTAAGTAGT-1	0.931092	Differentiated Cells
CCAGCGATCACCACCT-1	0	Melanocytes
CCAGCGATCAGCAACT-1	0	Basal Cells
CCAGCGATCATCGCTC-1	0	Keratinized Cells
CCAGCGATCGCCCTTA-1	0	Basal Cells
CCATGTCAGATGTAAC-1	0	Differentiated Cells
CCATGTCAGCGACGTA-1	0	Keratinized Cells
CCATGTCAGCTAACTC-1	0	Basal Cells
CCATGTCCAAGTACCT-1	0	Differentiated Cells
CCATGTCCATTCACTT-1	0	Basal Cells
CCATGTCGTACCTACA-1	0	Keratinized Cells
CCATGTCGTGAGGCTA-1	0	Myeloid Cells
CCATGTCTCACGCATA-1	0	Basal Cells
CCATGTCTCTGCTGTC-1	0	Basal Cells
CCATTCGAGTTTCCTT-1	0	Differentiated Cells
CCATTCGCAATCAGAA-1	0	T Cells
CCATTCGCACAGGAGT-1	0	Pericytes
CCATTCGCACTAAGTC-1	0	Differentiated Cells
CCATTCGCAGATGAGC-1	0.59241	Basal Cells
CCATTCGCATGGTCTA-1	0	Differentiated Cells
CCATTCGCATGTCGAT-1	0	Keratinized Cells
CCATTCGGTCGCCATG-1	0	Basal Cells
CCATTCGGTGTGACCC-1	0	Basal Cells
CCCAATCAGATCTGAA-1	0	Basal Cells
CCCAATCAGGACCACA-1	0	Basal Cells
CCCAATCAGGGAAACA-1	0	Basal Cells
CCCAATCCAAACCCAT-1	0	Basal Cells
CCCAATCGTGTCGCTG-1	0	Basal Cells
CCCAATCTCACAGTAC-1	0	Keratinized Cells
CCCAATCTCGCGGATC-1	0	Basal Cells
CCCAGTTAGAGGACGG-1	0	Keratinized Cells
CCCAGTTAGCAAATCA-1	0	Basal Cells
CCCAGTTAGCGTGAAC-1	0	Basal Cells
CCCAGTTAGCGTTTAC-1	0	Basal Cells
CCCAGTTAGCTAGCCC-1	0	Basal Cells
CCCAGTTAGGAGTTTA-1	0	Basal Cells
CCCAGTTAGGTAGCCA-1	0	Basal Cells
CCCAGTTAGTTACGGG-1	0	Basal Cells
CCCAGTTCAGATGGGT-1	0	Basal Cells
CCCAGTTCAGGTGGAT-1	0	Basal Cells
CCCAGTTCATCACGTA-1	0	Fibroblasts
CCCAGTTGTCTAGTGT-1	0	Basal Cells
CCCAGTTTCTCCTATA-1	0	Basal Cells
CCCATACAGCAGGTCA-1	0	Differentiated Cells
CCCATACAGCGTGTCC-1	0	Basal Cells
CCCATACAGGTGATAT-1	0	Basal Cells
CCCATACAGGTGATTA-1	0	Basal Cells
CCCATACCACTAAGTC-1	0	Differentiated Cells
CCCATACCACTATCTT-1	0	Basal Cells
CCCATACCATTGTGCA-1	0	Differentiated Cells
CCCATACGTAGCACGA-1	0	Differentiated Cells
CCCATACGTGCTAGCC-1	0	Basal Cells
CCCATACGTTACGACT-1	0	Differentiated Cells
CCCATACGTTGGGACA-1	0	Differentiated Cells
CCCATACTCAAACCGT-1	0	Basal Cells
CCCATACTCCAGTAGT-1	0	Basal Cells
CCCTCCTAGACCTTTG-1	0	Basal Cells
CCCTCCTAGCAGATCG-1	0	Basal Cells
CCCTCCTAGGATGGTC-1	0.70104	Basal Cells
CCCTCCTAGTGAATTG-1	0	Basal Cells
CCCTCCTCATCGTCGG-1	0	Basal Cells
CCCTCCTGTGAGGGAG-1	0	Basal Cells
CCCTCCTTCAACACCA-1	0	Keratinized Cells
CCGGGATAGACGCAAC-1	0	Basal Cells
CCGGGATAGATCTGAA-1	0	Basal Cells
CCGGGATAGCGATGAC-1	0	Basal Cells
CCGGGATAGGAATCGC-1	0	Basal Cells
CCGGGATAGTACTTGC-1	0	Basal Cells
CCGGGATAGTTGTAGA-1	0	Basal Cells
CCGGGATCAGGAACGT-1	0	Basal Cells
CCGGGATCATCTACGA-1	0	Keratinized Cells
CCGGGATCATGGGAAC-1	0	Basal Cells
CCGGGATGTAACGTTC-1	0	Basal Cells
CCGGGATGTATAGGGC-1	1.01398	Basal Cells
CCGGGATGTCATCCCT-1	0.665308	Differentiated Cells
CCGGGATGTTTCCACC-1	0	Basal Cells
CCGGGATTCAGGATCT-1	0	Basal Cells
CCGGGATTCAGTCAGT-1	0	Fibroblasts
CCGGGATTCCACGACG-1	0	Basal Cells
CCGGGATTCTTCCTTC-1	0	Basal Cells
CCGGTAGAGCAAATCA-1	0	Basal Cells
CCGGTAGAGCCCAGCT-1	0	Basal Cells
CCGGTAGAGCTGCCCA-1	0	Basal Cells
CCGGTAGAGGTAGCTG-1	0	Basal Cells
CCGGTAGAGGTGGGTT-1	0	Differentiated Cells
CCGGTAGAGTCCGTAT-1	0	Basal Cells
CCGGTAGCACAGAGGT-1	0	Basal Cells
CCGGTAGCACCCATTC-1	0	Basal Cells
CCGGTAGCACTTAACG-1	0	Basal Cells
CCGGTAGCATCGATGT-1	0	Basal Cells
CCGGTAGCATTATCTC-1	0	Basal Cells
CCGGTAGGTAGCACGA-1	0	Basal Cells
CCGGTAGGTGTTGAGG-1	0	Basal Cells
CCGGTAGTCATTGCGA-1	0	Basal Cells
CCGGTAGTCCGAAGAG-1	0	Differentiated Cells
CCGGTAGTCCGCTGTT-1	0	Basal Cells
CCGGTAGTCGTCCGTT-1	0	Basal Cells
CCGTACTAGAATCTCC-1	0	Differentiated Cells
CCGTACTAGACCACGA-1	0	Basal Cells
CCGTACTCAATAGCGG-1	0	Differentiated Cells
CCGTACTCACAGAGGT-1	0	Basal Cells
CCGTACTCACAGGAGT-1	0	Differentiated Cells
CCGTACTCACGCTTTC-1	0	Differentiated Cells
CCGTACTCATCGACGC-1	0	Basal Cells
CCGTACTGTCTTGCGG-1	0	Differentiated Cells
CCGTACTGTGCCTGGT-1	0	Keratinized Cells
CCGTACTTCAACCATG-1	0	Basal Cells
CCGTACTTCACCGGGT-1	0	Basal Cells
CCGTACTTCAGTCCCT-1	0	Keratinized Cells
CCGTGGAAGAACAACT-1	0	Keratinized Cells
CCGTGGAAGCTGGAAC-1	0	Basal Cells
CCGTGGAAGGAGCGAG-1	0.823852	Basal Cells
CCGTGGAAGTCCGGTC-1	0	Basal Cells
CCGTGGAGTATAAACG-1	0.43098	Keratinized Cells
CCGTGGAGTATATGGA-1	0	Basal Cells
CCGTGGAGTTCCACTC-1	0	Basal Cells
CCGTGGAGTTTACTCT-1	0	Basal Cells
CCGTGGATCAAGGTAA-1	0	Keratinized Cells
CCGTGGATCTTTAGGG-1	0	Basal Cells
CCGTTCAAGATATGGT-1	0	Basal Cells
CCGTTCAAGGAACTGC-1	0	Differentiated Cells
CCGTTCAAGGACAGCT-1	0	Basal Cells
CCGTTCAAGGCATGGT-1	0	Differentiated Cells
CCGTTCAAGGCATTGG-1	0	Basal Cells
CCGTTCACAGGGAGAG-1	0	Basal Cells
CCGTTCACATCCTAGA-1	0	Basal Cells
CCGTTCATCAAGGCTT-1	0	Basal Cells
CCGTTCATCCCAAGAT-1	0	Pericytes
CCTAAAGAGAATAGGG-1	0	Basal Cells
CCTAAAGAGACAGAGA-1	0	Basal Cells
CCTAAAGAGCAGGCTA-1	0	Basal Cells
CCTAAAGAGCGTCAAG-1	0	Basal Cells
CCTAAAGAGCGTTCCG-1	0	Keratinized Cells
CCTAAAGAGGTCATCT-1	0	Basal Cells
CCTAAAGCAAGACACG-1	0.950323	Basal Cells
CCTAAAGCACACCGAC-1	0	Differentiated Cells
CCTAAAGCAGGGTACA-1	0	Basal Cells
CCTAAAGGTACTCGCG-1	0	Basal Cells
CCTAAAGTCAGTTAGC-1	0	Keratinized Cells
CCTAAAGTCCTAGGGC-1	0	Differentiated Cells
CCTAAAGTCGCCAGCA-1	0	Keratinized Cells
CCTAAAGTCGGCGGTT-1	0	Differentiated Cells
CCTAAAGTCGGTCTAA-1	0	Differentiated Cells
CCTAAAGTCTTGCAAG-1	0	Basal Cells
CCTACACAGCGTTTAC-1	0	Basal Cells
CCTACACAGGATGGTC-1	0	Basal Cells
CCTACACAGTGTACGG-1	0	Basal Cells
CCTACACCAAGAAGAG-1	0.601513	Basal Cells
CCTACACCAGCTGTGC-1	0	Basal Cells
CCTACACCATGTCCTC-1	0	Basal Cells
CCTACACGTTACGACT-1	1.50235	Basal Cells
CCTACACTCCGTCAAA-1	0	Differentiated Cells
CCTACACTCTGAGGGA-1	0	Basal Cells
CCTACCAAGAATGTGT-1	0	Differentiated Cells
CCTACCAAGGCAAAGA-1	0	Keratinized Cells
CCTACCACAACGCACC-1	0	Basal Cells
CCTACCACACAGGAGT-1	0	Keratinized Cells
CCTACCACAGATCGGA-1	0	Basal Cells
CCTACCACATACTACG-1	0	Differentiated Cells
CCTACCAGTCCGAACC-1	0	Differentiated Cells
CCTACCAGTTTGCATG-1	0	Basal Cells
CCTACCATCACCCTCA-1	0	Basal Cells
CCTAGCTAGATATGGT-1	0	Nerve Cells
CCTAGCTAGATTACCC-1	0	Basal Cells
CCTAGCTAGCAATCTC-1	0	Basal Cells
CCTAGCTAGCGATTCT-1	0	Basal Cells
CCTAGCTAGCTCCTTC-1	0	Differentiated Cells
CCTAGCTAGGATTCGG-1	0	Differentiated Cells
CCTAGCTAGTCATGCT-1	0	Basal Cells
CCTAGCTAGTGGACGT-1	0	Keratinized Cells
CCTAGCTCAAAGTGCG-1	0	Differentiated Cells
CCTAGCTCAGCTGTAT-1	0	Basal Cells
CCTAGCTCAGGATTGG-1	0	Keratinized Cells
CCTAGCTCATAAAGGT-1	0	Keratinized Cells
CCTAGCTCATAGACTC-1	0	Basal Cells
CCTAGCTCATCTATGG-1	0	Basal Cells
CCTAGCTGTCAGATAA-1	0	Keratinized Cells
CCTAGCTGTCATGCCG-1	0	Basal Cells
CCTAGCTGTCTCTTTA-1	0	Basal Cells
CCTAGCTGTTCCTCCA-1	0	Basal Cells
CCTAGCTTCCTTGCCA-1	0	Keratinized Cells
CCTATTAAGAGGTTGC-1	1.10803	Basal Cells
CCTATTAAGTGTGAAT-1	0	Basal Cells
CCTATTACAAAGAATC-1	0	Basal Cells
CCTATTACAATCGAAA-1	0	T Cells
CCTATTACACCGAATT-1	0	Basal Cells
CCTATTACACGGTGTC-1	0	Basal Cells
CCTATTACAGTTCATG-1	0	Basal Cells
CCTATTAGTACAGCAG-1	0	Differentiated Cells
CCTATTATCCCTAATT-1	0	Differentiated Cells
CCTATTATCTAACTTC-1	0	Differentiated Cells
CCTATTATCTTTACAC-1	0	Basal Cells
CCTCAGTAGTTGCAGG-1	0	Basal Cells
CCTCAGTCACCATGTA-1	0.466912	Keratinized Cells
CCTCAGTCAGGAACGT-1	0	Differentiated Cells
CCTCAGTCATCACGTA-1	0	Keratinized Cells
CCTCAGTGTAGCCTCG-1	0	Basal Cells
CCTCAGTGTGCGCTTG-1	0	Basal Cells
CCTCAGTTCAACACTG-1	0	Basal Cells
CCTCAGTTCAATCTCT-1	0	Basal Cells
CCTCAGTTCCAGGGCT-1	0	Differentiated Cells
CCTCAGTTCCATGCTC-1	0	Differentiated Cells
CCTCAGTTCGTGGTCG-1	0	Differentiated Cells
CCTCAGTTCTGCTGCT-1	0	Basal Cells
CCTCTGAAGCGGATCA-1	0	Basal Cells
CCTCTGAAGTACACCT-1	0	Basal Cells
CCTCTGACAAGTTCTG-1	0	Basal Cells
CCTCTGACAATGACCT-1	0	Keratinized Cells
CCTCTGACAGTCAGCC-1	0	Basal Cells
CCTCTGACATCCGGGT-1	0	Basal Cells
CCTCTGACATCTACGA-1	0	Basal Cells
CCTCTGAGTACTTAGC-1	0	Keratinized Cells
CCTCTGAGTAGGGACT-1	0	Basal Cells
CCTCTGAGTGTCTGAT-1	0	Differentiated Cells
CCTCTGAGTTCCAACA-1	0	Basal Cells
CCTCTGATCAACACTG-1	0	Differentiated Cells
CCTCTGATCGTTTGCC-1	0	Keratinized Cells
CCTCTGATCTGAAAGA-1	0	Keratinized Cells
CCTTACGAGACTAGGC-1	0	Differentiated Cells
CCTTACGAGCGATTCT-1	0	Basal Cells
CCTTACGAGCGTTCCG-1	0	Keratinized Cells
CCTTACGAGGTACTCT-1	0	Basal Cells
CCTTACGCAGCGTAAG-1	0	Basal Cells
CCTTACGCATGGGAAC-1	0	Differentiated Cells
CCTTACGTCAGTTGAC-1	0	Basal Cells
CCTTACGTCCAAATGC-1	0	Basal Cells
CCTTACGTCTGAGGGA-1	0	Basal Cells
CCTTACGTCTGCTTGC-1	0	Basal Cells
CCTTCCCAGCTATGCT-1	0	Differentiated Cells
CCTTCCCAGCTGATAA-1	0	Basal Cells
CCTTCCCAGGAGTTTA-1	0	Basal Cells
CCTTCCCAGGTGTTAA-1	0	Basal Cells
CCTTCCCCACACCGAC-1	0	Basal Cells
CCTTCCCCACGCCAGT-1	0	Basal Cells
CCTTCCCCAGCGTTCG-1	0	Keratinized Cells
CCTTCCCCAGGTTTCA-1	0	Keratinized Cells
CCTTCCCTCATCACCC-1	0	Basal Cells
CCTTCCCTCCTAGTGA-1	0	Basal Cells
CCTTCCCTCTCTTGAT-1	0.499285	Basal Cells
CCTTCCCTCTTGACGA-1	0	T Cells
CCTTCGAAGAATGTTG-1	0	Differentiated Cells
CCTTCGAAGCGATCCC-1	0	Differentiated Cells
CCTTCGAAGCGTCAAG-1	0	Basal Cells
CCTTCGAAGGATATAC-1	0	Basal Cells
CCTTCGAAGTGGTCCC-1	0.64037	Differentiated Cells
CCTTCGACACGAAAGC-1	0	Basal Cells
CCTTCGACACTCTGTC-1	0	Keratinized Cells
CCTTCGACAGGTGCCT-1	0	Basal Cells
CCTTCGACAGTAAGAT-1	0	Differentiated Cells
CCTTCGAGTGTGCGTC-1	0	Basal Cells
CCTTCGATCACCCGAG-1	0	Basal Cells
CCTTCGATCTAACTGG-1	0	Differentiated Cells
CCTTCGATCTTATCTG-1	0	Differentiated Cells
CCTTTCTAGAGTACAT-1	0	T Cells
CCTTTCTGTAGCTGCC-1	0	Basal Cells
CCTTTCTGTCCAACTA-1	0	Differentiated Cells
CCTTTCTGTCGGCACT-1	0	Keratinized Cells
CCTTTCTTCACTGGGC-1	0	Keratinized Cells
CCTTTCTTCATCATTC-1	0	Differentiated Cells
CCTTTCTTCCAGAAGG-1	0	Basal Cells
CCTTTCTTCCATTCTA-1	0	Basal Cells
CCTTTCTTCCCGGATG-1	0	Basal Cells
CCTTTCTTCCGCGCAA-1	0	Basal Cells
CGAACATAGACTCGGA-1	0	Basal Cells
CGAACATAGCCACTAT-1	0	Basal Cells
CGAACATCACATGACT-1	0	Differentiated Cells
CGAACATCAGCTCGAC-1	0	Basal Cells
CGAACATCATCGGACC-1	0.875784	Basal Cells
CGAACATTCAAGCCTA-1	0	Basal Cells
CGAACATTCCGCATAA-1	0	Basal Cells
CGAACATTCGTTGCCT-1	0	Basal Cells
CGAACATTCTGTCCGT-1	0	Basal Cells
CGAATGTAGACAGAGA-1	0	Basal Cells
CGAATGTCAAAGCGGT-1	0	Keratinized Cells
CGAATGTCAAGCTGTT-1	0	Keratinized Cells
CGAATGTCAGATGGCA-1	0	Keratinized Cells
CGAATGTCAGGCTCAC-1	0	Differentiated Cells
CGAATGTGTAGAGGAA-1	0	Differentiated Cells
CGAATGTTCCAGGGCT-1	0	Basal Cells
CGACCTTAGTGTGAAT-1	0	Differentiated Cells
CGACCTTCAAAGCAAT-1	0	Basal Cells
CGACCTTCACAGATTC-1	0	Basal Cells
CGACCTTCAGGGATTG-1	0	Basal Cells
CGACCTTCATTTCACT-1	0	Basal Cells
CGACCTTGTACGCTGC-1	0	T Cells
CGACCTTGTAGCCTCG-1	0	Basal Cells
CGACCTTTCCGCTGTT-1	0	Differentiated Cells
CGACCTTTCGCCTGAG-1	0	Basal Cells
CGACCTTTCGTTTGCC-1	0	Keratinized Cells
CGACCTTTCTTGAGGT-1	0	Basal Cells
CGACCTTTCTTGCATT-1	0	Basal Cells
CGACTTCCACGAGAGT-1	0	Differentiated Cells
CGACTTCCACGCTTTC-1	0	Differentiated Cells
CGACTTCGTAAATGAC-1	0.396026	Differentiated Cells
CGACTTCGTAAGTGGC-1	0	Keratinized Cells
CGACTTCTCATAGCAC-1	0	Basal Cells
CGACTTCTCCTTAATC-1	0	Basal Cells
CGACTTCTCGAATGGG-1	0	Basal Cells
CGACTTCTCGCACTCT-1	0	T Cells
CGACTTCTCGGTGTTA-1	0	Eccrine Cells
CGAGAAGAGATCGATA-1	0	Differentiated Cells
CGAGAAGAGCCAGTTT-1	0	Basal Cells
CGAGAAGAGTACATGA-1	0	Basal Cells
CGAGAAGCAAAGGCGT-1	0	Keratinized Cells
CGAGAAGCAATCGGTT-1	0	Basal Cells
CGAGAAGGTAAGGGAA-1	0	Basal Cells
CGAGAAGGTAGCGTAG-1	0	Basal Cells
CGAGAAGGTCCAGTAT-1	0	Basal Cells
CGAGAAGTCTACTCAT-1	0	Basal Cells
CGAGCACAGAAGGCCT-1	0	Keratinized Cells
CGAGCACAGATAGGAG-1	0	Keratinized Cells
CGAGCACAGCGTGAAC-1	0	Basal Cells
CGAGCACAGCTAGTCT-1	0	Basal Cells
CGAGCACAGGAGTTTA-1	0	Basal Cells
CGAGCACAGTTGTAGA-1	0	Basal Cells
CGAGCACGTAAGTGTA-1	0	Differentiated Cells
CGAGCACTCCGTACAA-1	0	Differentiated Cells
CGAGCACTCGGTGTCG-1	0	Basal Cells
CGAGCACTCTGGAGCC-1	0	Basal Cells
CGAGCACTCTTGCCGT-1	0	Basal Cells
CGAGCCAAGGAGTACC-1	0	Keratinized Cells
CGAGCCAAGGCTCAGA-1	0	Basal Cells
CGAGCCACAAGTTCTG-1	0	Basal Cells
CGAGCCACAATCCAAC-1	0	Basal Cells
CGAGCCACACCAGGCT-1	0	Basal Cells
CGAGCCACACGCCAGT-1	0	Basal Cells
CGAGCCACACGGTAGA-1	0	Basal Cells
CGAGCCACAGCGTAAG-1	0	Differentiated Cells
CGAGCCAGTAAAGTCA-1	0	Differentiated Cells
CGAGCCAGTCAGCTAT-1	0	Differentiated Cells
CGAGCCAGTTCAGTAC-1	0	Differentiated Cells
CGAGCCATCACATGCA-1	0	Keratinized Cells
CGAGCCATCACTTACT-1	0	Basal Cells
CGAGCCATCTCTGAGA-1	0	Differentiated Cells
CGAGCCATCTCTTATG-1	0	Basal Cells
CGAGCCATCTTTAGTC-1	0	Basal Cells
CGATCGGAGCCCAATT-1	0	Basal Cells
CGATCGGAGCTCCCAG-1	0	Basal Cells
CGATCGGAGCTTATCG-1	0	Differentiated Cells
CGATCGGAGGACGAAA-1	0	Basal Cells
CGATCGGAGTAGGCCA-1	0	Basal Cells
CGATCGGCAAAGAATC-1	0	Differentiated Cells
CGATCGGCAAGTCATC-1	0	Differentiated Cells
CGATCGGGTCAGATAA-1	0	Differentiated Cells
CGATCGGTCATACGGT-1	0	Basal Cells
CGATGGCAGTACGCCC-1	0	Basal Cells
CGATGGCAGTTGTCGT-1	0	Differentiated Cells
CGATGGCCAGTATCTG-1	0	Basal Cells
CGATGGCGTCATGCCG-1	0	Differentiated Cells
CGATGGCTCCAGTATG-1	0	Differentiated Cells
CGATGGCTCTAACGGT-1	0	Basal Cells
CGATGGCTCTTATCTG-1	0	Keratinized Cells
CGATGTACACAGACTT-1	0	Basal Cells
CGATGTACAGCCTATA-1	0	Basal Cells
CGATGTACAGCCTTTC-1	0	Differentiated Cells
CGATGTAGTAAAGGAG-1	0	Basal Cells
CGATGTAGTACAGACG-1	0	Basal Cells
CGATGTAGTCGCGGTT-1	0	Keratinized Cells
CGATGTATCACGAAGG-1	0	Differentiated Cells
CGATGTATCGTTTATC-1	0	Basal Cells
CGATGTATCTTGAGGT-1	0	Basal Cells
CGATTGAAGGACGAAA-1	0	Basal Cells
CGATTGACATCTGGTA-1	0	Differentiated Cells
CGATTGAGTACTCGCG-1	0	Basal Cells
CGATTGAGTCGTCTTC-1	0	Basal Cells
CGATTGAGTGGGTCAA-1	0	Keratinized Cells
CGATTGAGTTGTCTTT-1	0	Basal Cells
CGATTGATCCAAACAC-1	0	Basal Cells
CGATTGATCCAGATCA-1	0	Differentiated Cells
CGATTGATCGCTTGTC-1	0	Differentiated Cells
CGATTGATCTGTCTAT-1	0	Basal Cells
CGCCAAGAGTGGTCCC-1	0	Basal Cells
CGCCAAGCACCTCGTT-1	0	Myeloid Cells
CGCCAAGCACCTTGTC-1	0	Differentiated Cells
CGCCAAGCACGGCTAC-1	0	Basal Cells
CGCCAAGCATTGAGCT-1	0	Melanocytes
CGCCAAGGTAGAGGAA-1	0	Differentiated Cells
CGCCAAGGTCAACTGT-1	0	Basal Cells
CGCCAAGGTCGTCTTC-1	0	Basal Cells
CGCCAAGGTGAAAGAG-1	0	Differentiated Cells
CGCCAAGGTTACCAGT-1	0	Keratinized Cells
CGCCAAGGTTGTACAC-1	0	Basal Cells
CGCCAAGTCTGTCCGT-1	0	Basal Cells
CGCGGTAAGTTAACGA-1	0	Differentiated Cells
CGCGGTACAGGCTCAC-1	0	Basal Cells
CGCGGTACATGGTTGT-1	0	Basal Cells
CGCGGTAGTAAAGGAG-1	0	Basal Cells
CGCGGTAGTATCGCAT-1	0	Basal Cells
CGCGGTAGTCTAAAGA-1	0	Keratinized Cells
CGCGGTAGTTGTCGCG-1	0	Basal Cells
CGCGTTTAGAGCCCAA-1	0	Basal Cells
CGCGTTTAGATTACCC-1	0	Keratinized Cells
CGCGTTTAGCCAGTAG-1	0	Basal Cells
CGCGTTTGTATATCCG-1	0	Basal Cells
CGCGTTTGTGCGGTAA-1	0	Basal Cells
CGCGTTTTCAACGCTA-1	0	Basal Cells
CGCGTTTTCGCTTGTC-1	0	Melanocytes
CGCGTTTTCGTCCAGG-1	0	Keratinized Cells
CGCGTTTTCTAAGCCA-1	0	Basal Cells
CGCGTTTTCTCCGGTT-1	1.04187	Basal Cells
CGCTATCAGGCGACAT-1	0	Basal Cells
CGCTATCAGTCATCCA-1	0	Basal Cells
CGCTATCAGTTAGGTA-1	0	Basal Cells
CGCTATCCAAACTGTC-1	0	Basal Cells
CGCTATCCACCCAGTG-1	0	Basal Cells
CGCTATCCACGGCTAC-1	0	Basal Cells
CGCTATCCATGTCTCC-1	0	Keratinized Cells
CGCTATCGTTTAAGCC-1	0	Differentiated Cells
CGCTATCTCTGGTATG-1	0	Basal Cells
CGCTGGACACTTCGAA-1	0	Basal Cells
CGCTGGAGTATGAAAC-1	0	Basal Cells
CGCTGGATCACCCTCA-1	0	Basal Cells
CGCTGGATCGCGGATC-1	0	Basal Cells
CGCTGGATCGCGTTTC-1	0	Differentiated Cells
CGCTTCAAGCGTTTAC-1	0	Basal Cells
CGCTTCAAGGCCGAAT-1	0	Keratinized Cells
CGCTTCAAGGGTGTTG-1	0	Keratinized Cells
CGCTTCACAAGTCATC-1	0	Basal Cells
CGCTTCACATAAGACA-1	0	Keratinized Cells
CGCTTCAGTCGGCACT-1	0	Differentiated Cells
CGCTTCATCCAAGTAC-1	0	Basal Cells
CGGACACAGAATTCCC-1	0	Basal Cells
CGGACACAGCCCGAAA-1	0	Basal Cells
CGGACACAGGACTGGT-1	0	Differentiated Cells
CGGACACCAAACAACA-1	0	Basal Cells
CGGACACCACTGTCGG-1	0	Basal Cells
CGGACACCATTACGAC-1	0.668725	Basal Cells
CGGACACGTAAGGATT-1	0	Basal Cells
CGGACACGTACAAGTA-1	0	Basal Cells
CGGACACGTGAGTATA-1	0	Basal Cells
CGGACACTCAGGTTCA-1	0	Basal Cells
CGGACACTCCGAGCCA-1	0	Melanocytes
CGGACACTCCTCAACC-1	0	Basal Cells
CGGACACTCTCTAGGA-1	0	Basal Cells
CGGACGTAGGCATTGG-1	0	Basal Cells
CGGACGTCAAGGTTTC-1	0	Basal Cells
CGGACGTCAGTATGCT-1	0	Basal Cells
CGGACGTCATAAAGGT-1	0	Keratinized Cells
CGGACGTGTAAAGGAG-1	0	Basal Cells
CGGACGTGTATAATGG-1	0	Myeloid Cells
CGGACGTGTCACAAGG-1	0	Basal Cells
CGGACGTGTCTGATTG-1	0	Differentiated Cells
CGGACGTGTTATCGGT-1	0	Basal Cells
CGGACGTGTTGGACCC-1	0	Differentiated Cells
CGGACGTTCAACACAC-1	0	Basal Cells
CGGACGTTCATATCGG-1	0	Basal Cells
CGGACGTTCTGTCAAG-1	0	Differentiated Cells
CGGACTGAGGGTTCCC-1	0	Basal Cells
CGGACTGCACCATCCT-1	0	Basal Cells
CGGACTGGTAGCCTAT-1	0	Basal Cells
CGGACTGGTATGAATG-1	0	Basal Cells
CGGACTGGTTTGTTTC-1	0	Basal Cells
CGGACTGTCAACCATG-1	0	Differentiated Cells
CGGACTGTCGCATGGC-1	0	Keratinized Cells
CGGACTGTCGGAAATA-1	0	Basal Cells
CGGACTGTCGGTGTCG-1	0	Keratinized Cells
CGGACTGTCTACCTGC-1	0	Differentiated Cells
CGGACTGTCTTAGCCC-1	0	Differentiated Cells
CGGAGCTAGAGGTTGC-1	0	Basal Cells
CGGAGCTCAAGAAAGG-1	0	Basal Cells
CGGAGCTCACGCCAGT-1	0	Keratinized Cells
CGGAGCTCACGGTTTA-1	0	Basal Cells
CGGAGCTGTAAGGGCT-1	0	Basal Cells
CGGAGCTTCCCTCTTT-1	0	Basal Cells
CGGAGTCAGAGTGACC-1	0	Basal Cells
CGGAGTCAGCGTAGTG-1	0	Basal Cells
CGGAGTCAGGATATAC-1	0	Differentiated Cells
CGGAGTCCAAAGGTGC-1	0	T Cells
CGGAGTCCAATAGCGG-1	0	Keratinized Cells
CGGAGTCCAATGGATA-1	0	Differentiated Cells
CGGAGTCCAGTATAAG-1	0	T Cells
CGGAGTCCATAAGACA-1	0	Basal Cells
CGGAGTCCATGTTGAC-1	0	Basal Cells
CGGAGTCGTAGGACAC-1	0	Basal Cells
CGGAGTCGTCATTAGC-1	0	Differentiated Cells
CGGAGTCGTCGTCTTC-1	0	Keratinized Cells
CGGAGTCGTGAAATCA-1	0	Basal Cells
CGGAGTCGTTACTGAC-1	1.08325	Basal Cells
CGGAGTCGTTAGTGGG-1	0	Basal Cells
CGGAGTCGTTTAAGCC-1	0	Eccrine Cells
CGGAGTCTCATAACCG-1	0	Basal Cells
CGGAGTCTCTTACCGC-1	0	Differentiated Cells
CGGCTAGAGCTGTCTA-1	0.855068	Basal Cells
CGGCTAGCAAACTGCT-1	0	Basal Cells
CGGCTAGCAAAGTCAA-1	0	Keratinized Cells
CGGCTAGCAACTGCTA-1	0	Differentiated Cells
CGGCTAGCAAGTAGTA-1	0	Keratinized Cells
[truncated: 44,444 more rows]

## Sheet: Figure 3c
Coverage for Control				Coverage for IFNγ Stim
Chr	Pos	Reads		Chr	Pos	Reads
chr6	113944738	109		chr6	113944738	3
chr6	113944739	104		chr6	113944739	2
chr6	113944740	107		chr6	113944740	2
chr6	113944741	137		chr6	113944741	2
chr6	113944742	149		chr6	113944742	2
chr6	113944743	150		chr6	113944743	2
chr6	113944744	144		chr6	113944744	2
chr6	113944745	145		chr6	113944745	2
chr6	113944746	139		chr6	113944746	2
chr6	113944747	131		chr6	113944747	2
chr6	113944748	135		chr6	113944748	2
chr6	113944749	141		chr6	113944749	2
chr6	113944750	140		chr6	113944750	2
chr6	113944751	144		chr6	113944751	2
chr6	113944752	148		chr6	113944752	2
chr6	113944753	147		chr6	113944753	2
chr6	113944754	149		chr6	113944754	2
chr6	113944755	149		chr6	113944755	2
chr6	113944756	155		chr6	113944756	2
chr6	113944757	154		chr6	113944757	2
chr6	113944758	156		chr6	113944758	2
chr6	113944759	157		chr6	113944759	2
chr6	113944760	151		chr6	113944760	2
chr6	113944761	152		chr6	113944761	2
chr6	113944762	152		chr6	113944762	2
chr6	113944763	148		chr6	113944763	2
chr6	113944764	151		chr6	113944764	3
chr6	113944765	159		chr6	113944765	3
chr6	113944766	157		chr6	113944766	3
chr6	113944767	167		chr6	113944767	3
chr6	113944768	167		chr6	113944768	3
chr6	113944769	169		chr6	113944769	4
chr6	113944770	169		chr6	113944770	4
chr6	113944771	169		chr6	113944771	4
chr6	113944772	165		chr6	113944772	4
chr6	113944773	169		chr6	113944773	4
chr6	113944774	173		chr6	113944774	4
chr6	113944775	170		chr6	113944775	4
chr6	113944776	165		chr6	113944776	4
chr6	113944777	168		chr6	113944777	4
chr6	113944778	163		chr6	113944778	3
chr6	113944779	156		chr6	113944779	3
chr6	113944780	158		chr6	113944780	3
chr6	113944781	164		chr6	113944781	3
chr6	113944782	175		chr6	113944782	6
chr6	113944783	171		chr6	113944783	6
chr6	113944784	169		chr6	113944784	6
chr6	113944785	169		chr6	113944785	6
chr6	113944786	167		chr6	113944786	6
chr6	113944787	160		chr6	113944787	6
chr6	113944788	158		chr6	113944788	6
chr6	113944789	158		chr6	113944789	6
chr6	113944790	155		chr6	113944790	5
chr6	113944791	159		chr6	113944791	5
chr6	113944792	158		chr6	113944792	5
chr6	113944793	142		chr6	113944793	5
chr6	113944794	134		chr6	113944794	5
chr6	113944795	135		chr6	113944795	5
chr6	113944796	134		chr6	113944796	5
chr6	113944797	132		chr6	113944797	5
chr6	113944798	130		chr6	113944798	5
chr6	113944799	130		chr6	113944799	5
chr6	113944800	132		chr6	113944800	5
chr6	113944801	123		chr6	113944801	5
chr6	113944802	118		chr6	113944802	5
chr6	113944803	122		chr6	113944803	5
chr6	113944804	116		chr6	113944804	5
chr6	113944805	117		chr6	113944805	5
chr6	113944806	120		chr6	113944806	5
chr6	113944807	120		chr6	113944807	5
chr6	113944808	121		chr6	113944808	5
chr6	113944809	119		chr6	113944809	5
chr6	113944810	120		chr6	113944810	6
chr6	113944811	113		chr6	113944811	6
chr6	113944812	114		chr6	113944812	6
chr6	113944813	115		chr6	113944813	6
chr6	113944814	115		chr6	113944814	6
chr6	113944815	115		chr6	113944815	6
chr6	113944816	111		chr6	113944816	5
chr6	113944817	106		chr6	113944817	5
chr6	113944818	105		chr6	113944818	5
chr6	113944819	102		chr6	113944819	5
chr6	113944820	102		chr6	113944820	5
chr6	113944821	103		chr6	113944821	4
chr6	113944822	115		chr6	113944822	4
chr6	113944823	115		chr6	113944823	4
chr6	113944824	111		chr6	113944824	4
chr6	113944825	107		chr6	113944825	4
chr6	113944826	112		chr6	113944826	4
chr6	113944827	106		chr6	113944827	4
chr6	113944828	107		chr6	113944828	4
chr6	113944829	105		chr6	113944829	4
chr6	113944830	100		chr6	113944830	4
chr6	113944831	92		chr6	113944831	4
chr6	113944832	96		chr6	113944832	4
chr6	113944833	86		chr6	113944833	4
chr6	113944834	79		chr6	113944834	1
chr6	113944835	79		chr6	113944835	1
chr6	113944836	87		chr6	113944836	1
chr6	113944837	86		chr6	113944837	1
chr6	113944838	91		chr6	113944838	1
chr6	113944839	91		chr6	113944839	1
chr6	113944840	93		chr6	113944840	1
chr6	113944841	93		chr6	113944841	1
chr6	113944842	93		chr6	113944842	1
chr6	113944843	91		chr6	113944843	1
chr6	113944844	92		chr6	113944844	1
chr6	113944845	89		chr6	113944845	1
chr6	113944846	90		chr6	113944846	1
chr6	113944847	90		chr6	113944847	1
chr6	113944848	90		chr6	113944848	1
chr6	113944849	87		chr6	113944849	1
chr6	113944850	76		chr6	113944850	1
chr6	113944851	76		chr6	113944851	1
chr6	113944852	76		chr6	113944852	1
chr6	113944853	76		chr6	113944853	1
chr6	113944854	76		chr6	113944854	1
chr6	113944855	76		chr6	113944855	1
chr6	113944856	76		chr6	113944856	1
chr6	113944857	76		chr6	113944857	1
chr6	113944858	76		chr6	113944858	1
chr6	113944859	76		chr6	113944859	1
chr6	113944860	76		chr6	113944860	1
chr6	113944861	76		chr6	113944861	1
chr6	113944862	76		chr6	113944862	1
chr6	113944863	76		chr6	113944863	1
chr6	113944864	76		chr6	113944864	1
chr6	113944865	76		chr6	113944865	1
chr6	113944866	75		chr6	113944866	1
chr6	113944867	75		chr6	113944867	1
chr6	113944868	75		chr6	113944868	1
chr6	113944869	75		chr6	113944869	1
chr6	113944870	75		chr6	113944870	1
chr6	113944871	75		chr6	113944871	1
chr6	113944872	75		chr6	113944872	1
chr6	113944873	76		chr6	113944873	1
chr6	113944874	75		chr6	113944874	1
chr6	113944875	76		chr6	113944875	1
chr6	113944876	76		chr6	113944876	1
chr6	113944877	76		chr6	113944877	1
chr6	113944878	76		chr6	113944878	1
chr6	113944879	76		chr6	113944879	1
chr6	113944880	76		chr6	113944880	1
chr6	113944881	76		chr6	113944881	1
chr6	113944882	76		chr6	113944882	1
chr6	113944883	76		chr6	113944883	1
chr6	113944884	76		chr6	113944884	1
chr6	113944885	76		chr6	113944885	1
chr6	113944886	76		chr6	113944886	1
chr6	113944887	76		chr6	113944887	1
chr6	113944888	75		chr6	113944888	1
chr6	113944889	76		chr6	113944889	1
chr6	113944890	76		chr6	113944890	1
chr6	113944891	76		chr6	113944891	1
chr6	113944892	76		chr6	113944892	1
chr6	113944893	75		chr6	113944893	1
chr6	113944894	76		chr6	113944894	1
chr6	113944895	76		chr6	113944895	1
chr6	113944896	76		chr6	113944896	1
chr6	113944897	76		chr6	113944897	1
chr6	113944898	76		chr6	113944898	1
chr6	113944899	76		chr6	113944899	1
chr6	113944900	75		chr6	113944900	1
chr6	113944901	75		chr6	113944901	1
chr6	113944902	75		chr6	113944902	1
chr6	113944903	75		chr6	113944903	1
chr6	113944904	75		chr6	113944904	1
chr6	113944905	75		chr6	113944905	2
chr6	113944906	75		chr6	113944906	1
chr6	113944907	75		chr6	113944907	1
chr6	113944908	75		chr6	113944908	2
chr6	113944909	74		chr6	113944909	2
chr6	113944910	75		chr6	113944910	2
chr6	113944911	75		chr6	113944911	2
chr6	113944912	75		chr6	113944912	2
chr6	113944913	75		chr6	113944913	2
chr6	113944914	75		chr6	113944914	2
chr6	113944915	75		chr6	113944915	2
chr6	113944916	75		chr6	113944916	1
chr6	113944917	75		chr6	113944917	2
chr6	113944918	75		chr6	113944918	1
chr6	113944919	75		chr6	113944919	2
chr6	113944920	75		chr6	113944920	2
chr6	113944921	75		chr6	113944921	2
chr6	113944922	75		chr6	113944922	2
chr6	113944923	75		chr6	113944923	2
chr6	113944924	75		chr6	113944924	1
chr6	113944925	75		chr6	113944925	1
chr6	113944926	75		chr6	113944926	1
chr6	113944927	75		chr6	113944927	1
chr6	113944928	74		chr6	113944928	2
chr6	113944929	75		chr6	113944929	2
chr6	113944930	75		chr6	113944930	1
chr6	113944931	75		chr6	113944931	2
chr6	113944932	75		chr6	113944932	2
chr6	113944933	74		chr6	113944933	1
chr6	113944934	74		chr6	113944934	2
chr6	113944935	74		chr6	113944935	2
chr6	113944936	74		chr6	113944936	2
chr6	113944937	74		chr6	113944937	1
chr6	113944938	74		chr6	113944938	2
chr6	113944939	74		chr6	113944939	2
chr6	113944940	74		chr6	113944940	2
chr6	113944941	74		chr6	113944941	2
chr6	113944942	75		chr6	113944942	2
chr6	113944943	76		chr6	113944943	2
chr6	113944944	76		chr6	113944944	1
chr6	113944945	76		chr6	113944945	2
chr6	113944946	76		chr6	113944946	2
chr6	113944947	76		chr6	113944947	2
chr6	113944948	76		chr6	113944948	1
chr6	113944949	76		chr6	113944949	1
chr6	113944950	76		chr6	113944950	2
chr6	113944951	76		chr6	113944951	2
chr6	113944952	78		chr6	113944952	2
chr6	113944953	78		chr6	113944953	1
chr6	113944954	78		chr6	113944954	2
chr6	113944955	81		chr6	113944955	2
chr6	113944956	82		chr6	113944956	2
chr6	113944957	81		chr6	113944957	1
chr6	113944958	82		chr6	113944958	1
chr6	113944959	82		chr6	113944959	1
chr6	113944960	81		chr6	113944960	1
chr6	113944961	81		chr6	113944961	1
chr6	113944962	81		chr6	113944962	1
chr6	113944963	81		chr6	113944963	1
chr6	113944964	84		chr6	113944964	1
chr6	113944965	83		chr6	113944965	1
chr6	113944966	84		chr6	113944966	1
chr6	113944967	84		chr6	113944967	1
chr6	113944968	84		chr6	113944968	1
chr6	113944969	85		chr6	113944969	1
chr6	113944970	85		chr6	113944970	1
chr6	113944971	85		chr6	113944971	1
chr6	113944972	85		chr6	113944972	1
chr6	113944973	86		chr6	113944973	1
chr6	113944974	86		chr6	113944974	1
chr6	113944975	86		chr6	113944975	1
chr6	113944976	86		chr6	113944976	1
chr6	113944977	86		chr6	113944977	1
chr6	113944978	86		chr6	113944978	1
chr6	113944979	86		chr6	113944979	1
chr6	113944980	86		chr6	113944980	1
chr6	113944981	86		chr6	113944981	1
chr6	113944982	87		chr6	113944982	1
chr6	113944983	89		chr6	113944983	1
chr6	113944984	89		chr6	113944984	1
chr6	113944985	89		chr6	113944985	1
chr6	113944986	90		chr6	113944986	1
chr6	113944987	91		chr6	113944987	1
chr6	113944988	91		chr6	113944988	1
chr6	113944989	91		chr6	113944989	2
chr6	113944990	92		chr6	113944990	2
chr6	113944991	92		chr6	113944991	2
chr6	113944992	92		chr6	113944992	2
chr6	113944993	90		chr6	113944993	2
chr6	113944994	91		chr6	113944994	2
chr6	113944995	91		chr6	113944995	2
chr6	113944996	92		chr6	113944996	2
chr6	113944997	94		chr6	113944997	2
chr6	113944998	92		chr6	113944998	2
chr6	113944999	92		chr6	113944999	2
chr6	113945000	91		chr6	113945000	2
chr6	113945001	92		chr6	113945001	2
chr6	113945002	92		chr6	113945002	2
chr6	113945003	93		chr6	113945003	2
chr6	113945004	93		chr6	113945004	2
chr6	113945005	93		chr6	113945005	2
chr6	113945006	94		chr6	113945006	2
chr6	113945007	94		chr6	113945007	2
chr6	113945008	94		chr6	113945008	2
chr6	113945009	97		chr6	113945009	2
chr6	113945010	96		chr6	113945010	2
chr6	113945011	96		chr6	113945011	2
chr6	113945012	96		chr6	113945012	2
chr6	113945013	96		chr6	113945013	2
chr6	113945014	96		chr6	113945014	2
chr6	113945015	94		chr6	113945015	2
chr6	113945016	91		chr6	113945016	2
chr6	113945017	91		chr6	113945017	2
chr6	113945018	92		chr6	113945018	2
chr6	113945019	92		chr6	113945019	2
chr6	113945020	94		chr6	113945020	2
chr6	113945021	94		chr6	113945021	2
chr6	113945022	94		chr6	113945022	2
chr6	113945023	95		chr6	113945023	2
chr6	113945024	94		chr6	113945024	2
chr6	113945025	94		chr6	113945025	2
chr6	113945026	93		chr6	113945026	2
chr6	113945027	93		chr6	113945027	2
chr6	113945028	93		chr6	113945028	2
chr6	113945029	93		chr6	113945029	2
chr6	113945030	93		chr6	113945030	2
chr6	113945031	93		chr6	113945031	2
chr6	113945032	93		chr6	113945032	2
chr6	113945033	93		chr6	113945033	2
chr6	113945034	93		chr6	113945034	2
chr6	113945035	93		chr6	113945035	2
chr6	113945036	93		chr6	113945036	2
chr6	113945037	93		chr6	113945037	2
chr6	113945038	93		chr6	113945038	2
chr6	113945039	93		chr6	113945039	2
chr6	113945040	93		chr6	113945040	2
chr6	113945041	93		chr6	113945041	2
chr6	113945042	93		chr6	113945042	2
chr6	113945043	93		chr6	113945043	2
chr6	113945044	93		chr6	113945044	2
chr6	113945045	93		chr6	113945045	2
chr6	113945046	93		chr6	113945046	2
chr6	113945047	93		chr6	113945047	2
chr6	113945048	93		chr6	113945048	2
chr6	113945049	93		chr6	113945049	2
chr6	113945050	94		chr6	113945050	2
chr6	113945051	94		chr6	113945051	2
chr6	113945052	94		chr6	113945052	2
chr6	113945053	94		chr6	113945053	2
chr6	113945054	94		chr6	113945054	2
chr6	113945055	94		chr6	113945055	2
chr6	113945056	94		chr6	113945056	2
chr6	113945057	94		chr6	113945057	2
chr6	113945058	94		chr6	113945058	2
chr6	113945059	94		chr6	113945059	2
chr6	113945060	94		chr6	113945060	2
chr6	113945061	94		chr6	113945061	2
chr6	113945062	94		chr6	113945062	2
chr6	113945063	94		chr6	113945063	2
chr6	113945064	94		chr6	113945064	2
chr6	113945065	94		chr6	113945065	2
chr6	113945066	94		chr6	113945066	2
chr6	113945067	94		chr6	113945067	2
chr6	113945068	94		chr6	113945068	2
chr6	113945069	94		chr6	113945069	2
chr6	113945070	94		chr6	113945070	2
chr6	113945071	94		chr6	113945071	2
chr6	113945072	93		chr6	113945072	2
chr6	113945073	92		chr6	113945073	2
chr6	113945074	92		chr6	113945074	2
chr6	113945075	93		chr6	113945075	2
chr6	113945076	93		chr6	113945076	2
chr6	113945077	93		chr6	113945077	2
chr6	113945078	93		chr6	113945078	2
chr6	113945079	93		chr6	113945079	2
chr6	113945080	93		chr6	113945080	2
chr6	113945081	93		chr6	113945081	2
chr6	113945082	93		chr6	113945082	2
chr6	113945083	93		chr6	113945083	2
chr6	113945084	93		chr6	113945084	2
chr6	113945085	93		chr6	113945085	2
chr6	113945086	93		chr6	113945086	2
chr6	113945087	93		chr6	113945087	2
chr6	113945088	93		chr6	113945088	2
chr6	113945089	93		chr6	113945089	2
chr6	113945090	93		chr6	113945090	2
chr6	113945091	93		chr6	113945091	2
chr6	113945092	93		chr6	113945092	2
chr6	113945093	93		chr6	113945093	2
chr6	113945094	93		chr6	113945094	2
chr6	113945095	93		chr6	113945095	2
chr6	113945096	93		chr6	113945096	2
chr6	113945097	93		chr6	113945097	2
chr6	113945098	93		chr6	113945098	2
chr6	113945099	93		chr6	113945099	2
chr6	113945100	93		chr6	113945100	2
chr6	113945101	93		chr6	113945101	2
chr6	113945102	92		chr6	113945102	2
chr6	113945103	92		chr6	113945103	2
chr6	113945104	92		chr6	113945104	2
chr6	113945105	92		chr6	113945105	2
chr6	113945106	93		chr6	113945106	2
chr6	113945107	93		chr6	113945107	2
chr6	113945108	93		chr6	113945108	2
chr6	113945109	93		chr6	113945109	2
chr6	113945110	93		chr6	113945110	2
chr6	113945111	93		chr6	113945111	2
chr6	113945112	93		chr6	113945112	2
chr6	113945113	93		chr6	113945113	2
chr6	113945114	93		chr6	113945114	2
chr6	113945115	93		chr6	113945115	2
chr6	113945116	93		chr6	113945116	2
chr6	113945117	93		chr6	113945117	2
chr6	113945118	93		chr6	113945118	2
chr6	113945119	93		chr6	113945119	2
chr6	113945120	94		chr6	113945120	2
chr6	113945121	94		chr6	113945121	2
chr6	113945122	94		chr6	113945122	2
chr6	113945123	94		chr6	113945123	2
chr6	113945124	94		chr6	113945124	2
chr6	113945125	94		chr6	113945125	2
chr6	113945126	92		chr6	113945126	2
chr6	113945127	92		chr6	113945127	2
chr6	113945128	92		chr6	113945128	2
chr6	113945129	92		chr6	113945129	2
chr6	113945130	92		chr6	113945130	2
chr6	113945131	92		chr6	113945131	2
chr6	113945132	92		chr6	113945132	2
chr6	113945133	92		chr6	113945133	2
chr6	113945134	92		chr6	113945134	2
chr6	113945135	92		chr6	113945135	2
chr6	113945136	91		chr6	113945136	2
chr6	113945137	92		chr6	113945137	2
chr6	113945138	92		chr6	113945138	2
chr6	113945139	90		chr6	113945139	2
chr6	113945140	90		chr6	113945140	2
chr6	113945141	90		chr6	113945141	2
chr6	113945142	90		chr6	113945142	2
chr6	113945143	90		chr6	113945143	2
chr6	113945144	90		chr6	113945144	2
chr6	113945145	90		chr6	113945145	2
chr6	113945146	90		chr6	113945146	2
chr6	113945147	90		chr6	113945147	2
chr6	113945148	90		chr6	113945148	2
chr6	113945149	90		chr6	113945149	2
chr6	113945150	90		chr6	113945150	2
chr6	113945151	90		chr6	113945151	2
chr6	113945152	90		chr6	113945152	2
chr6	113945153	90		chr6	113945153	2
chr6	113945154	90		chr6	113945154	2
chr6	113945155	90		chr6	113945155	2
chr6	113945156	90		chr6	113945156	2
chr6	113945157	90		chr6	113945157	2
chr6	113945158	89		chr6	113945158	2
chr6	113945159	89		chr6	113945159	2
chr6	113945160	89		chr6	113945160	2
chr6	113945161	89		chr6	113945161	2
chr6	113945162	89		chr6	113945162	2
chr6	113945163	89		chr6	113945163	2
chr6	113945164	89		chr6	113945164	2
chr6	113945165	89		chr6	113945165	2
chr6	113945166	88		chr6	113945166	2
chr6	113945167	88		chr6	113945167	2
chr6	113945168	89		chr6	113945168	2
chr6	113945169	89		chr6	113945169	2
chr6	113945170	89		chr6	113945170	2
chr6	113945171	89		chr6	113945171	2
chr6	113945172	88		chr6	113945172	2
chr6	113945173	88		chr6	113945173	2
chr6	113945174	88		chr6	113945174	2
chr6	113945175	88		chr6	113945175	2
chr6	113945176	88		chr6	113945176	2
chr6	113945177	88		chr6	113945177	2
chr6	113945178	88		chr6	113945178	2
chr6	113945179	88		chr6	113945179	2
chr6	113945180	88		chr6	113945180	2
chr6	113945181	88		chr6	113945181	2
chr6	113945182	88		chr6	113945182	2
chr6	113945183	88		chr6	113945183	2
chr6	113945184	88		chr6	113945184	2
chr6	113945185	88		chr6	113945185	2
chr6	113945186	88		chr6	113945186	2
chr6	113945187	88		chr6	113945187	2
chr6	113945188	88		chr6	113945188	2
chr6	113945189	88		chr6	113945189	2
chr6	113945190	88		chr6	113945190	2
chr6	113945191	88		chr6	113945191	2
chr6	113945192	88		chr6	113945192	2
chr6	113945193	88		chr6	113945193	2
chr6	113945194	88		chr6	113945194	2
chr6	113945195	88		chr6	113945195	2
chr6	113945196	88		chr6	113945196	2
chr6	113945197	88		chr6	113945197	2
chr6	113945198	88		chr6	113945198	2
chr6	113945199	90		chr6	113945199	2
chr6	113945200	90		chr6	113945200	2
chr6	113945201	90		chr6	113945201	2
chr6	113945202	90		chr6	113945202	2
chr6	113945203	90		chr6	113945203	2
chr6	113945204	92		chr6	113945204	2
chr6	113945205	92		chr6	113945205	2
chr6	113945206	93		chr6	113945206	2
chr6	113945207	93		chr6	113945207	2
chr6	113945208	93		chr6	113945208	2
chr6	113945209	93		chr6	113945209	2
chr6	113945210	93		chr6	113945210	2
chr6	113945211	93		chr6	113945211	2
chr6	113945212	93		chr6	113945212	2
chr6	113945213	93		chr6	113945213	2
chr6	113945214	93		chr6	113945214	2
chr6	113945215	93		chr6	113945215	2
chr6	113945216	93		chr6	113945216	2
chr6	113945217	93		chr6	113945217	2
chr6	113945218	93		chr6	113945218	2
chr6	113945219	93		chr6	113945219	2
chr6	113945220	93		chr6	113945220	2
chr6	113945221	93		chr6	113945221	2
chr6	113945222	93		chr6	113945222	2
chr6	113945223	93		chr6	113945223	2
chr6	113945224	93		chr6	113945224	2
chr6	113945225	92		chr6	113945225	2
chr6	113945226	93		chr6	113945226	2
chr6	113945227	93		chr6	113945227	2
chr6	113945228	93		chr6	113945228	2
chr6	113945229	93		chr6	113945229	2
chr6	113945230	93		chr6	113945230	2
chr6	113945231	93		chr6	113945231	2
chr6	113945232	93		chr6	113945232	2
chr6	113945233	93		chr6	113945233	2
chr6	113945234	93		chr6	113945234	2
chr6	113945235	93		chr6	113945235	2
chr6	113945236	93		chr6	113945236	2
chr6	113945237	93		chr6	113945237	2
chr6	113945238	93		chr6	113945238	2
chr6	113945239	94		chr6	113945239	2
chr6	113945240	94		chr6	113945240	2
chr6	113945241	94		chr6	113945241	2
chr6	113945242	94		chr6	113945242	2
chr6	113945243	94		chr6	113945243	2
chr6	113945244	94		chr6	113945244	2
chr6	113945245	94		chr6	113945245	2
chr6	113945246	94		chr6	113945246	2
chr6	113945247	94		chr6	113945247	2
chr6	113945248	94		chr6	113945248	2
chr6	113945249	92		chr6	113945249	2
chr6	113945250	92		chr6	113945250	2
chr6	113945251	92		chr6	113945251	2
chr6	113945252	92		chr6	113945252	2
chr6	113945253	92		chr6	113945253	2
chr6	113945254	92		chr6	113945254	2
chr6	113945255	92		chr6	113945255	2
chr6	113945256	90		chr6	113945256	2
chr6	113945257	90		chr6	113945257	2
chr6	113945258	90		chr6	113945258	2
chr6	113945259	90		chr6	113945259	2
chr6	113945260	90		chr6	113945260	2
chr6	113945261	90		chr6	113945261	2
chr6	113945262	90		chr6	113945262	2
chr6	113945263	89		chr6	113945263	2
chr6	113945264	90		chr6	113945264	2
chr6	113945265	90		chr6	113945265	2
chr6	113945266	89		chr6	113945266	2
chr6	113945267	89		chr6	113945267	2
chr6	113945268	89		chr6	113945268	2
chr6	113945269	88		chr6	113945269	2
chr6	113945270	89		chr6	113945270	2
chr6	113945271	89		chr6	113945271	2
chr6	113945272	89		chr6	113945272	2
chr6	113945273	89		chr6	113945273	2
chr6	113945274	89		chr6	113945274	2
chr6	113945275	89		chr6	113945275	2
chr6	113945276	89		chr6	113945276	2
chr6	113945277	89		chr6	113945277	2
chr6	113945278	89		chr6	113945278	2
chr6	113945279	89		chr6	113945279	2
chr6	113945280	89		chr6	113945280	2
chr6	113945281	89		chr6	113945281	2
chr6	113945282	89		chr6	113945282	2
chr6	113945283	89		chr6	113945283	2
chr6	113945284	89		chr6	113945284	2
chr6	113945285	89		chr6	113945285	2
chr6	113945286	89		chr6	113945286	2
chr6	113945287	89		chr6	113945287	2
chr6	113945288	89		chr6	113945288	2
chr6	113945289	89		chr6	113945289	2
chr6	113945290	89		chr6	113945290	2
chr6	113945291	88		chr6	113945291	2
chr6	113945292	88		chr6	113945292	2
chr6	113945293	88		chr6	113945293	2
chr6	113945294	88		chr6	113945294	2
chr6	113945295	88		chr6	113945295	2
chr6	113945296	88		chr6	113945296	2
chr6	113945297	88		chr6	113945297	2
chr6	113945298	88		chr6	113945298	2
chr6	113945299	88		chr6	113945299	2
chr6	113945300	88		chr6	113945300	2
chr6	113945301	88		chr6	113945301	2
chr6	113945302	88		chr6	113945302	2
chr6	113945303	88		chr6	113945303	2
chr6	113945304	88		chr6	113945304	2
chr6	113945305	88		chr6	113945305	2
chr6	113945306	88		chr6	113945306	2
chr6	113945307	89		chr6	113945307	2
chr6	113945308	89		chr6	113945308	2
chr6	113945309	89		chr6	113945309	2
chr6	113945310	89		chr6	113945310	2
chr6	113945311	89		chr6	113945311	2
chr6	113945312	90		chr6	113945312	2
chr6	113945313	90		chr6	113945313	2
chr6	113945314	90		chr6	113945314	2
chr6	113945315	90		chr6	113945315	2
chr6	113945316	90		chr6	113945316	2
chr6	113945317	90		chr6	113945317	2
chr6	113945318	90		chr6	113945318	2
chr6	113945319	90		chr6	113945319	2
chr6	113945320	90		chr6	113945320	2
chr6	113945321	90		chr6	113945321	2
chr6	113945322	90		chr6	113945322	2
chr6	113945323	90		chr6	113945323	2
chr6	113945324	90		chr6	113945324	2
chr6	113945325	90		chr6	113945325	2
chr6	113945326	90		chr6	113945326	2
chr6	113945327	90		chr6	113945327	2
chr6	113945328	90		chr6	113945328	2
chr6	113945329	90		chr6	113945329	2
chr6	113945330	90		chr6	113945330	2
chr6	113945331	90		chr6	113945331	2
chr6	113945332	90		chr6	113945332	2
chr6	113945333	90		chr6	113945333	2
chr6	113945334	90		chr6	113945334	2
chr6	113945335	90		chr6	113945335	2
chr6	113945336	90		chr6	113945336	2
chr6	113945337	90		chr6	113945337	2
chr6	113945338	90		chr6	113945338	2
chr6	113945339	90		chr6	113945339	2
chr6	113945340	90		chr6	113945340	2
chr6	113945341	90		chr6	113945341	2
chr6	113945342	90		chr6	113945342	2
chr6	113945343	90		chr6	113945343	2
chr6	113945344	90		chr6	113945344	2
chr6	113945345	90		chr6	113945345	2
chr6	113945346	90		chr6	113945346	2
chr6	113945347	90		chr6	113945347	2
chr6	113945348	90		chr6	113945348	2
chr6	113945349	90		chr6	113945349	2
chr6	113945350	90		chr6	113945350	2
chr6	113945351	90		chr6	113945351	2
chr6	113945352	90		chr6	113945352	2
chr6	113945353	90		chr6	113945353	2
chr6	113945354	90		chr6	113945354	2
chr6	113945355	90		chr6	113945355	2
chr6	113945356	91		chr6	113945356	2
chr6	113945357	91		chr6	113945357	2
chr6	113945358	91		chr6	113945358	2
chr6	113945359	91		chr6	113945359	2
chr6	113945360	91		chr6	113945360	2
chr6	113945361	91		chr6	113945361	2
chr6	113945362	91		chr6	113945362	2
chr6	113945363	91		chr6	113945363	2
chr6	113945364	91		chr6	113945364	2
chr6	113945365	91		chr6	113945365	2
chr6	113945366	91		chr6	113945366	2
chr6	113945367	90		chr6	113945367	2
chr6	113945368	90		chr6	113945368	2
chr6	113945369	90		chr6	113945369	2
chr6	113945370	90		chr6	113945370	2
chr6	113945371	90		chr6	113945371	2
chr6	113945372	89		chr6	113945372	2
chr6	113945373	89		chr6	113945373	2
chr6	113945374	89		chr6	113945374	2
chr6	113945375	89		chr6	113945375	2
chr6	113945376	89		chr6	113945376	2
chr6	113945377	89		chr6	113945377	2
chr6	113945378	89		chr6	113945378	2
chr6	113945379	89		chr6	113945379	2
chr6	113945380	89		chr6	113945380	2
chr6	113945381	89		chr6	113945381	2
chr6	113945382	89		chr6	113945382	2
chr6	113945383	89		chr6	113945383	2
chr6	113945384	89		chr6	113945384	2
chr6	113945385	89		chr6	113945385	2
chr6	113945386	89		chr6	113945386	2
chr6	113945387	90		chr6	113945387	2
chr6	113945388	90		chr6	113945388	2
chr6	113945389	90		chr6	113945389	2
chr6	113945390	90		chr6	113945390	2
chr6	113945391	90		chr6	113945391	2
chr6	113945392	90		chr6	113945392	2
chr6	113945393	90		chr6	113945393	2
chr6	113945394	90		chr6	113945394	2
chr6	113945395	90		chr6	113945395	2
chr6	113945396	90		chr6	113945396	2
chr6	113945397	90		chr6	113945397	2
chr6	113945398	90		chr6	113945398	2
chr6	113945399	90		chr6	113945399	2
chr6	113945400	90		chr6	113945400	2
chr6	113945401	90		chr6	113945401	2
chr6	113945402	90		chr6	113945402	2
chr6	113945403	90		chr6	113945403	2
chr6	113945404	90		chr6	113945404	2
chr6	113945405	90		chr6	113945405	2
chr6	113945406	90		chr6	113945406	2
chr6	113945407	90		chr6	113945407	2
chr6	113945408	90		chr6	113945408	2
chr6	113945409	90		chr6	113945409	2
chr6	113945410	90		chr6	113945410	2
chr6	113945411	90		chr6	113945411	2
chr6	113945412	90		chr6	113945412	2
chr6	113945413	90		chr6	113945413	2
chr6	113945414	90		chr6	113945414	2
chr6	113945415	90		chr6	113945415	2
chr6	113945416	89		chr6	113945416	2
chr6	113945417	89		chr6	113945417	2
chr6	113945418	89		chr6	113945418	2
chr6	113945419	89		chr6	113945419	2
chr6	113945420	89		chr6	113945420	2
chr6	113945421	89		chr6	113945421	2
chr6	113945422	89		chr6	113945422	2
chr6	113945423	89		chr6	113945423	2
chr6	113945424	89		chr6	113945424	2
chr6	113945425	89		chr6	113945425	2
chr6	113945426	89		chr6	113945426	2
chr6	113945427	89		chr6	113945427	2
chr6	113945428	89		chr6	113945428	2
chr6	113945429	89		chr6	113945429	2
chr6	113945430	89		chr6	113945430	2
chr6	113945431	89		chr6	113945431	2
chr6	113945432	89		chr6	113945432	2
chr6	113945433	89		chr6	113945433	2
chr6	113945434	90		chr6	113945434	2
chr6	113945435	90		chr6	113945435	2
chr6	113945436	90		chr6	113945436	2
chr6	113945437	90		chr6	113945437	2
chr6	113945438	90		chr6	113945438	2
chr6	113945439	89		chr6	113945439	2
chr6	113945440	89		chr6	113945440	2
chr6	113945441	89		chr6	113945441	2
chr6	113945442	89		chr6	113945442	2
chr6	113945443	89		chr6	113945443	2
chr6	113945444	89		chr6	113945444	2
chr6	113945445	89		chr6	113945445	2
chr6	113945446	89		chr6	113945446	2
chr6	113945447	89		chr6	113945447	2
chr6	113945448	89		chr6	113945448	2
chr6	113945449	89		chr6	113945449	2
chr6	113945450	89		chr6	113945450	2
chr6	113945451	89		chr6	113945451	2
chr6	113945452	89		chr6	113945452	2
chr6	113945453	89		chr6	113945453	2
chr6	113945454	89		chr6	113945454	2
chr6	113945455	89		chr6	113945455	2
chr6	113945456	89		chr6	113945456	2
chr6	113945457	89		chr6	113945457	2
chr6	113945458	89		chr6	113945458	2
chr6	113945459	89		chr6	113945459	2
chr6	113945460	89		chr6	113945460	2
chr6	113945461	89		chr6	113945461	2
chr6	113945462	89		chr6	113945462	2
chr6	113945463	89		chr6	113945463	2
chr6	113945464	90		chr6	113945464	2
chr6	113945465	90		chr6	113945465	2
chr6	113945466	90		chr6	113945466	2
chr6	113945467	90		chr6	113945467	2
chr6	113945468	90		chr6	113945468	2
chr6	113945469	90		chr6	113945469	2
chr6	113945470	90		chr6	113945470	2
chr6	113945471	90		chr6	113945471	2
chr6	113945472	90		chr6	113945472	2
chr6	113945473	90		chr6	113945473	2
chr6	113945474	90		chr6	113945474	2
chr6	113945475	90		chr6	113945475	2
chr6	113945476	90		chr6	113945476	2
chr6	113945477	90		chr6	113945477	2
chr6	113945478	90		chr6	113945478	2
chr6	113945479	90		chr6	113945479	2
chr6	113945480	90		chr6	113945480	2
chr6	113945481	90		chr6	113945481	2
chr6	113945482	90		chr6	113945482	2
chr6	113945483	90		chr6	113945483	2
chr6	113945484	90		chr6	113945484	2
chr6	113945485	90		chr6	113945485	2
chr6	113945486	89		chr6	113945486	2
chr6	113945487	89		chr6	113945487	2
chr6	113945488	89		chr6	113945488	2
chr6	113945489	89		chr6	113945489	2
chr6	113945490	89		chr6	113945490	2
chr6	113945491	89		chr6	113945491	2
chr6	113945492	89		chr6	113945492	2
chr6	113945493	89		chr6	113945493	2
chr6	113945494	89		chr6	113945494	2
chr6	113945495	89		chr6	113945495	2
chr6	113945496	89		chr6	113945496	2
chr6	113945497	89		chr6	113945497	2
chr6	113945498	89		chr6	113945498	2
chr6	113945499	89		chr6	113945499	2
chr6	113945500	89		chr6	113945500	2
chr6	113945501	89		chr6	113945501	2
chr6	113945502	89		chr6	113945502	2
chr6	113945503	89		chr6	113945503	2
chr6	113945504	89		chr6	113945504	2
chr6	113945505	89		chr6	113945505	2
chr6	113945506	89		chr6	113945506	2
chr6	113945507	89		chr6	113945507	2
chr6	113945508	89		chr6	113945508	2
chr6	113945509	89		chr6	113945509	2
chr6	113945510	89		chr6	113945510	2
chr6	113945511	89		chr6	113945511	2
chr6	113945512	88		chr6	113945512	2
chr6	113945513	89		chr6	113945513	2
chr6	113945514	89		chr6	113945514	2
chr6	113945515	89		chr6	113945515	2
chr6	113945516	88		chr6	113945516	2
chr6	113945517	88		chr6	113945517	2
chr6	113945518	88		chr6	113945518	2
chr6	113945519	88		chr6	113945519	2
chr6	113945520	88		chr6	113945520	2
chr6	113945521	89		chr6	113945521	2
chr6	113945522	89		chr6	113945522	2
chr6	113945523	89		chr6	113945523	2
chr6	113945524	89		chr6	113945524	2
chr6	113945525	89		chr6	113945525	2
chr6	113945526	89		chr6	113945526	2
chr6	113945527	89		chr6	113945527	2
chr6	113945528	89		chr6	113945528	2
chr6	113945529	89		chr6	113945529	2
chr6	113945530	89		chr6	113945530	2
chr6	113945531	89		chr6	113945531	2
chr6	113945532	89		chr6	113945532	2
chr6	113945533	89		chr6	113945533	2
chr6	113945534	89		chr6	113945534	2
chr6	113945535	89		chr6	113945535	2
chr6	113945536	89		chr6	113945536	2
chr6	113945537	89		chr6	113945537	2
chr6	113945538	89		chr6	113945538	2
chr6	113945539	89		chr6	113945539	2
chr6	113945540	89		chr6	113945540	2
chr6	113945541	89		chr6	113945541	2
chr6	113945542	89		chr6	113945542	2
chr6	113945543	91		chr6	113945543	2
chr6	113945544	91		chr6	113945544	2
chr6	113945545	91		chr6	113945545	2
chr6	113945546	92		chr6	113945546	2
chr6	113945547	92		chr6	113945547	2
chr6	113945548	92		chr6	113945548	2
chr6	113945549	92		chr6	113945549	2
chr6	113945550	92		chr6	113945550	2
chr6	113945551	92		chr6	113945551	2
chr6	113945552	92		chr6	113945552	2
chr6	113945553	92		chr6	113945553	2
chr6	113945554	92		chr6	113945554	2
chr6	113945555	92		chr6	113945555	2
chr6	113945556	92		chr6	113945556	2
chr6	113945557	92		chr6	113945557	2
chr6	113945558	92		chr6	113945558	2
chr6	113945559	92		chr6	113945559	2
chr6	113945560	92		chr6	113945560	2
chr6	113945561	92		chr6	113945561	2
chr6	113945562	92		chr6	113945562	2
chr6	113945563	92		chr6	113945563	2
chr6	113945564	92		chr6	113945564	2
chr6	113945565	92		chr6	113945565	2
chr6	113945566	92		chr6	113945566	2
chr6	113945567	92		chr6	113945567	2
chr6	113945568	92		chr6	113945568	2
chr6	113945569	92		chr6	113945569	2
chr6	113945570	92		chr6	113945570	2
chr6	113945571	92		chr6	113945571	2
chr6	113945572	94		chr6	113945572	2
chr6	113945573	94		chr6	113945573	2
chr6	113945574	94		chr6	113945574	2
chr6	113945575	94		chr6	113945575	2
chr6	113945576	94		chr6	113945576	2
chr6	113945577	94		chr6	113945577	2
chr6	113945578	94		chr6	113945578	2
chr6	113945579	94		chr6	113945579	2
chr6	113945580	94		chr6	113945580	2
chr6	113945581	93		chr6	113945581	2
chr6	113945582	93		chr6	113945582	2
chr6	113945583	93		chr6	113945583	2
chr6	113945584	93		chr6	113945584	2
chr6	113945585	93		chr6	113945585	2
chr6	113945586	93		chr6	113945586	2
chr6	113945587	93		chr6	113945587	2
chr6	113945588	93		chr6	113945588	2
chr6	113945589	93		chr6	113945589	2
chr6	113945590	93		chr6	113945590	2
chr6	113945591	92		chr6	113945591	2
chr6	113945592	93		chr6	113945592	2
chr6	113945593	93		chr6	113945593	2
chr6	113945594	93		chr6	113945594	2
chr6	113945595	91		chr6	113945595	2
chr6	113945596	91		chr6	113945596	2
chr6	113945597	91		chr6	113945597	2
chr6	113945598	90		chr6	113945598	2
chr6	113945599	90		chr6	113945599	2
chr6	113945600	90		chr6	113945600	2
chr6	113945601	90		chr6	113945601	2
chr6	113945602	90		chr6	113945602	2
chr6	113945603	90		chr6	113945603	2
chr6	113945604	90		chr6	113945604	2
chr6	113945605	90		chr6	113945605	2
chr6	113945606	90		chr6	113945606	2
chr6	113945607	90		chr6	113945607	2
chr6	113945608	90		chr6	113945608	2
chr6	113945609	90		chr6	113945609	2
chr6	113945610	90		chr6	113945610	2
chr6	113945611	90		chr6	113945611	2
chr6	113945612	90		chr6	113945612	2
chr6	113945613	90		chr6	113945613	2
chr6	113945614	90		chr6	113945614	2
chr6	113945615	90		chr6	113945615	2
chr6	113945616	90		chr6	113945616	2
chr6	113945617	90		chr6	113945617	2
chr6	113945618	90		chr6	113945618	2
chr6	113945619	90		chr6	113945619	2
chr6	113945620	90		chr6	113945620	2
chr6	113945621	90		chr6	113945621	2
chr6	113945622	91		chr6	113945622	2
chr6	113945623	91		chr6	113945623	2
chr6	113945624	91		chr6	113945624	2
chr6	113945625	91		chr6	113945625	2
chr6	113945626	91		chr6	113945626	2
chr6	113945627	91		chr6	113945627	2
chr6	113945628	91		chr6	113945628	2
chr6	113945629	91		chr6	113945629	2
chr6	113945630	91		chr6	113945630	2
chr6	113945631	92		chr6	113945631	2
chr6	113945632	90		chr6	113945632	2
chr6	113945633	90		chr6	113945633	2
chr6	113945634	90		chr6	113945634	2
chr6	113945635	90		chr6	113945635	2
chr6	113945636	90		chr6	113945636	2
chr6	113945637	90		chr6	113945637	2
chr6	113945638	90		chr6	113945638	2
chr6	113945639	90		chr6	113945639	2
chr6	113945640	90		chr6	113945640	2
chr6	113945641	90		chr6	113945641	2
chr6	113945642	90		chr6	113945642	2
chr6	113945643	90		chr6	113945643	2
chr6	113945644	90		chr6	113945644	2
chr6	113945645	90		chr6	113945645	2
chr6	113945646	90		chr6	113945646	2
chr6	113945647	90		chr6	113945647	2
chr6	113945648	90		chr6	113945648	2
chr6	113945649	90		chr6	113945649	2
chr6	113945650	90		chr6	113945650	2
chr6	113945651	90		chr6	113945651	2
chr6	113945652	90		chr6	113945652	2
chr6	113945653	90		chr6	113945653	2
chr6	113945654	90		chr6	113945654	2
chr6	113945655	90		chr6	113945655	2
chr6	113945656	90		chr6	113945656	2
chr6	113945657	90		chr6	113945657	2
chr6	113945658	90		chr6	113945658	2
chr6	113945659	90		chr6	113945659	2
chr6	113945660	90		chr6	113945660	2
chr6	113945661	90		chr6	113945661	2
chr6	113945662	90		chr6	113945662	2
chr6	113945663	90		chr6	113945663	2
chr6	113945664	90		chr6	113945664	2
chr6	113945665	90		chr6	113945665	2
chr6	113945666	90		chr6	113945666	2
chr6	113945667	90		chr6	113945667	2
chr6	113945668	93		chr6	113945668	2
chr6	113945669	93		chr6	113945669	2
chr6	113945670	93		chr6	113945670	2
chr6	113945671	93		chr6	113945671	2
chr6	113945672	93		chr6	113945672	2
chr6	113945673	93		chr6	113945673	2
chr6	113945674	93		chr6	113945674	2
chr6	113945675	93		chr6	113945675	2
chr6	113945676	93		chr6	113945676	2
chr6	113945677	93		chr6	113945677	2
chr6	113945678	93		chr6	113945678	2
chr6	113945679	93		chr6	113945679	2
chr6	113945680	93		chr6	113945680	2
chr6	113945681	93		chr6	113945681	2
chr6	113945682	92		chr6	113945682	2
chr6	113945683	92		chr6	113945683	2
chr6	113945684	92		chr6	113945684	2
chr6	113945685	92		chr6	113945685	2
chr6	113945686	92		chr6	113945686	2
chr6	113945687	91		chr6	113945687	2
chr6	113945688	91		chr6	113945688	2
chr6	113945689	92		chr6	113945689	2
chr6	113945690	92		chr6	113945690	2
chr6	113945691	91		chr6	113945691	2
chr6	113945692	91		chr6	113945692	2
chr6	113945693	91		chr6	113945693	2
chr6	113945694	91		chr6	113945694	2
chr6	113945695	91		chr6	113945695	2
chr6	113945696	91		chr6	113945696	2
chr6	113945697	91		chr6	113945697	2
chr6	113945698	91		chr6	113945698	2
chr6	113945699	91		chr6	113945699	2
chr6	113945700	91		chr6	113945700	2
chr6	113945701	91		chr6	113945701	2
chr6	113945702	91		chr6	113945702	2
chr6	113945703	92		chr6	113945703	2
chr6	113945704	92		chr6	113945704	2
chr6	113945705	92		chr6	113945705	2
chr6	113945706	92		chr6	113945706	2
chr6	113945707	92		chr6	113945707	2
chr6	113945708	92		chr6	113945708	2
chr6	113945709	92		chr6	113945709	2
chr6	113945710	92		chr6	113945710	2
chr6	113945711	92		chr6	113945711	2
chr6	113945712	92		chr6	113945712	2
chr6	113945713	92		chr6	113945713	2
chr6	113945714	92		chr6	113945714	2
chr6	113945715	92		chr6	113945715	2
chr6	113945716	92		chr6	113945716	2
chr6	113945717	92		chr6	113945717	2
chr6	113945718	92		chr6	113945718	2
chr6	113945719	92		chr6	113945719	2
chr6	113945720	90		chr6	113945720	2
chr6	113945721	90		chr6	113945721	2
chr6	113945722	90		chr6	113945722	2
chr6	113945723	90		chr6	113945723	2
chr6	113945724	90		chr6	113945724	2
chr6	113945725	90		chr6	113945725	2
chr6	113945726	90		chr6	113945726	2
chr6	113945727	90		chr6	113945727	2
chr6	113945728	90		chr6	113945728	2
chr6	113945729	90		chr6	113945729	2
chr6	113945730	90		chr6	113945730	2
chr6	113945731	90		chr6	113945731	2
chr6	113945732	90		chr6	113945732	2
chr6	113945733	90		chr6	113945733	2
chr6	113945734	90		chr6	113945734	2
chr6	113945735	90		chr6	113945735	2
chr6	113945736	90		chr6	113945736	2
chr6	113945737	90		chr6	113945737	2
chr6	113945738	90		chr6	113945738	2
chr6	113945739	90		chr6	113945739	2
chr6	113945740	90		chr6	113945740	2
chr6	113945741	90		chr6	113945741	2
chr6	113945742	90		chr6	113945742	2
chr6	113945743	90		chr6	113945743	2
chr6	113945744	90		chr6	113945744	2
chr6	113945745	90		chr6	113945745	2
chr6	113945746	90		chr6	113945746	2
chr6	113945747	90		chr6	113945747	2
chr6	113945748	90		chr6	113945748	2
chr6	113945749	90		chr6	113945749	2
chr6	113945750	90		chr6	113945750	2
chr6	113945751	90		chr6	113945751	2
chr6	113945752	90		chr6	113945752	2
chr6	113945753	90		chr6	113945753	2
chr6	113945754	90		chr6	113945754	2
chr6	113945755	90		chr6	113945755	2
chr6	113945756	90		chr6	113945756	2
chr6	113945757	90		chr6	113945757	2
chr6	113945758	90		chr6	113945758	2
chr6	113945759	90		chr6	113945759	2
chr6	113945760	90		chr6	113945760	2
chr6	113945761	90		chr6	113945761	2
chr6	113945762	90		chr6	113945762	2
chr6	113945763	89		chr6	113945763	2
chr6	113945764	89		chr6	113945764	2
chr6	113945765	89		chr6	113945765	2
chr6	113945766	89		chr6	113945766	2
chr6	113945767	89		chr6	113945767	2
chr6	113945768	89		chr6	113945768	2
chr6	113945769	89		chr6	113945769	2
chr6	113945770	89		chr6	113945770	2
chr6	113945771	89		chr6	113945771	2
chr6	113945772	88		chr6	113945772	2
chr6	113945773	88		chr6	113945773	2
chr6	113945774	88		chr6	113945774	2
chr6	113945775	88		chr6	113945775	2
chr6	113945776	88		chr6	113945776	2
chr6	113945777	88		chr6	113945777	2
chr6	113945778	88		chr6	113945778	2
chr6	113945779	88		chr6	113945779	2
chr6	113945780	88		chr6	113945780	2
chr6	113945781	88		chr6	113945781	2
chr6	113945782	88		chr6	113945782	2
chr6	113945783	88		chr6	113945783	2
chr6	113945784	88		chr6	113945784	2
chr6	113945785	88		chr6	113945785	2
chr6	113945786	88		chr6	113945786	2
chr6	113945787	88		chr6	113945787	2
chr6	113945788	88		chr6	113945788	2
chr6	113945789	88		chr6	113945789	2
chr6	113945790	88		chr6	113945790	2
chr6	113945791	88		chr6	113945791	2
chr6	113945792	88		chr6	113945792	2
chr6	113945793	88		chr6	113945793	2
chr6	113945794	88		chr6	113945794	2
chr6	113945795	88		chr6	113945795	2
chr6	113945796	88		chr6	113945796	2
chr6	113945797	88		chr6	113945797	2
chr6	113945798	88		chr6	113945798	2
chr6	113945799	88		chr6	113945799	2
chr6	113945800	88		chr6	113945800	2
chr6	113945801	88		chr6	113945801	2
chr6	113945802	88		chr6	113945802	2
chr6	113945803	88		chr6	113945803	2
chr6	113945804	88		chr6	113945804	2
chr6	113945805	88		chr6	113945805	2
chr6	113945806	88		chr6	113945806	2
chr6	113945807	88		chr6	113945807	2
chr6	113945808	88		chr6	113945808	2
chr6	113945809	88		chr6	113945809	2
chr6	113945810	88		chr6	113945810	2
chr6	113945811	88		chr6	113945811	2
chr6	113945812	88		chr6	113945812	2
chr6	113945813	88		chr6	113945813	2
chr6	113945814	88		chr6	113945814	2
chr6	113945815	88		chr6	113945815	2
chr6	113945816	88		chr6	113945816	2
chr6	113945817	88		chr6	113945817	2
chr6	113945818	88		chr6	113945818	2
chr6	113945819	88		chr6	113945819	2
chr6	113945820	88		chr6	113945820	2
chr6	113945821	88		chr6	113945821	2
chr6	113945822	88		chr6	113945822	2
chr6	113945823	88		chr6	113945823	2
chr6	113945824	88		chr6	113945824	2
chr6	113945825	88		chr6	113945825	2
chr6	113945826	88		chr6	113945826	2
chr6	113945827	88		chr6	113945827	2
chr6	113945828	88		chr6	113945828	2
chr6	113945829	88		chr6	113945829	2
chr6	113945830	88		chr6	113945830	2
chr6	113945831	88		chr6	113945831	2
chr6	113945832	88		chr6	113945832	2
chr6	113945833	88		chr6	113945833	2
chr6	113945834	88		chr6	113945834	2
chr6	113945835	88		chr6	113945835	2
chr6	113945836	88		chr6	113945836	2
chr6	113945837	88		chr6	113945837	2
chr6	113945838	88		chr6	113945838	2
chr6	113945839	88		chr6	113945839	2
chr6	113945840	88		chr6	113945840	2
chr6	113945841	88		chr6	113945841	2
chr6	113945842	88		chr6	113945842	2
chr6	113945843	88		chr6	113945843	2
chr6	113945844	88		chr6	113945844	2
chr6	113945845	88		chr6	113945845	2
chr6	113945846	88		chr6	113945846	2
chr6	113945847	88		chr6	113945847	2
chr6	113945848	88		chr6	113945848	2
chr6	113945849	88		chr6	113945849	2
chr6	113945850	88		chr6	113945850	2
chr6	113945851	88		chr6	113945851	2
chr6	113945852	88		chr6	113945852	2
chr6	113945853	88		chr6	113945853	2
chr6	113945854	88		chr6	113945854	2
chr6	113945855	88		chr6	113945855	2
chr6	113945856	88		chr6	113945856	2
chr6	113945857	88		chr6	113945857	2
chr6	113945858	88		chr6	113945858	2
chr6	113945859	88		chr6	113945859	2
chr6	113945860	88		chr6	113945860	2
chr6	113945861	88		chr6	113945861	2
chr6	113945862	88		chr6	113945862	2
chr6	113945863	88		chr6	113945863	2
chr6	113945864	88		chr6	113945864	2
chr6	113945865	88		chr6	113945865	2
chr6	113945866	88		chr6	113945866	2
chr6	113945867	88		chr6	113945867	2
chr6	113945868	90		chr6	113945868	2
chr6	113945869	90		chr6	113945869	2
chr6	113945870	90		chr6	113945870	2
chr6	113945871	90		chr6	113945871	2
chr6	113945872	90		chr6	113945872	2
chr6	113945873	90		chr6	113945873	2
chr6	113945874	90		chr6	113945874	2
chr6	113945875	90		chr6	113945875	2
chr6	113945876	90		chr6	113945876	2
chr6	113945877	90		chr6	113945877	2
chr6	113945878	90		chr6	113945878	2
chr6	113945879	90		chr6	113945879	2
chr6	113945880	90		chr6	113945880	2
chr6	113945881	90		chr6	113945881	2
chr6	113945882	90		chr6	113945882	2
chr6	113945883	90		chr6	113945883	2
chr6	113945884	90		chr6	113945884	2
chr6	113945885	90		chr6	113945885	2
chr6	113945886	90		chr6	113945886	2
chr6	113945887	90		chr6	113945887	2
chr6	113945888	90		chr6	113945888	2
chr6	113945889	90		chr6	113945889	2
chr6	113945890	90		chr6	113945890	2
chr6	113945891	90		chr6	113945891	2
chr6	113945892	90		chr6	113945892	2
chr6	113945893	90		chr6	113945893	2
chr6	113945894	90		chr6	113945894	2
chr6	113945895	90		chr6	113945895	2
chr6	113945896	90		chr6	113945896	2
chr6	113945897	90		chr6	113945897	2
chr6	113945898	90		chr6	113945898	2
chr6	113945899	90		chr6	113945899	2
chr6	113945900	90		chr6	113945900	2
chr6	113945901	90		chr6	113945901	2
chr6	113945902	90		chr6	113945902	2
chr6	113945903	90		chr6	113945903	2
chr6	113945904	90		chr6	113945904	2
chr6	113945905	90		chr6	113945905	2
chr6	113945906	90		chr6	113945906	2
chr6	113945907	90		chr6	113945907	2
chr6	113945908	90		chr6	113945908	2
chr6	113945909	92		chr6	113945909	2
chr6	113945910	92		chr6	113945910	2
chr6	113945911	92		chr6	113945911	2
chr6	113945912	90		chr6	113945912	2
chr6	113945913	92		chr6	113945913	2
chr6	113945914	92		chr6	113945914	2
chr6	113945915	92		chr6	113945915	2
chr6	113945916	92		chr6	113945916	2
chr6	113945917	92		chr6	113945917	2
chr6	113945918	92		chr6	113945918	2
chr6	113945919	92		chr6	113945919	2
chr6	113945920	90		chr6	113945920	2
chr6	113945921	90		chr6	113945921	2
chr6	113945922	90		chr6	113945922	2
chr6	113945923	90		chr6	113945923	2
chr6	113945924	90		chr6	113945924	2
chr6	113945925	90		chr6	113945925	2
chr6	113945926	90		chr6	113945926	2
chr6	113945927	90		chr6	113945927	2
chr6	113945928	90		chr6	113945928	2
chr6	113945929	90		chr6	113945929	2
chr6	113945930	90		chr6	113945930	2
chr6	113945931	90		chr6	113945931	2
chr6	113945932	90		chr6	113945932	2
chr6	113945933	90		chr6	113945933	2
chr6	113945934	90		chr6	113945934	2
chr6	113945935	90		chr6	113945935	2
chr6	113945936	90		chr6	113945936	2
chr6	113945937	90		chr6	113945937	2
chr6	113945938	90		chr6	113945938	2
chr6	113945939	90		chr6	113945939	2
chr6	113945940	90		chr6	113945940	2
chr6	113945941	90		chr6	113945941	4
chr6	113945942	90		chr6	113945942	4
chr6	113945943	90		chr6	113945943	4
chr6	113945944	90		chr6	113945944	4
chr6	113945945	90		chr6	113945945	4
chr6	113945946	90		chr6	113945946	4
chr6	113945947	90		chr6	113945947	4
chr6	113945948	90		chr6	113945948	4
chr6	113945949	90		chr6	113945949	4
chr6	113945950	90		chr6	113945950	4
chr6	113945951	90		chr6	113945951	4
chr6	113945952	90		chr6	113945952	4
chr6	113945953	90		chr6	113945953	4
chr6	113945954	90		chr6	113945954	4
chr6	113945955	89		chr6	113945955	4
chr6	113945956	90		chr6	113945956	4
chr6	113945957	90		chr6	113945957	4
chr6	113945958	90		chr6	113945958	4
chr6	113945959	90		chr6	113945959	4
chr6	113945960	90		chr6	113945960	4
chr6	113945961	88		chr6	113945961	4
chr6	113945962	88		chr6	113945962	4
chr6	113945963	89		chr6	113945963	4
chr6	113945964	89		chr6	113945964	4
chr6	113945965	89		chr6	113945965	4
chr6	113945966	89		chr6	113945966	4
chr6	113945967	89		chr6	113945967	4
chr6	113945968	89		chr6	113945968	4
chr6	113945969	89		chr6	113945969	4
chr6	113945970	89		chr6	113945970	4
chr6	113945971	89		chr6	113945971	4
chr6	113945972	89		chr6	113945972	4
chr6	113945973	89		chr6	113945973	4
chr6	113945974	89		chr6	113945974	4
chr6	113945975	89		chr6	113945975	4
chr6	113945976	89		chr6	113945976	4
chr6	113945977	89		chr6	113945977	4
chr6	113945978	89		chr6	113945978	4
chr6	113945979	89		chr6	113945979	4
chr6	113945980	89		chr6	113945980	4
chr6	113945981	89		chr6	113945981	4
chr6	113945982	89		chr6	113945982	4
chr6	113945983	89		chr6	113945983	4
chr6	113945984	89		chr6	113945984	4
chr6	113945985	89		chr6	113945985	4
chr6	113945986	89		chr6	113945986	4
chr6	113945987	89		chr6	113945987	4
chr6	113945988	89		chr6	113945988	4
chr6	113945989	89		chr6	113945989	4
chr6	113945990	89		chr6	113945990	4
chr6	113945991	89		chr6	113945991	4
chr6	113945992	89		chr6	113945992	4
chr6	113945993	89		chr6	113945993	2
chr6	113945994	89		chr6	113945994	2
chr6	113945995	89		chr6	113945995	2
chr6	113945996	90		chr6	113945996	2
chr6	113945997	90		chr6	113945997	2
chr6	113945998	90		chr6	113945998	2
chr6	113945999	90		chr6	113945999	2
chr6	113946000	90		chr6	113946000	2
chr6	113946001	90		chr6	113946001	2
chr6	113946002	90		chr6	113946002	2
chr6	113946003	90		chr6	113946003	2
chr6	113946004	90		chr6	113946004	2
chr6	113946005	90		chr6	113946005	2
chr6	113946006	90		chr6	113946006	2
chr6	113946007	90		chr6	113946007	2
chr6	113946008	90		chr6	113946008	2
chr6	113946009	90		chr6	113946009	2
chr6	113946010	90		chr6	113946010	2
chr6	113946011	90		chr6	113946011	2
chr6	113946012	90		chr6	113946012	2
chr6	113946013	90		chr6	113946013	2
chr6	113946014	90		chr6	113946014	2
chr6	113946015	90		chr6	113946015	2
chr6	113946016	90		chr6	113946016	2
chr6	113946017	90		chr6	113946017	2
chr6	113946018	90		chr6	113946018	2
chr6	113946019	90		chr6	113946019	2
chr6	113946020	90		chr6	113946020	2
chr6	113946021	90		chr6	113946021	2
chr6	113946022	90		chr6	113946022	2
chr6	113946023	89		chr6	113946023	2
chr6	113946024	89		chr6	113946024	2
chr6	113946025	89		chr6	113946025	2
chr6	113946026	89		chr6	113946026	2
chr6	113946027	89		chr6	113946027	2
chr6	113946028	89		chr6	113946028	2
chr6	113946029	89		chr6	113946029	2
chr6	113946030	89		chr6	113946030	2
chr6	113946031	89		chr6	113946031	2
chr6	113946032	89		chr6	113946032	2
chr6	113946033	89		chr6	113946033	2
chr6	113946034	89		chr6	113946034	2
chr6	113946035	89		chr6	113946035	2
chr6	113946036	89		chr6	113946036	2
chr6	113946037	89		chr6	113946037	2
chr6	113946038	89		chr6	113946038	2
chr6	113946039	89		chr6	113946039	2
chr6	113946040	89		chr6	113946040	2
chr6	113946041	89		chr6	113946041	2
chr6	113946042	89		chr6	113946042	2
chr6	113946043	89		chr6	113946043	2
chr6	113946044	89		chr6	113946044	2
chr6	113946045	89		chr6	113946045	2
chr6	113946046	89		chr6	113946046	2
chr6	113946047	89		chr6	113946047	2
chr6	113946048	88		chr6	113946048	2
chr6	113946049	88		chr6	113946049	2
chr6	113946050	88		chr6	113946050	2
chr6	113946051	88		chr6	113946051	2
chr6	113946052	88		chr6	113946052	2
chr6	113946053	88		chr6	113946053	2
chr6	113946054	88		chr6	113946054	2
chr6	113946055	88		chr6	113946055	2
chr6	113946056	88		chr6	113946056	2
chr6	113946057	88		chr6	113946057	2
chr6	113946058	88		chr6	113946058	2
chr6	113946059	88		chr6	113946059	2
chr6	113946060	88		chr6	113946060	2
chr6	113946061	88		chr6	113946061	2
chr6	113946062	88		chr6	113946062	2
chr6	113946063	88		chr6	113946063	2
chr6	113946064	88		chr6	113946064	2
chr6	113946065	88		chr6	113946065	2
chr6	113946066	88		chr6	113946066	2
chr6	113946067	88		chr6	113946067	2
chr6	113946068	88		chr6	113946068	2
chr6	113946069	89		chr6	113946069	2
chr6	113946070	89		chr6	113946070	2
chr6	113946071	89		chr6	113946071	2
chr6	113946072	89		chr6	113946072	2
chr6	113946073	89		chr6	113946073	2
chr6	113946074	89		chr6	113946074	2
chr6	113946075	89		chr6	113946075	2
chr6	113946076	89		chr6	113946076	2
chr6	113946077	89		chr6	113946077	2
chr6	113946078	89		chr6	113946078	2
chr6	113946079	89		chr6	113946079	2
chr6	113946080	89		chr6	113946080	2
chr6	113946081	89		chr6	113946081	2
chr6	113946082	89		chr6	113946082	2
chr6	113946083	89		chr6	113946083	2
chr6	113946084	89		chr6	113946084	2
chr6	113946085	89		chr6	113946085	2
chr6	113946086	89		chr6	113946086	2
chr6	113946087	89		chr6	113946087	2
chr6	113946088	89		chr6	113946088	2
chr6	113946089	89		chr6	113946089	2
chr6	113946090	89		chr6	113946090	2
chr6	113946091	89		chr6	113946091	2
chr6	113946092	89		chr6	113946092	2
chr6	113946093	89		chr6	113946093	2
chr6	113946094	89		chr6	113946094	2
chr6	113946095	89		chr6	113946095	2
chr6	113946096	89		chr6	113946096	2
chr6	113946097	89		chr6	113946097	2
chr6	113946098	89		chr6	113946098	2
chr6	113946099	89		chr6	113946099	2
chr6	113946100	89		chr6	113946100	2
chr6	113946101	89		chr6	113946101	2
chr6	113946102	89		chr6	113946102	2
chr6	113946103	89		chr6	113946103	2
chr6	113946104	89		chr6	113946104	2
chr6	113946105	89		chr6	113946105	2
chr6	113946106	89		chr6	113946106	2
chr6	113946107	89		chr6	113946107	2
chr6	113946108	89		chr6	113946108	2
chr6	113946109	89		chr6	113946109	2
chr6	113946110	89		chr6	113946110	2
chr6	113946111	89		chr6	113946111	2
chr6	113946112	89		chr6	113946112	2
chr6	113946113	89		chr6	113946113	2
chr6	113946114	89		chr6	113946114	2
chr6	113946115	89		chr6	113946115	2
chr6	113946116	89		chr6	113946116	2
chr6	113946117	89		chr6	113946117	2
chr6	113946118	89		chr6	113946118	2
chr6	113946119	89		chr6	113946119	2
chr6	113946120	88		chr6	113946120	2
chr6	113946121	88		chr6	113946121	2
chr6	113946122	88		chr6	113946122	2
chr6	113946123	88		chr6	113946123	2
chr6	113946124	88		chr6	113946124	2
chr6	113946125	88		chr6	113946125	2
chr6	113946126	88		chr6	113946126	2
chr6	113946127	88		chr6	113946127	2
chr6	113946128	88		chr6	113946128	2
chr6	113946129	88		chr6	113946129	2
chr6	113946130	88		chr6	113946130	2
chr6	113946131	88		chr6	113946131	2
chr6	113946132	88		chr6	113946132	2
chr6	113946133	88		chr6	113946133	2
chr6	113946134	88		chr6	113946134	2
chr6	113946135	88		chr6	113946135	2
chr6	113946136	88		chr6	113946136	2
chr6	113946137	88		chr6	113946137	2
chr6	113946138	88		chr6	113946138	2
chr6	113946139	88		chr6	113946139	2
chr6	113946140	88		chr6	113946140	2
chr6	113946141	88		chr6	113946141	2
chr6	113946142	88		chr6	113946142	2
chr6	113946143	88		chr6	113946143	2
chr6	113946144	89		chr6	113946144	2
chr6	113946145	89		chr6	113946145	2
chr6	113946146	89		chr6	113946146	2
chr6	113946147	89		chr6	113946147	2
chr6	113946148	89		chr6	113946148	2
chr6	113946149	89		chr6	113946149	2
chr6	113946150	89		chr6	113946150	2
chr6	113946151	89		chr6	113946151	2
chr6	113946152	89		chr6	113946152	2
chr6	113946153	89		chr6	113946153	2
chr6	113946154	89		chr6	113946154	2
chr6	113946155	89		chr6	113946155	2
chr6	113946156	89		chr6	113946156	2
chr6	113946157	89		chr6	113946157	2
chr6	113946158	89		chr6	113946158	2
chr6	113946159	89		chr6	113946159	2
chr6	113946160	89		chr6	113946160	2
chr6	113946161	89		chr6	113946161	2
chr6	113946162	89		chr6	113946162	2
chr6	113946163	89		chr6	113946163	2
chr6	113946164	89		chr6	113946164	2
chr6	113946165	89		chr6	113946165	2
chr6	113946166	89		chr6	113946166	2
chr6	113946167	89		chr6	113946167	2
chr6	113946168	89		chr6	113946168	2
chr6	113946169	89		chr6	113946169	2
chr6	113946170	89		chr6	113946170	2
chr6	113946171	89		chr6	113946171	2
chr6	113946172	89		chr6	113946172	2
chr6	113946173	89		chr6	113946173	2
chr6	113946174	89		chr6	113946174	2
chr6	113946175	89		chr6	113946175	2
chr6	113946176	89		chr6	113946176	2
chr6	113946177	89		chr6	113946177	2
chr6	113946178	89		chr6	113946178	2
chr6	113946179	89		chr6	113946179	2
chr6	113946180	89		chr6	113946180	2
chr6	113946181	89		chr6	113946181	2
chr6	113946182	89		chr6	113946182	2
chr6	113946183	89		chr6	113946183	2
chr6	113946184	89		chr6	113946184	2
chr6	113946185	89		chr6	113946185	2
chr6	113946186	89		chr6	113946186	2
chr6	113946187	89		chr6	113946187	2
chr6	113946188	89		chr6	113946188	2
chr6	113946189	89		chr6	113946189	2
chr6	113946190	89		chr6	113946190	2
chr6	113946191	89		chr6	113946191	2
chr6	113946192	89		chr6	113946192	2
chr6	113946193	89		chr6	113946193	2
chr6	113946194	89		chr6	113946194	2
chr6	113946195	89		chr6	113946195	2
chr6	113946196	89		chr6	113946196	2
chr6	113946197	89		chr6	113946197	2
chr6	113946198	89		chr6	113946198	2
chr6	113946199	89		chr6	113946199	2
chr6	113946200	89		chr6	113946200	2
chr6	113946201	89		chr6	113946201	2
chr6	113946202	89		chr6	113946202	2
chr6	113946203	89		chr6	113946203	2
chr6	113946204	88		chr6	113946204	2
chr6	113946205	88		chr6	113946205	2
chr6	113946206	88		chr6	113946206	2
chr6	113946207	88		chr6	113946207	2
chr6	113946208	88		chr6	113946208	2
chr6	113946209	88		chr6	113946209	2
chr6	113946210	88		chr6	113946210	2
chr6	113946211	88		chr6	113946211	2
chr6	113946212	88		chr6	113946212	2
chr6	113946213	88		chr6	113946213	2
chr6	113946214	88		chr6	113946214	2
chr6	113946215	88		chr6	113946215	2
chr6	113946216	88		chr6	113946216	2
chr6	113946217	88		chr6	113946217	2
chr6	113946218	88		chr6	113946218	2
chr6	113946219	88		chr6	113946219	2
chr6	113946220	88		chr6	113946220	2
chr6	113946221	88		chr6	113946221	2
chr6	113946222	88		chr6	113946222	2
chr6	113946223	88		chr6	113946223	2
chr6	113946224	88		chr6	113946224	2
chr6	113946225	88		chr6	113946225	2
chr6	113946226	88		chr6	113946226	2
chr6	113946227	88		chr6	113946227	2
chr6	113946228	88		chr6	113946228	2
chr6	113946229	88		chr6	113946229	2
chr6	113946230	88		chr6	113946230	2
chr6	113946231	88		chr6	113946231	2
chr6	113946232	88		chr6	113946232	2
chr6	113946233	88		chr6	113946233	2
chr6	113946234	88		chr6	113946234	2
chr6	113946235	88		chr6	113946235	2
chr6	113946236	88		chr6	113946236	2
chr6	113946237	88		chr6	113946237	2
chr6	113946238	88		chr6	113946238	2
chr6	113946239	88		chr6	113946239	2
chr6	113946240	88		chr6	113946240	2
chr6	113946241	88		chr6	113946241	2
chr6	113946242	88		chr6	113946242	2
chr6	113946243	88		chr6	113946243	2
chr6	113946244	88		chr6	113946244	2
chr6	113946245	88		chr6	113946245	2
chr6	113946246	88		chr6	113946246	2
chr6	113946247	88		chr6	113946247	2
chr6	113946248	88		chr6	113946248	2
chr6	113946249	88		chr6	113946249	2
chr6	113946250	88		chr6	113946250	2
chr6	113946251	88		chr6	113946251	2
chr6	113946252	88		chr6	113946252	2
chr6	113946253	88		chr6	113946253	2
chr6	113946254	88		chr6	113946254	2
chr6	113946255	88		chr6	113946255	2
chr6	113946256	88		chr6	113946256	2
chr6	113946257	88		chr6	113946257	2
chr6	113946258	88		chr6	113946258	2
chr6	113946259	88		chr6	113946259	2
chr6	113946260	88		chr6	113946260	2
chr6	113946261	88		chr6	113946261	2
chr6	113946262	88		chr6	113946262	2
chr6	113946263	88		chr6	113946263	2
chr6	113946264	88		chr6	113946264	2
chr6	113946265	88		chr6	113946265	2
chr6	113946266	88		chr6	113946266	2
chr6	113946267	88		chr6	113946267	2
chr6	113946268	88		chr6	113946268	2
chr6	113946269	88		chr6	113946269	2
chr6	113946270	88		chr6	113946270	2
chr6	113946271	88		chr6	113946271	2
chr6	113946272	88		chr6	113946272	2
chr6	113946273	88		chr6	113946273	2
chr6	113946274	88		chr6	113946274	2
chr6	113946275	88		chr6	113946275	2
chr6	113946276	88		chr6	113946276	2
chr6	113946277	88		chr6	113946277	2
chr6	113946278	88		chr6	113946278	2
chr6	113946279	88		chr6	113946279	2
chr6	113946280	88		chr6	113946280	2
chr6	113946281	88		chr6	113946281	2
chr6	113946282	88		chr6	113946282	2
chr6	113946283	88		chr6	113946283	2
chr6	113946284	88		chr6	113946284	2
chr6	113946285	88		chr6	113946285	2
chr6	113946286	88		chr6	113946286	2
chr6	113946287	88		chr6	113946287	2
chr6	113946288	88		chr6	113946288	2
chr6	113946289	88		chr6	113946289	2
chr6	113946290	88		chr6	113946290	2
chr6	113946291	88		chr6	113946291	2
chr6	113946292	88		chr6	113946292	2
chr6	113946293	88		chr6	113946293	2
chr6	113946294	88		chr6	113946294	2
chr6	113946295	88		chr6	113946295	2
chr6	113946296	88		chr6	113946296	2
chr6	113946297	88		chr6	113946297	2
chr6	113946298	88		chr6	113946298	2
chr6	113946299	88		chr6	113946299	2
chr6	113946300	88		chr6	113946300	2
chr6	113946301	88		chr6	113946301	2
chr6	113946302	88		chr6	113946302	2
chr6	113946303	88		chr6	113946303	2
chr6	113946304	88		chr6	113946304	2
chr6	113946305	88		chr6	113946305	2
chr6	113946306	88		chr6	113946306	2
chr6	113946307	88		chr6	113946307	2
chr6	113946308	88		chr6	113946308	2
chr6	113946309	88		chr6	113946309	2
chr6	113946310	88		chr6	113946310	2
chr6	113946311	88		chr6	113946311	2
chr6	113946312	88		chr6	113946312	2
chr6	113946313	88		chr6	113946313	2
chr6	113946314	88		chr6	113946314	2
chr6	113946315	88		chr6	113946315	2
chr6	113946316	88		chr6	113946316	2
chr6	113946317	88		chr6	113946317	2
chr6	113946318	88		chr6	113946318	2
chr6	113946319	88		chr6	113946319	2
chr6	113946320	88		chr6	113946320	2
chr6	113946321	88		chr6	113946321	2
chr6	113946322	88		chr6	113946322	2
chr6	113946323	88		chr6	113946323	2
chr6	113946324	88		chr6	113946324	2
chr6	113946325	88		chr6	113946325	2
chr6	113946326	88		chr6	113946326	2
chr6	113946327	88		chr6	113946327	2
chr6	113946328	88		chr6	113946328	2
chr6	113946329	89		chr6	113946329	2
chr6	113946330	89		chr6	113946330	2
chr6	113946331	89		chr6	113946331	2
chr6	113946332	89		chr6	113946332	2
chr6	113946333	89		chr6	113946333	2
chr6	113946334	89		chr6	113946334	2
chr6	113946335	89		chr6	113946335	2
chr6	113946336	89		chr6	113946336	2
chr6	113946337	89		chr6	113946337	2
chr6	113946338	89		chr6	113946338	2
chr6	113946339	89		chr6	113946339	2
chr6	113946340	89		chr6	113946340	2
chr6	113946341	89		chr6	113946341	2
chr6	113946342	89		chr6	113946342	2
chr6	113946343	89		chr6	113946343	2
chr6	113946344	89		chr6	113946344	2
chr6	113946345	89		chr6	113946345	2
chr6	113946346	89		chr6	113946346	2
chr6	113946347	89		chr6	113946347	2
chr6	113946348	89		chr6	113946348	2
chr6	113946349	89		chr6	113946349	2
chr6	113946350	89		chr6	113946350	2
chr6	113946351	89		chr6	113946351	2
chr6	113946352	89		chr6	113946352	2
chr6	113946353	89		chr6	113946353	2
chr6	113946354	89		chr6	113946354	2
chr6	113946355	89		chr6	113946355	2
chr6	113946356	89		chr6	113946356	2
chr6	113946357	89		chr6	113946357	2
chr6	113946358	89		chr6	113946358	2
chr6	113946359	89		chr6	113946359	2
chr6	113946360	89		chr6	113946360	2
chr6	113946361	89		chr6	113946361	2
chr6	113946362	89		chr6	113946362	2
chr6	113946363	89		chr6	113946363	2
chr6	113946364	89		chr6	113946364	2
chr6	113946365	89		chr6	113946365	2
chr6	113946366	89		chr6	113946366	2
chr6	113946367	89		chr6	113946367	2
chr6	113946368	89		chr6	113946368	2
chr6	113946369	89		chr6	113946369	2
chr6	113946370	89		chr6	113946370	2
chr6	113946371	89		chr6	113946371	2
chr6	113946372	89		chr6	113946372	2
chr6	113946373	89		chr6	113946373	2
chr6	113946374	89		chr6	113946374	2
chr6	113946375	89		chr6	113946375	2
chr6	113946376	89		chr6	113946376	2
chr6	113946377	89		chr6	113946377	2
chr6	113946378	89		chr6	113946378	2
chr6	113946379	89		chr6	113946379	2
chr6	113946380	89		chr6	113946380	2
chr6	113946381	89		chr6	113946381	2
chr6	113946382	89		chr6	113946382	2
chr6	113946383	89		chr6	113946383	2
chr6	113946384	89		chr6	113946384	2
chr6	113946385	89		chr6	113946385	2
chr6	113946386	89		chr6	113946386	2
chr6	113946387	89		chr6	113946387	2
chr6	113946388	89		chr6	113946388	2
chr6	113946389	88		chr6	113946389	2
chr6	113946390	88		chr6	113946390	2
chr6	113946391	88		chr6	113946391	2
chr6	113946392	88		chr6	113946392	2
chr6	113946393	88		chr6	113946393	2
chr6	113946394	88		chr6	113946394	2
chr6	113946395	88		chr6	113946395	2
chr6	113946396	88		chr6	113946396	2
chr6	113946397	88		chr6	113946397	2
chr6	113946398	88		chr6	113946398	2
chr6	113946399	88		chr6	113946399	2
chr6	113946400	88		chr6	113946400	2
chr6	113946401	90		chr6	113946401	2
chr6	113946402	90		chr6	113946402	2
chr6	113946403	90		chr6	113946403	2
chr6	113946404	90		chr6	113946404	2
chr6	113946405	90		chr6	113946405	2
chr6	113946406	90		chr6	113946406	2
chr6	113946407	90		chr6	113946407	2
chr6	113946408	90		chr6	113946408	2
chr6	113946409	90		chr6	113946409	2
chr6	113946410	90		chr6	113946410	2
chr6	113946411	90		chr6	113946411	2
chr6	113946412	90		chr6	113946412	2
chr6	113946413	91		chr6	113946413	2
chr6	113946414	91		chr6	113946414	2
chr6	113946415	91		chr6	113946415	2
chr6	113946416	91		chr6	113946416	2
chr6	113946417	91		chr6	113946417	2
chr6	113946418	91		chr6	113946418	2
chr6	113946419	92		chr6	113946419	2
chr6	113946420	92		chr6	113946420	2
chr6	113946421	92		chr6	113946421	2
chr6	113946422	92		chr6	113946422	2
chr6	113946423	92		chr6	113946423	2
chr6	113946424	92		chr6	113946424	2
chr6	113946425	92		chr6	113946425	2
chr6	113946426	92		chr6	113946426	2
chr6	113946427	92		chr6	113946427	2
chr6	113946428	92		chr6	113946428	2
chr6	113946429	92		chr6	113946429	2
chr6	113946430	92		chr6	113946430	2
chr6	113946431	92		chr6	113946431	2
chr6	113946432	92		chr6	113946432	2
chr6	113946433	92		chr6	113946433	2
chr6	113946434	92		chr6	113946434	2
chr6	113946435	92		chr6	113946435	2
chr6	113946436	92		chr6	113946436	2
chr6	113946437	92		chr6	113946437	2
chr6	113946438	92		chr6	113946438	2
chr6	113946439	92		chr6	113946439	2
chr6	113946440	92		chr6	113946440	2
chr6	113946441	92		chr6	113946441	2
chr6	113946442	92		chr6	113946442	2
chr6	113946443	92		chr6	113946443	2
chr6	113946444	92		chr6	113946444	2
chr6	113946445	91		chr6	113946445	2
chr6	113946446	92		chr6	113946446	2
chr6	113946447	91		chr6	113946447	2
chr6	113946448	91		chr6	113946448	2
chr6	113946449	92		chr6	113946449	2
chr6	113946450	92		chr6	113946450	2
chr6	113946451	92		chr6	113946451	2
chr6	113946452	92		chr6	113946452	2
chr6	113946453	90		chr6	113946453	2
chr6	113946454	90		chr6	113946454	2
chr6	113946455	90		chr6	113946455	2
chr6	113946456	90		chr6	113946456	2
chr6	113946457	90		chr6	113946457	2
chr6	113946458	90		chr6	113946458	2
chr6	113946459	90		chr6	113946459	2
chr6	113946460	90		chr6	113946460	2
chr6	113946461	90		chr6	113946461	2
chr6	113946462	90		chr6	113946462	2
chr6	113946463	90		chr6	113946463	2
chr6	113946464	90		chr6	113946464	2
chr6	113946465	90		chr6	113946465	2
chr6	113946466	90		chr6	113946466	2
chr6	113946467	90		chr6	113946467	2
chr6	113946468	90		chr6	113946468	2
chr6	113946469	90		chr6	113946469	2
chr6	113946470	90		chr6	113946470	2
chr6	113946471	90		chr6	113946471	2
chr6	113946472	90		chr6	113946472	2
chr6	113946473	89		chr6	113946473	2
chr6	113946474	89		chr6	113946474	2
chr6	113946475	89		chr6	113946475	2
chr6	113946476	89		chr6	113946476	2
chr6	113946477	89		chr6	113946477	2
chr6	113946478	89		chr6	113946478	2
chr6	113946479	88		chr6	113946479	2
chr6	113946480	88		chr6	113946480	2
chr6	113946481	88		chr6	113946481	2
chr6	113946482	88		chr6	113946482	2
chr6	113946483	88		chr6	113946483	2
chr6	113946484	88		chr6	113946484	2
chr6	113946485	88		chr6	113946485	2
chr6	113946486	88		chr6	113946486	2
chr6	113946487	88		chr6	113946487	2
chr6	113946488	88		chr6	113946488	2
chr6	113946489	88		chr6	113946489	2
chr6	113946490	88		chr6	113946490	2
chr6	113946491	88		chr6	113946491	2
chr6	113946492	88		chr6	113946492	2
chr6	113946493	88		chr6	113946493	2
chr6	113946494	88		chr6	113946494	2
chr6	113946495	88		chr6	113946495	2
chr6	113946496	88		chr6	113946496	2
chr6	113946497	88		chr6	113946497	2
chr6	113946498	88		chr6	113946498	2
chr6	113946499	88		chr6	113946499	2
chr6	113946500	88		chr6	113946500	2
chr6	113946501	88		chr6	113946501	2
chr6	113946502	88		chr6	113946502	2
chr6	113946503	88		chr6	113946503	2
chr6	113946504	88		chr6	113946504	2
chr6	113946505	88		chr6	113946505	2
chr6	113946506	88		chr6	113946506	2
chr6	113946507	88		chr6	113946507	2
chr6	113946508	88		chr6	113946508	2
chr6	113946509	88		chr6	113946509	2
chr6	113946510	88		chr6	113946510	2
chr6	113946511	88		chr6	113946511	2
chr6	113946512	88		chr6	113946512	2
chr6	113946513	88		chr6	113946513	2
chr6	113946514	88		chr6	113946514	2
chr6	113946515	88		chr6	113946515	2
chr6	113946516	88		chr6	113946516	2
chr6	113946517	88		chr6	113946517	2
chr6	113946518	88		chr6	113946518	2
chr6	113946519	88		chr6	113946519	2
chr6	113946520	88		chr6	113946520	2
chr6	113946521	88		chr6	113946521	2
chr6	113946522	88		chr6	113946522	2
chr6	113946523	88		chr6	113946523	2
chr6	113946524	88		chr6	113946524	2
chr6	113946525	88		chr6	113946525	2
chr6	113946526	88		chr6	113946526	2
chr6	113946527	88		chr6	113946527	2
chr6	113946528	88		chr6	113946528	2
chr6	113946529	88		chr6	113946529	2
chr6	113946530	88		chr6	113946530	2
chr6	113946531	88		chr6	113946531	2
chr6	113946532	88		chr6	113946532	2
chr6	113946533	88		chr6	113946533	2
chr6	113946534	88		chr6	113946534	2
chr6	113946535	88		chr6	113946535	2
chr6	113946536	88		chr6	113946536	2
chr6	113946537	88		chr6	113946537	2
chr6	113946538	88		chr6	113946538	2
chr6	113946539	88		chr6	113946539	2
chr6	113946540	88		chr6	113946540	2
chr6	113946541	88		chr6	113946541	2
chr6	113946542	88		chr6	113946542	2
chr6	113946543	88		chr6	113946543	2
chr6	113946544	88		chr6	113946544	2
chr6	113946545	88		chr6	113946545	2
chr6	113946546	88		chr6	113946546	2
chr6	113946547	88		chr6	113946547	2
chr6	113946548	88		chr6	113946548	2
chr6	113946549	88		chr6	113946549	2
chr6	113946550	88		chr6	113946550	2
chr6	113946551	88		chr6	113946551	2
chr6	113946552	88		chr6	113946552	2
chr6	113946553	88		chr6	113946553	2
chr6	113946554	88		chr6	113946554	2
chr6	113946555	88		chr6	113946555	2
chr6	113946556	88		chr6	113946556	2
chr6	113946557	88		chr6	113946557	2
chr6	113946558	88		chr6	113946558	2
chr6	113946559	88		chr6	113946559	2
chr6	113946560	88		chr6	113946560	2
chr6	113946561	88		chr6	113946561	2
chr6	113946562	88		chr6	113946562	2
chr6	113946563	88		chr6	113946563	2
chr6	113946564	88		chr6	113946564	2
chr6	113946565	88		chr6	113946565	2
chr6	113946566	88		chr6	113946566	2
chr6	113946567	88		chr6	113946567	2
chr6	113946568	88		chr6	113946568	2
chr6	113946569	88		chr6	113946569	2
chr6	113946570	88		chr6	113946570	2
chr6	113946571	88		chr6	113946571	2
chr6	113946572	88		chr6	113946572	2
chr6	113946573	88		chr6	113946573	2
chr6	113946574	88		chr6	113946574	2
chr6	113946575	88		chr6	113946575	2
chr6	113946576	88		chr6	113946576	2
chr6	113946577	88		chr6	113946577	2
chr6	113946578	88		chr6	113946578	2
chr6	113946579	88		chr6	113946579	2
chr6	113946580	88		chr6	113946580	2
chr6	113946581	88		chr6	113946581	2
chr6	113946582	88		chr6	113946582	2
chr6	113946583	88		chr6	113946583	2
chr6	113946584	88		chr6	113946584	2
chr6	113946585	88		chr6	113946585	2
chr6	113946586	88		chr6	113946586	2
chr6	113946587	88		chr6	113946587	2
chr6	113946588	88		chr6	113946588	2
chr6	113946589	88		chr6	113946589	2
chr6	113946590	88		chr6	113946590	2
chr6	113946591	88		chr6	113946591	2
chr6	113946592	88		chr6	113946592	2
chr6	113946593	88		chr6	113946593	2
chr6	113946594	88		chr6	113946594	2
chr6	113946595	88		chr6	113946595	2
chr6	113946596	88		chr6	113946596	2
chr6	113946597	88		chr6	113946597	2
chr6	113946598	88		chr6	113946598	2
chr6	113946599	88		chr6	113946599	2
chr6	113946600	88		chr6	113946600	2
chr6	113946601	88		chr6	113946601	2
chr6	113946602	88		chr6	113946602	2
chr6	113946603	88		chr6	113946603	2
chr6	113946604	88		chr6	113946604	2
chr6	113946605	88		chr6	113946605	2
chr6	113946606	88		chr6	113946606	2
chr6	113946607	88		chr6	113946607	2
chr6	113946608	88		chr6	113946608	2
chr6	113946609	88		chr6	113946609	2
chr6	113946610	88		chr6	113946610	2
chr6	113946611	88		chr6	113946611	2
chr6	113946612	88		chr6	113946612	2
chr6	113946613	88		chr6	113946613	2
chr6	113946614	88		chr6	113946614	2
chr6	113946615	88		chr6	113946615	2
chr6	113946616	88		chr6	113946616	2
chr6	113946617	88		chr6	113946617	2
chr6	113946618	88		chr6	113946618	2
chr6	113946619	88		chr6	113946619	2
chr6	113946620	88		chr6	113946620	2
chr6	113946621	88		chr6	113946621	2
chr6	113946622	88		chr6	113946622	2
chr6	113946623	88		chr6	113946623	2
chr6	113946624	88		chr6	113946624	2
chr6	113946625	89		chr6	113946625	2
chr6	113946626	89		chr6	113946626	2
chr6	113946627	89		chr6	113946627	2
chr6	113946628	89		chr6	113946628	2
chr6	113946629	89		chr6	113946629	2
chr6	113946630	89		chr6	113946630	2
chr6	113946631	89		chr6	113946631	2
chr6	113946632	89		chr6	113946632	2
chr6	113946633	90		chr6	113946633	2
chr6	113946634	90		chr6	113946634	2
chr6	113946635	90		chr6	113946635	2
chr6	113946636	90		chr6	113946636	2
chr6	113946637	90		chr6	113946637	2
chr6	113946638	90		chr6	113946638	2
chr6	113946639	90		chr6	113946639	2
chr6	113946640	90		chr6	113946640	2
chr6	113946641	90		chr6	113946641	2
chr6	113946642	90		chr6	113946642	2
chr6	113946643	90		chr6	113946643	2
chr6	113946644	90		chr6	113946644	2
chr6	113946645	90		chr6	113946645	2
chr6	113946646	90		chr6	113946646	2
chr6	113946647	90		chr6	113946647	2
chr6	113946648	90		chr6	113946648	2
chr6	113946649	90		chr6	113946649	2
chr6	113946650	90		chr6	113946650	2
chr6	113946651	90		chr6	113946651	2
chr6	113946652	90		chr6	113946652	2
chr6	113946653	90		chr6	113946653	2
chr6	113946654	90		chr6	113946654	2
chr6	113946655	90		chr6	113946655	2
chr6	113946656	90		chr6	113946656	2
chr6	113946657	90		chr6	113946657	2
chr6	113946658	90		chr6	113946658	2
chr6	113946659	90		chr6	113946659	2
chr6	113946660	90		chr6	113946660	2
chr6	113946661	90		chr6	113946661	2
chr6	113946662	90		chr6	113946662	2
chr6	113946663	90		chr6	113946663	2
chr6	113946664	90		chr6	113946664	2
chr6	113946665	90		chr6	113946665	2
chr6	113946666	90		chr6	113946666	2
chr6	113946667	90		chr6	113946667	2
chr6	113946668	92		chr6	113946668	2
chr6	113946669	92		chr6	113946669	2
chr6	113946670	92		chr6	113946670	2
chr6	113946671	92		chr6	113946671	2
chr6	113946672	92		chr6	113946672	2
chr6	113946673	92		chr6	113946673	2
chr6	113946674	92		chr6	113946674	2
chr6	113946675	95		chr6	113946675	2
chr6	113946676	95		chr6	113946676	2
chr6	113946677	95		chr6	113946677	2
chr6	113946678	95		chr6	113946678	2
chr6	113946679	95		chr6	113946679	2
chr6	113946680	95		chr6	113946680	2
chr6	113946681	95		chr6	113946681	2
chr6	113946682	95		chr6	113946682	2
chr6	113946683	95		chr6	113946683	2
chr6	113946684	95		chr6	113946684	2
chr6	113946685	95		chr6	113946685	2
chr6	113946686	95		chr6	113946686	2
chr6	113946687	95		chr6	113946687	2
chr6	113946688	95		chr6	113946688	2
chr6	113946689	95		chr6	113946689	2
chr6	113946690	95		chr6	113946690	2
chr6	113946691	95		chr6	113946691	2
chr6	113946692	95		chr6	113946692	2
chr6	113946693	94		chr6	113946693	2
chr6	113946694	94		chr6	113946694	2
chr6	113946695	94		chr6	113946695	2
chr6	113946696	94		chr6	113946696	2
chr6	113946697	94		chr6	113946697	2
chr6	113946698	94		chr6	113946698	2
chr6	113946699	94		chr6	113946699	2
chr6	113946700	94		chr6	113946700	2
chr6	113946701	94		chr6	113946701	2
chr6	113946702	94		chr6	113946702	2
chr6	113946703	94		chr6	113946703	2
chr6	113946704	95		chr6	113946704	2
chr6	113946705	95		chr6	113946705	2
chr6	113946706	95		chr6	113946706	2
chr6	113946707	95		chr6	113946707	2
chr6	113946708	95		chr6	113946708	2
chr6	113946709	95		chr6	113946709	2
chr6	113946710	95		chr6	113946710	2
chr6	113946711	95		chr6	113946711	2
chr6	113946712	95		chr6	113946712	2
chr6	113946713	95		chr6	113946713	2
chr6	113946714	95		chr6	113946714	2
chr6	113946715	95		chr6	113946715	2
chr6	113946716	95		chr6	113946716	2
chr6	113946717	95		chr6	113946717	2
chr6	113946718	95		chr6	113946718	2
chr6	113946719	95		chr6	113946719	2
chr6	113946720	93		chr6	113946720	2
chr6	113946721	93		chr6	113946721	2
chr6	113946722	93		chr6	113946722	2
chr6	113946723	93		chr6	113946723	2
chr6	113946724	93		chr6	113946724	2
chr6	113946725	93		chr6	113946725	2
chr6	113946726	92		chr6	113946726	2
chr6	113946727	90		chr6	113946727	2
chr6	113946728	89		chr6	113946728	2
chr6	113946729	89		chr6	113946729	2
chr6	113946730	89		chr6	113946730	2
chr6	113946731	89		chr6	113946731	2
chr6	113946732	89		chr6	113946732	2
chr6	113946733	89		chr6	113946733	2
chr6	113946734	89		chr6	113946734	2
chr6	113946735	89		chr6	113946735	2
[truncated: 24,542 more rows]

## Sheet: Figure 3d+e
Barcode	X Coord	Y Coord	LINC002541 Expression	Keratinized Keratinocytes	Differentiated Keratinocytes	Basal Keratinocytes	Eccrine Cells	Fibroblasts	Pericytes	Melanocytes	Endothelial Cells	L Endothelial Cells	Nerve Cells	Myeloid Cells	Mast Cells	T Cells
AAACCGGGTAGGTACC-1	167.4	326.7	0	0.0346315	0.255787	0.0358322	0.0739425	0.18923	0.0840417	0.0509836	0.112153	0.0850961	0.00795648	0.0570821	0.00132587	0.0119379
AAACCGTTCGTCCAGG-1	220.8	393.3	0	0.0114442	0.0824387	0.0404253	0.0409339	0.242975	0.0458001	0.0042938	0.164523	0.0237799	0.0151849	0.241989	3.13645e-05	0.0861818
AAACCTCATGAAGTTG-1	132.9	293.4	0	0.0233454	0.0260926	0.00113563	0.00319302	0.197644	0.13948	0.0165409	0.550748	0.00342561	0.0228312	0.0155221	2.79744e-05	1.34593e-05
AAACGAGACGGTTGAT-1	362.7	280.2	0	0.0347111	0.00254128	6.88922e-05	0.0035824	0.7718	0.147731	0.0183268	0.00693859	0.00611362	0.00804628	7.28309e-06	0.000131725	9.89624e-07
AAACTTGCAAACGTAT-1	132.9	346.5	0	0.674237	0.309367	0.00923005	0.00560876	0.000260442	8.49195e-05	0.000220612	9.14648e-05	8.45607e-05	0.000479987	0.000298367	2.22418e-06	3.44436e-05
AAAGACTGGGCGCTTT-1	117.6	240	0	0.0155579	0.0448967	0.00346698	0.0220229	0.669579	0.101312	0.00454412	0.0807597	0.0157352	0.0024776	0.0356513	0.000433569	0.00356243
AAAGGCTCTCGCGCCG-1	270.6	413.1	0	0.0623277	0.409528	0.0452156	0.0123965	0.333902	0.00466943	0.00887212	0.0198112	0.00739664	0.00605051	0.0871242	2.2459e-05	0.0026839
AAAGGGATGTAGCAAG-1	297.6	206.7	0	0.0159687	0.0589889	0.0102178	0.0800553	0.0176661	0.291474	0.0319944	0.256093	0.115607	0.00254722	0.0583519	3.98264e-05	0.0609951
AAAGGGCAGCTTGAAT-1	159.9	206.7	0	0.000420054	0.00261717	0.00110252	0.0475262	0.475082	0.0468306	0.0107267	0.149147	0.0147999	0.0123277	0.132526	0.0972205	0.00967449
AAAGTAGCATTGCTCA-1	163.5	386.4	0	0.546052	0.341923	0.0286093	0.0222592	0.00543836	0.000912567	0.0132179	0.00182282	0.000633506	0.00913469	0.0295628	5.51965e-05	0.000379358
AAAGTCGACCCTCAGT-1	117.6	293.4	0	0.021995	0.034214	0.00364135	0.0165269	0.336771	0.14006	0.00280362	0.23584	0.00812266	0.00523951	0.174373	3.88306e-05	0.0203746
AAATACCTATAAGCAT-1	324.3	360	0	0.00157708	5.40693e-06	2.32502e-07	0.304767	0.320249	0.313156	0.000182453	0.0360211	9.93927e-05	0.00213048	0.0217907	2.06097e-05	3.01796e-08
AAATCGTGTACCACAA-1	274.5	339.9	0	0.0184308	0.0436572	0.00914361	0.526068	0.135381	0.129485	0.0056957	0.0973159	0.00864922	0.0124069	0.0104249	0.000389118	0.00295199
AAATGGTCAATGTGCC-1	255.6	266.7	0	0.28998	0.0182165	0.00296545	0.309795	0.0502584	0.20308	0.000640035	0.107173	0.0177684	0.0001161	2.324e-09	1.50653e-06	5.75691e-06
AAATTAACGGGTAGCT-1	282.3	273.3	0	6.4318e-08	1.92863e-08	2.75731e-09	0.903866	0.00727835	0.0685246	0.000831945	0.000342732	0.00125085	0.00221493	0.0156857	5.00788e-06	2.29432e-08
AAATTAATAAGCGCGA-1	75.6	259.8	0	0.348896	0.471588	0.0383088	0.0507909	0.0134996	0.0167644	0.00875884	0.00351904	0.013801	0.0117658	0.0206858	0.000594389	0.00102744
AAATTACCTATCGATG-1	420	220.2	0	0.104827	0.000822659	0.000615409	0.00249949	0.36024	0.147169	0.00159504	0.0760573	0.188396	0.0242881	0.00236377	0.0444418	0.0466833
AAATTGATAGTCCTTT-1	178.8	413.1	0	0.768831	0.0203494	0.00246688	0.0403791	0.0116533	0.00506981	0.0282239	0.00873214	0.0222774	0.0105148	0.0686724	2.37902e-05	0.0128057
AAATTTGCGGGTGTGG-1	186.6	360	0	0.103131	0.313292	0.0132921	0.0209907	0.183393	0.140786	0.00450783	0.0835312	0.0450987	0.00855022	0.0814206	7.64657e-05	0.00193054
AACAACTGGTAGTTGC-1	221.1	233.4	0	0.129282	0.149551	0.00500711	0.0386831	0.110489	0.302947	0.0265866	0.0892464	0.0505003	0.0155783	0.0818869	4.64279e-09	0.000242475
AACAATTACTCTACGC-1	156	240	0	2.43761e-06	7.85821e-06	5.54667e-07	0.000496145	0.243155	0.734595	9.06815e-05	0.00222488	5.76972e-05	0.00312893	0.0159501	0.000284094	6.25534e-06
AACACGAGACGCGGCC-1	140.7	346.5	0	0.0783941	0.328144	0.12487	0.190608	0.0445444	0.0051792	0.0389441	0.0431749	0.0048825	0.0134575	0.0947159	9.96785e-05	0.0329862
AACAGGATGGGCCGCG-1	178.8	240	0	0.00482353	0.0184525	0.00152153	0.407862	0.0607762	0.43578	0.00125146	0.0290355	0.000569322	0.00185226	0.0351744	0.00277691	0.000123621
AACATATCAACTGGTG-1	439.2	226.8	0	0.0892965	0.00130935	3.00391e-05	0.0040518	0.21404	0.524164	0.000994849	0.0587412	0.00516067	0.0363295	0.0658781	1.54801e-07	3.69999e-06
AACCAAGACTTCTCTG-1	152.1	286.5	0	4.35121e-08	3.01975e-09	5.50286e-11	6.42092e-09	1.41955e-05	0.999985	3.91299e-11	1.62735e-09	9.52865e-13	5.1432e-07	4.28594e-10	2.87739e-13	5.95878e-13
AACGATATGTCAACTG-1	351.3	206.7	0	4.63196e-08	3.4602e-08	4.28225e-08	9.28164e-06	0.835581	0.0180182	0.0122791	0.0009939	0.0100302	0.00782561	0.0434558	0.0716647	0.000142483
AACGCGGTCTCCAGCC-1	309	200.1	0	0.000235724	0.000141795	3.85115e-05	0.000437422	0.681733	0.110174	0.00609868	0.0975158	0.0633788	0.0081712	0.0301861	0.00180188	8.69913e-05
AACGGCCATCTCCGGT-1	209.4	360	0	0.0608492	0.109656	0.000942364	0.0165094	0.330792	0.159959	0.0164001	0.164876	0.0043081	0.00383909	0.131854	1.46655e-05	2.5921e-07
AACGTACTGTGGGTAC-1	221.1	366.6	0	0.0412999	0.050547	0.00037224	0.00507693	0.369131	0.264003	0.00122882	0.160117	0.00127852	0.00687055	0.100069	1.23429e-07	6.51774e-06
AACGTCAGACTAGTGG-1	213.3	206.7	0	0.0855726	0.0418968	0.00206631	0.127487	0.370447	0.170931	0.000908593	0.135233	0.00106655	0.025501	0.0259379	2.07956e-06	0.0129496
AACTAGGCTTGGGTGT-1	293.7	413.4	0	0.0615628	0.271597	0.0272857	0.0474798	0.352681	0.0158165	0.0377761	0.0198008	0.017705	0.00984503	0.131587	0.000430554	0.00643287
AACTCAAGTTAATTGC-1	228.6	300	0	0.0653431	0.121781	0.0230842	0.0964832	0.104894	0.219771	2.52955e-05	0.121545	0.0229399	0.0366077	0.0109921	0.0169825	0.159552
AACTCTCAATAGAGCG-1	416.1	280.2	0	0.296587	0.122832	0.0762369	0.0175127	0.394189	0.00704129	0.00954928	0.005341	0.000476624	0.0697352	4.39337e-05	0.000237514	0.000217223
AACTCTCAGTGTGCTC-1	217.2	399.9	0	0.0482048	0.185996	0.0272291	0.0271348	0.340562	0.0413964	0.0385625	0.141452	0.0592225	0.0229577	0.0655288	0.000106287	0.00164836
AACTGGGTCCCGACGT-1	312.9	180	0	0.0421378	0.0715375	0.0240355	0.0354782	0.45202	0.275951	0.00593623	0.0361742	0.0114098	0.000990527	0.038232	1.21051e-05	0.00608514
AACTTGCCCGTATGCA-1	163.5	240	0	0.000500891	8.09537e-05	3.24653e-06	0.0165204	0.0666623	0.883674	0.000693035	0.00010048	9.54149e-07	0.00121751	0.0305272	1.57936e-05	3.30007e-06
AACTTTACGGGAGCTT-1	87	253.2	0	0.0858052	0.564572	0.102447	0.0371489	0.03546	0.11091	0.00299316	0.0215791	0.00553305	0.00923395	0.0226842	0.000143823	0.00148949
AAGAGATGAATCGGTA-1	163.5	226.8	0	8.03316e-07	1.21427e-07	5.806e-08	0.850615	0.0084793	0.135339	4.54612e-05	0.00177667	8.55251e-05	0.00359969	5.83077e-05	2.18135e-08	9.35179e-08
AAGAGCTCTTTATCGG-1	354.9	280.2	0	0.0307298	0.0288719	0.011598	0.265775	0.331767	0.0713634	0.00309698	0.109961	0.126289	0.0131485	0.00268116	0.000131319	0.00458664
AAGAGGATGTACGCGA-1	171.3	306.6	0	0.143855	0.449089	0.03112	0.0189115	0.110018	0.0908788	0.0156111	0.00562756	0.0656548	0.0581247	0.00857286	9.27916e-05	0.00244338
AAGAGGCATGGATCGC-1	366.6	286.8	0	0.000661343	2.62715e-06	4.26009e-07	0.000131401	0.373386	0.598878	0.00061298	0.00116357	0.00327102	0.0194445	0.00239574	5.20387e-05	6.59911e-08
AAGGAGCGGTTGGTGC-1	243.9	233.4	0	0.12184	0.00575763	6.14388e-05	0.244293	0.449384	0.0437064	0.00250466	0.0162685	0.0143674	0.0278045	0.074011	8.30882e-08	1.34438e-06
AAGGCGCGTAAAGCTT-1	205.8	206.7	0	0.0845953	6.37098e-05	8.44958e-08	0.0139244	0.310474	0.0452929	4.90885e-06	0.249318	0.000584334	0.254364	0.0413625	1.49056e-05	5.64011e-11
AAGGCTGTGCTCATCG-1	236.4	246.6	0	0.0751649	0.0410687	0.000579016	0.0102222	0.289461	0.132678	0.0130446	0.0547058	0.0212035	0.26919	0.0926181	6.35085e-05	1.00683e-06
AAGGGACAGATTCTGT-1	412.5	220.2	0	0.125392	0.00146766	0.00014348	0.00109052	0.552347	0.185071	3.08159e-05	0.0382167	0.0957484	0.000377669	4.73651e-11	5.03449e-06	0.000110017
AAGTAGAAGACCGGGT-1	240.3	173.4	0	0.0103556	0.000541181	2.67924e-06	4.07927e-05	0.19893	0.751783	0.00041516	0.0174951	0.00271626	0.0177196	1.18077e-12	1.56534e-14	4.91145e-10
AAGTAGTGACGCGAGG-1	178.8	266.7	0	0.00415772	0.000102622	1.17142e-06	0.000677405	0.279079	0.654712	7.34012e-06	6.72031e-05	8.46284e-07	0.0110754	0.0500305	4.87083e-06	8.36574e-05
AAGTGACGACCGAATT-1	156	319.8	0	0.032543	0.0148726	0.00065201	0.00692168	0.336891	0.145878	0.00625963	0.279022	0.0025661	0.00711186	0.167006	0.000155101	0.000121213
AAGTGCGTTAGAATCT-1	163.5	373.2	0	0.218728	0.626469	0.0851931	0.0292684	0.00402693	0.000687353	0.0187031	0.000822883	0.00130418	0.0136252	0.00100559	1.86783e-05	0.000147371
AAGTTCGGCCAACAGG-1	190.2	353.1	0	0.134517	0.31444	0.00435219	0.0023685	0.371003	0.0628745	0.00607078	0.0312401	0.0106397	0.00559814	0.0568401	2.17829e-06	5.31322e-05
AATAACAACGCTCGGC-1	175.2	286.5	0	0.0164802	0.00458509	0.0033369	0.00691864	0.204655	0.299457	8.73781e-05	0.269733	0.0543098	0.0295286	0.0235237	0.000327627	0.0870568
AATAACACTAGAACAA-1	205.5	393.3	0	0.0992444	0.449821	0.0428166	0.0411279	0.11658	0.00926551	0.0281858	0.0247727	0.0401216	0.0209991	0.12055	0.000165868	0.00635011
AATAGAACAGAGTGGC-1	236.4	393.3	0	0.031357	0.438738	0.0527946	0.0693158	0.165318	0.0222478	0.0154059	0.0628437	0.0276102	0.0194077	0.0695359	6.43697e-05	0.0253608
AATAGTCCGTCCCGAC-1	278.4	426.6	0	0.300089	0.623389	0.0265474	0.00920265	0.00555447	0.00131125	0.00801898	0.00133841	0.00340841	0.0149303	0.00616847	1.93142e-05	2.25757e-05
AATATCGAGGGTTCTC-1	447	226.8	0	0.0538919	0.000690441	0.000371521	0.00530739	0.570753	0.187253	0.0168875	0.0172447	0.0242131	0.0155691	0.0548068	0.0502785	0.00273293
AATATTGGAGTATTGA-1	144.3	286.5	0	0.0199992	0.0393268	0.000756633	0.0244073	0.357475	0.452337	0.00680808	0.000170072	4.08345e-06	0.0102296	0.0842492	0.00363602	0.000600943
AATCCAAGGGCCTGAG-1	240.3	133.5	0	0.0137164	7.04349e-06	2.09128e-07	1.84273e-05	0.971005	1.61132e-06	0.000549294	0.000643991	4.51912e-05	0.013973	3.93667e-05	3.87723e-11	1.15974e-07
AATCGCCTCAGCGCCA-1	362.7	306.6	0	0.0242274	0.000575078	2.34127e-05	0.11982	0.406997	0.405784	5.20852e-05	0.00345433	0.00176579	0.00200172	0.0242241	7.42248e-05	0.0110009
AATCTATGCCGGAGCC-1	481.5	220.2	0	0.178217	0.0109236	0.00103204	0.0055914	0.714452	0.0103795	0.0175746	2.79792e-05	1.34888e-05	0.0135051	0.0299868	0.0182959	8.65212e-07
AATCTCTACTGTGGTT-1	98.4	300	0	0.212911	0.713271	0.0473774	0.0084618	0.00286035	0.000792003	0.00562864	0.000334151	0.00110411	0.00631606	0.000777779	1.82207e-05	0.000146868
AATCTGCGTTGGGACG-1	412.5	260.1	0	0.370857	0.136439	0.0256328	0.0369154	0.314582	0.0190369	2.55582e-05	0.013241	0.0734432	0.000103506	1.05239e-07	8.41701e-08	0.00972343
AATGACAGCAATGTCT-1	174.9	366.6	0	0.0247879	0.0112785	0.00434789	0.0061467	0.470541	0.0377633	0.00417159	0.110077	0.00208296	0.0289374	0.293617	0.00052965	0.0057193
AATGACGTAGGATGTC-1	358.8	339.9	0	0.437684	0.331662	0.0142607	0.0214419	0.12833	0.0281746	0.0197821	0.00375379	0.00189445	0.00262665	0.00949815	1.9682e-05	0.000872205
AATGACTGTCAGCCGG-1	240.3	200.1	0	0.0256858	0.00174077	0.00305995	0.00733415	0.181756	0.632573	0.00034188	0.0563992	5.86113e-05	0.000376256	0.055407	0.00540284	0.0298642
AATGATGCGACTCCTG-1	447	213.6	0	0.00733098	2.0141e-06	2.5793e-07	0.000254596	0.723346	0.240201	0.00789036	0.00136013	1.4178e-05	0.0150412	0.00447212	8.68944e-05	1.75924e-09
AATGCAACCGGGTACC-1	286.2	213.3	0	0.189156	0.0367606	0.00322972	0.00157105	0.293885	0.116422	0.0478896	0.0498759	0.0368694	0.00222247	0.0651864	8.01078e-07	0.15693
AATGGTCCACCGTTCA-1	121.5	246.6	0	0.0231334	0.022885	0.00302316	0.0115069	0.458951	0.225477	0.00541522	0.162683	0.0242205	0.00810572	0.0537997	2.77904e-05	0.00077163
AATTAAAGGTCGGCGT-1	251.7	313.2	0	0.0267004	0.0766271	0.0186757	0.238445	0.229068	0.274656	0.0607376	0.0120772	0.00721998	0.00460923	0.050493	0.000260395	0.000429998
AATTAGCGCTGCAGCG-1	301.2	386.7	0	0.0830125	0.26138	0.00992181	0.0138289	0.219979	0.0225066	0.0015719	0.176711	0.00827098	0.000611179	0.201423	0.000157679	0.000625337
AATTCTAGAGTTAGGC-1	301.2	373.2	0	0.0522109	0.315007	0.0605698	0.0581	0.324966	0.0246441	0.0745372	0.0360507	0.0186033	0.0286569	0.00223804	0.000289243	0.00412647
AATTGAACGCTCTGGT-1	378	346.8	0	0.182693	0.198918	0.163108	0.0655707	0.130619	0.023571	0.0062271	0.0830245	0.0439943	0.000854268	0.0198557	0.000144301	0.0814196
ACAACAGCATGAGCTA-1	336	260.1	0	0.14106	0.221716	0.0700125	0.232028	0.0777467	0.000612604	0.000817035	0.153149	0.0852461	0.00608608	4.91273e-07	0.000109507	0.0114165
ACAACGGTCCCTGCGA-1	175.2	193.5	0	0.000118482	0.000392845	8.32628e-05	0.303757	0.242555	0.320895	0.00138535	0.0350634	0.0255075	0.0159446	0.0517202	0.0023029	0.000274728
ACAAGCAGTGCCTAGC-1	159.9	246.6	0	0.000136508	3.29541e-06	8.8718e-07	0.0016002	0.0931946	0.88859	5.72249e-05	0.000259845	3.33605e-07	0.000526251	0.0154834	7.81314e-05	6.95025e-05
ACAAGGACAAGAGGTT-1	201.9	240	0	0.0376454	0.0335296	0.00184864	0.220404	0.102767	0.514547	0.000204543	0.0258309	0.026227	0.00174221	0.0349743	0.000235893	4.31599e-05
ACAATAGTCGTACGTT-1	136.8	326.7	0	0.0190778	0.127385	0.0135593	0.0314122	0.312167	0.103883	0.00304799	0.145233	0.0219499	0.0129973	0.152022	0.00117034	0.056096
ACAATCCATTTAAACC-1	182.7	286.5	0	0.050342	0.0550925	0.00217338	0.0121437	0.34842	0.194968	0.000573332	0.235944	0.00358952	0.00844613	0.0883062	5.22655e-08	8.89437e-07
ACAATTTAGGAGGCTC-1	94.8	253.2	0	0.0353264	0.552124	0.142998	0.0619557	0.0737607	0.023729	0.0160016	0.0278089	0.00977102	0.020621	0.00968251	1.05676e-05	0.0262104
ACAATTTGAGCAGTGG-1	374.1	233.4	0	0.130877	0.121102	0.00564774	0.0606914	0.135081	0.303207	5.09533e-06	0.039797	0.139066	0.00412288	0.0319022	1.22145e-08	0.0285011
ACACAAAGACGGGTGG-1	274.5	206.7	0	0.166552	0.0223252	0.00137782	0.00313299	0.316862	0.445835	0.0107766	0.0194525	0.0111161	0.0025424	8.51304e-06	1.01591e-05	8.73737e-06
ACACCCAGCATGCAGC-1	251.7	206.7	0	0.0682722	0.272681	0.00708378	0.0274709	0.192243	0.337408	0.00029419	0.0165238	0.00704884	0.0300351	0.0409374	1.38687e-06	8.57398e-08
ACACCTTAAGTAGGGC-1	225	213.3	0	0.0503058	0.124658	0.0122349	0.27174	0.221866	0.179231	6.52507e-05	0.00472653	0.124466	0.000920688	2.76544e-05	0.00364633	0.00611177
ACACGAGACTCCTTCT-1	332.1	253.5	0	0.180941	0.14197	0.0137957	0.0955566	0.538936	0.00413378	0.00405969	0.00377111	0.00278321	0.0107965	0.00285834	0.000271027	0.000126522
ACACTGATCAAGGTGT-1	243.9	393.3	0	0.0747002	0.532748	0.102075	0.112335	0.0471701	0.018404	0.00508805	0.0395189	0.00643303	0.00532575	0.020333	2.93551e-06	0.0358664
ACAGGTGGAGGTGAGG-1	209.4	386.7	0	0.0488981	0.252769	0.0571125	0.0348332	0.213191	0.0586446	0.00659109	0.102101	0.0113198	0.0122439	0.181458	0.000115092	0.0207227
ACAGTAATACAACTTG-1	113.7	353.1	0	0.842184	0.0253122	0.00459424	0.0255323	0.00883517	0.0024272	0.00203782	0.00746595	0.00342375	0.00533158	0.0692076	8.50939e-06	0.00363967
ACATCAGCTGGGACGC-1	106.2	259.8	0	0.0305717	0.171269	0.0352406	0.03295	0.444491	0.016308	0.00600165	0.0940056	0.0139398	0.024099	0.0740254	0.0476615	0.00943702
ACATCCCGGCCATACG-1	278.4	413.1	0	0.0550044	0.385442	0.168479	0.107413	0.0644634	0.0152955	0.0438226	0.0540886	0.0270204	0.0290408	0.0301314	0.000323966	0.0194751
ACATCGATCGTTTACC-1	297.6	326.7	0	3.68217e-05	1.26529e-05	2.49518e-06	0.693998	0.0934314	0.190722	0.000148405	0.0022219	0.000297627	0.0159204	0.00314666	3.16939e-05	3.00177e-05
ACATCGGTCAGCCGCG-1	201.9	319.8	0	0.19988	0.0217729	0.00613231	0.0210126	0.282616	0.251962	0.0183011	2.77069e-05	4.87499e-06	0.0691023	0.104954	0.00803938	0.0161959
ACATCGTATGCAATGG-1	370.2	346.8	0	0.434697	0.199171	0.0436359	0.00632332	0.214336	0.0091496	0.00446285	0.0124056	1.76231e-05	0.000421486	1.40558e-06	8.37861e-07	0.0753775
ACATTAGTTTATATCC-1	293.7	386.7	0	0.0436813	0.284434	0.0225179	0.0979376	0.2101	0.13891	0.0545181	0.0712256	0.0146203	0.0124657	0.0427862	2.7461e-05	0.00677689
ACCAACGCTTATTTAT-1	247.8	399.9	0	0.0838886	0.596073	0.0618722	0.047648	0.0730564	0.0129784	0.0208857	0.0116474	0.0208905	0.0319362	0.0363729	0.000121587	0.00262958
ACCACAAGTTTCTATC-1	267	246.6	0	0.0601144	0.0427685	0.000335103	0.35199	0.00148301	0.501231	5.88932e-05	0.00129601	0.0284327	0.000275105	0.0120147	1.50384e-09	1.58013e-07
ACCAGACCATAACAAC-1	75.6	300	0	0.657647	0.231546	0.0119317	0.00965387	0.0155152	0.00260039	0.0280989	0.00104401	0.00402721	0.0208916	0.0168646	0.000114744	6.47325e-05
ACCATATCCGCAATAA-1	274.5	300	0	2.0806e-06	4.16446e-07	2.7656e-07	0.000301646	0.488084	0.27122	1.68039e-05	0.142011	0.00180054	0.000796224	0.0952115	0.000555276	7.32254e-07
ACCATCCGCCAACTAG-1	106.2	339.9	0	0.582382	0.1358	0.0551021	0.02942	0.0522169	0.0198879	0.00281095	0.0186223	0.00185202	0.0375529	0.0591296	1.59105e-05	0.00520761
ACCATCGTATATGGTA-1	221.1	326.7	0	0.141045	0.196067	0.074755	0.36656	0.112473	0.039285	0.00464919	0.0305758	0.0039602	0.00828411	0.00507565	4.33953e-05	0.0172259
ACCCACCTACATGCTC-1	156	213.3	0	1.42999e-06	4.66651e-06	3.01349e-06	0.00060936	0.493165	0.197734	0.00384268	0.0633396	0.0178289	0.0162566	0.177817	0.0289143	0.000482976
ACCCATCTTGAGGGTA-1	201.9	293.4	0	0.0975134	0.110938	0.00705846	0.107577	0.150161	0.468737	0.0423081	0.0057224	0.00398368	0.00581944	0.000156376	2.3847e-05	4.48945e-07
ACCCGGTTACACTTCC-1	243.9	326.7	0	0.0678921	0.0707641	0.00555524	0.388976	0.150246	0.200096	2.21067e-05	0.0244657	0.000202469	0.0177035	0.0718786	2.27256e-05	0.00217588
ACCCGTGTCATCAGTA-1	267	433.2	0	0.999684	0.000312461	2.88078e-06	3.64638e-07	1.03422e-08	1.07612e-09	1.78999e-09	5.20242e-10	1.07029e-09	5.62511e-07	2.58929e-09	9.4615e-10	1.08494e-11
ACCCTATGCCATATCG-1	213.3	420	0	0.999986	1.79458e-06	6.60468e-08	5.26729e-06	5.51208e-07	5.09159e-08	8.47947e-09	3.16379e-07	2.68389e-07	8.7459e-07	4.31063e-06	1.17114e-07	2.0518e-08
ACCGACTGAGTCCCAC-1	312.9	233.4	0	0.0998361	0.0514709	0.0194198	0.0484807	0.287706	0.153316	0.000999513	0.0804727	0.0704759	0.0110269	0.00101023	5.76502e-06	0.17578
ACCTAAGTACCTTTCA-1	174.9	379.8	0	0.186971	0.374216	0.0497698	0.0882	0.13011	0.00544456	0.013892	0.0106976	0.00515948	0.033461	0.0973596	6.61475e-05	0.00465185
ACCTAATCGACTTCCT-1	175.2	260.1	0	0.00533595	0.00073714	9.20724e-05	0.0069833	0.180963	0.718964	0.00568206	0.0079259	0.000134877	0.00195253	0.0663793	0.00483155	1.78398e-05
ACCTGCGTGTCATGTT-1	129	353.1	0	0.995285	0.000385481	1.61676e-05	7.21314e-06	9.31151e-07	2.02691e-07	8.02113e-08	1.45718e-06	3.3608e-07	1.5544e-06	0.00430093	2.79819e-08	8.9732e-07
ACGAAATGGGCGGCAC-1	152.1	260.1	0	0.00849745	0.000559024	0.000226761	0.0229962	0.319371	0.493721	0.0012849	0.0199018	0.00116007	0.00732679	0.104338	0.000899304	0.0197178
ACGAGTACGGATGCCC-1	458.4	233.4	0	0.26624	0.00895259	7.91636e-05	9.89516e-05	0.663273	0.00118315	0.00674585	0.000203328	0.000192378	0.00364934	0.0392815	0.0100981	2.47427e-06
ACGATCATACATAGAG-1	301.5	213.3	0	0.0260592	0.0861161	0.00987977	0.0196513	0.270899	0.398194	0.00386024	0.0909763	0.0689968	0.023149	0.00149602	4.25698e-06	0.000717524
ACGATGCATATGTTAT-1	224.7	293.4	0	0.0781225	0.0637295	0.0564427	0.0841474	0.0874006	0.339409	0.00417757	0.0843666	0.0155503	0.0162956	0.0153088	6.08014e-06	0.155043
ACGCAATCACTACAGC-1	477.6	213.6	0	0.162163	0.00498219	0.000169591	0.00464514	0.742666	0.00663157	6.33658e-05	0.0443916	0.000661147	0.029275	0.00434993	2.28798e-08	1.67099e-06
ACGCATTCGTGAGTAC-1	293.7	266.7	0	0.000613735	0.00225317	0.000295885	0.75205	0.104392	0.0519721	0.00189963	0.0256	0.00922184	0.00719592	0.0435221	1.88889e-05	0.000965573
ACGCCGCTAGACGACC-1	332.1	333.3	0	0.0151578	0.0557921	0.00802622	0.301799	0.162733	0.0129534	0.0418862	0.130155	0.222039	0.00838028	0.0121216	0.0166549	0.0123007
ACGCGAAGTCAGACGA-1	285.9	373.2	0	0.0736748	0.438252	0.100706	0.0442702	0.0734883	0.101444	0.11997	0.0094139	0.00662508	0.0223667	0.00495005	9.2793e-05	0.00474613
ACGCGCTACACAGGGT-1	178.8	319.8	0	0.136814	0.159717	0.0287409	0.0301757	0.272555	0.142488	0.0838814	0.021412	0.0689774	0.00427919	0.0401219	0.000728699	0.0101091
ACGCGGGCCAAGGACA-1	297.6	273.3	0	0.00524687	0.0732902	0.0156502	0.47779	0.217788	0.0404836	0.0280763	0.0666344	0.0182579	0.0152237	0.0296691	0.00310276	0.00878741
ACGCTAGTGATACACT-1	443.1	233.4	0	0.0763187	0.000942534	0.000279988	0.253619	0.608032	0.00197598	0.0268391	0.00409122	0.0069966	0.00109313	0.000220301	0.0195886	3.11012e-06
ACGCTGTGAGGCGTAG-1	110.1	306.6	0	0.134653	0.701559	0.0540467	0.0291113	0.00986018	0.00167111	0.00343823	0.0104969	0.00520099	0.0074287	0.0387497	2.66852e-06	0.00378125
ACGGCACTTGCTTGGG-1	289.8	393.3	0	0.0695616	0.239247	0.0104484	0.011445	0.311013	0.139968	0.017305	0.0538706	0.056981	0.00384007	0.0834451	3.89667e-06	0.00287082
ACGGCCAACATGGACT-1	270.6	399.9	0	0.0624311	0.104854	0.0084771	0.00511722	0.312354	0.0484024	0.00121116	0.233678	0.0026252	0.0130674	0.20709	3.80697e-07	0.000692127
ACGGGAGTGTCGGCCC-1	156	360	0	0.153311	0.277864	0.0624617	0.0761805	0.171573	0.0182967	0.109604	0.0326026	0.0167858	0.0436579	0.0344017	0.000181453	0.00307979
ACGTAGATTGCTGATG-1	316.8	266.7	0	0.0926659	0.0515738	0.00847522	0.569352	0.0880552	0.0221906	0.00126087	0.0445864	0.00212645	0.0150287	0.000799201	9.74409e-06	0.103876
ACGTTAATGTCGAAGA-1	324.3	320.1	0	0.00279132	0.238399	0.0530769	0.1777	0.175474	0.135006	0.00106739	0.0485626	0.101018	0.00499491	2.38844e-05	8.89416e-06	0.061878
ACGTTAGATTTGCCCG-1	209.4	306.6	0	0.110401	0.111806	0.0153018	0.00184443	0.120033	0.312329	0.00377963	0.192577	0.00547949	0.0186602	0.107786	3.45705e-09	1.96208e-06
ACTACCAGCTCTCTGG-1	217.2	213.3	0	0.0934826	0.0808433	0.00419094	0.0445141	0.39711	0.028669	1.05381e-05	0.324256	0.000220773	0.024123	6.09022e-05	1.52855e-09	0.00251839
ACTCCCATTCCTAAAG-1	125.1	360	0	0.999927	5.74677e-07	6.43847e-08	7.30946e-06	3.77141e-07	3.39939e-08	5.94792e-09	3.10255e-07	1.02824e-07	1.3377e-07	6.35494e-05	1.30575e-09	5.18534e-07
ACTCCCTAGAATAGTA-1	328.2	366.6	0	0.019995	0.0106933	0.000753476	0.00457714	0.257778	0.606169	1.79678e-05	0.0358724	9.5905e-06	0.000654287	0.0630377	6.18102e-08	0.000441912
ACTCGTAACCCGTCCT-1	148.2	373.2	0	0.893911	0.101485	0.00115861	0.000789527	0.00013172	1.11578e-05	2.85458e-05	2.65269e-05	3.70968e-05	0.000946488	0.00147035	1.4157e-06	2.21001e-06
ACTCGTCAGTAATCCC-1	358.8	286.8	0	0.00335101	0.000312882	0.000118657	0.215951	0.485553	0.213802	0.0267067	0.024254	0.00523323	0.0238793	0.000621051	0.000201421	1.57962e-05
ACTCTCTGACTTAGGT-1	358.8	326.7	0	0.112199	0.00257734	0.000341506	0.315179	0.243189	0.00738386	0.00435161	0.125627	0.0196295	0.118029	0.00209007	0.045574	0.00383074
ACTGTACGATACACAT-1	358.8	246.6	0	0.255555	0.000449537	0.000126152	0.000370996	0.269099	0.0104757	0.00452445	0.00919136	0.113221	0.252526	0.0466372	0.0374233	0.000399037
ACTGTAGCACTTTGGA-1	209.4	226.8	0	0.00399856	0.0517103	0.0317883	0.283717	0.155934	0.0951112	0.0125628	0.219004	0.0408769	0.000631125	0.104235	8.18689e-06	0.000422901
ACTGTCCAGGATTATA-1	270.9	266.7	0	0.0197075	0.0396783	0.00176539	0.602721	0.179357	0.067475	0.00505431	0.00201025	0.0119549	0.00724393	0.0549595	0.0078154	0.000257646
ACTGTCTTCTTTAGAA-1	305.1	246.6	0	0.196062	0.00504871	0.000188739	0.0146481	0.168304	0.00951434	0.00045894	0.318559	0.187876	0.0973534	0.00185277	3.51164e-08	0.000134794
ACTTATACTTACCCGG-1	404.7	286.8	0	0.756849	0.0152348	0.00262562	0.00346619	0.216558	2.7437e-05	1.58629e-06	0.00143088	0.000439586	5.67363e-05	0.00325556	6.97609e-07	5.40195e-05
ACTTCGCCATACGCAC-1	347.4	226.8	0	0.013272	0.0167997	0.000631712	0.00509863	0.510002	0.113945	0.0103303	0.254922	0.0414696	0.031669	0.00158952	1.63079e-05	0.000254564
ACTTTCCTATAGCTTC-1	297.6	233.4	0	0.0801278	0.0739101	0.0544744	0.202129	0.124969	0.103966	0.0504808	0.201289	0.0352987	0.00476078	0.0135901	0.00399175	0.0510122
ACTTTGACTGCATCCT-1	102.3	306.6	0	0.557318	0.436961	0.00408169	0.00121911	7.39996e-05	1.78397e-05	2.71138e-05	1.0904e-05	4.56181e-05	0.000226709	1.48837e-05	4.61141e-07	2.39781e-06
AGAACGTGGTACATTC-1	339.6	226.8	0	0.00129385	0.000404272	3.49994e-05	0.000243926	0.901127	0.00688311	0.0128693	0.00162425	0.000664882	0.00130425	0.0222641	0.0496189	0.00166737
AGAAGGTTGCCGAATT-1	228.6	326.7	0	0.0182649	0.20739	0.0694005	0.324823	0.12095	0.192733	0.000395631	0.0324608	0.00978741	0.000332512	0.00810029	1.99582e-05	0.0153431
AGAAGTGATTCGTGAT-1	167.4	366.6	0	0.0916556	0.309663	0.0205126	0.032556	0.201833	0.0266338	0.0303661	0.0597981	0.0226145	0.043863	0.154904	0.000119308	0.00548179
AGAATAAATCTTCAGG-1	102.3	293.4	0	0.0893316	0.284958	0.0150196	0.0143084	0.394267	0.0198143	0.0402115	0.0321361	0.00657375	0.01544	0.0871977	4.40194e-05	0.00069716
AGACCATGGGATACAA-1	167.4	193.5	0	5.19501e-06	3.1315e-05	1.84202e-05	0.505861	0.206249	0.210027	0.00067079	0.0198581	0.00568847	0.0113327	0.0391352	0.0010157	0.00010762
AGACCCACCGCTGATC-1	309	373.2	0	0.0280209	0.0738747	0.0349936	0.180496	0.0743969	0.123829	0.000165456	0.2994	0.00880407	0.0198273	0.0219216	2.71535e-07	0.134269
AGACCCGCCCTCCTCG-1	274.5	220.2	0	0.0791836	0.020047	0.000301412	0.223571	0.21917	0.266023	0.00041896	0.0795329	0.0308488	0.00580953	0.0750889	2.58509e-06	2.39172e-06
AGACCGGGAAACCCTG-1	125.4	319.8	0	0.0219745	0.0263931	0.00639323	0.0111779	0.529422	0.0201954	0.00812671	0.16187	0.078528	0.00336358	0.128696	3.39817e-05	0.00382568
AGACGACGATGCCGCT-1	186.6	399.9	0	0.617039	0.33513	0.0266087	0.005664	0.00131702	0.000212739	0.000823172	0.000252421	0.000534077	0.00359984	0.00871227	9.08682e-06	9.72747e-05
AGACTAGCCTTCCAGA-1	236.4	233.4	0	0.0515461	0.21267	0.0642636	0.0357485	0.324909	0.0685287	0.0745828	0.0439805	0.000387138	0.0588871	0.0622293	1.31158e-05	0.00225425
AGAGATCTCTAAAGCG-1	129	313.2	0	0.0110824	0.0181105	0.00121968	0.00694694	0.44808	0.206771	0.000837374	0.195751	0.00851096	0.00422211	0.0983299	7.86161e-08	0.000137839
AGAGCAGTTATGAGAC-1	132.9	240	0	2.1769e-05	7.36897e-06	3.08857e-07	5.89336e-05	0.368866	0.546516	0.000175766	0.00687647	3.05697e-05	0.0395204	0.0378677	5.79456e-05	6.25093e-07
AGAGCGTACAAGCTCG-1	167.4	206.7	0	4.51811e-06	2.32854e-05	6.07963e-06	0.384398	0.41596	0.0575959	0.00590548	0.0241923	0.00333665	0.0142957	0.081814	0.0123566	0.000111617
AGATAACTTCAGGGCC-1	228.6	260.1	0	0.116977	0.0215361	0.0117083	0.315849	0.153021	0.13456	0.0149098	0.175912	0.00922997	0.00212871	0.017	0.00111771	0.0260504
AGATACCGGTGTTCAC-1	205.8	313.2	0	0.126332	0.280532	0.0714266	0.0868443	0.143075	0.114124	1.0055e-05	0.0459904	0.107059	0.00155487	0.0229812	5.34803e-06	6.59354e-05
AGATACTCAAGATCGA-1	374.1	353.4	0	0.126065	0.0138529	0.0161858	0.309987	0.0961606	0.0231361	0.000598311	0.212593	0.0237049	0.00104452	0.0101972	1.50575e-05	0.166459
AGATCTCAGGTGTGAT-1	347.4	240	0	0.108204	0.112707	0.0124797	0.0892679	0.180271	0.050899	0.0624818	0.224937	0.0365669	0.000603389	0.11997	0.000382394	0.00123093
AGATGACTCGCCCACG-1	270.9	186.9	0	0.0342809	0.14961	0.0458879	0.0821768	0.0327451	0.362198	4.89385e-06	0.0195033	0.0773757	5.91706e-06	7.32131e-06	5.33978e-09	0.196204
AGATTATAGGACGTTT-1	267	286.8	0	2.86989e-07	1.57827e-06	4.15622e-07	2.77229e-05	0.341797	0.309127	0.000298318	0.335627	0.00143958	0.00181243	0.00839229	0.00147337	3.46427e-06
AGCACCAGTACTCACG-1	309	226.8	0	0.251534	0.0177373	0.000677223	0.00100073	0.459229	0.244861	0.0111765	0.002089	5.10159e-06	0.00105394	0.00107568	0.00956021	1.36916e-07
AGCACTACCGGCCTGT-1	136.8	273.3	0	0.0437766	0.0601059	0.00402331	0.00605111	0.213982	0.486607	0.00175175	0.111487	0.00247915	0.0010472	0.0685764	4.28061e-07	0.000111759
AGCACTTAAGGACGCC-1	194.1	253.2	0	0.00301925	0.0371889	0.00466127	0.0643455	0.179754	0.546124	0.00280048	0.106792	0.000448945	0.00342607	0.0426964	0.000399034	0.0083437
AGCAGCCAGATGAATA-1	282.3	420	0	0.0670288	0.722707	0.0803298	0.0667635	0.0106002	0.00106156	0.01574	0.00622291	0.00799272	0.0180105	0.000976946	1.43631e-05	0.00255173
AGCATCGTCGATAATT-1	259.2	193.5	0	0.0316062	3.51065e-05	2.1982e-06	6.02278e-06	0.195535	0.676656	0.00226044	0.060118	0.0260536	0.00750519	0.000209011	3.88466e-08	1.29297e-05
AGCCCATACATGTAAG-1	159.6	326.7	0	0.0431369	0.236281	0.0276883	0.124003	0.239126	0.0731514	0.0381145	0.126252	0.00664093	0.0216006	0.0609607	5.7587e-05	0.00298757
AGCGACAGGAACGGTC-1	201.9	386.7	0	0.0628452	0.456746	0.0465927	0.158458	0.0859272	0.00911863	0.00397841	0.04787	0.0346763	0.00447434	0.0742667	5.02964e-05	0.014997
AGCGACCAACGATATT-1	270.9	213.3	0	0.206747	0.0108881	0.000680403	0.00707103	0.252618	0.418781	0.0107402	0.0449653	0.0200713	0.0218457	0.00553493	4.47607e-05	1.18833e-05
AGCGCATAATGAATCG-1	270.6	426.6	0	0.500158	0.480496	0.0101742	0.00364851	0.000550848	0.000189104	0.000416232	0.000459654	0.000349268	0.00329326	0.000244849	1.96656e-06	1.80835e-05
AGCTCTAGACGTTCCA-1	351.3	300	0	0.000312577	5.99669e-05	1.27676e-05	0.528967	0.318468	0.0547934	0.000544352	0.0682918	0.00932079	0.0136354	0.00556908	5.15699e-07	2.43923e-05
AGCTCTTTACTCAGTT-1	232.5	320.1	0	0.03981	0.297765	0.0490843	0.185673	0.155226	0.181273	0.00686645	0.015641	0.0179055	0.0395706	0.00933243	4.48573e-05	0.00180791
AGCTTGATCTTAACTT-1	148.2	319.8	0	0.00260914	0.0029731	0.00190498	0.00522418	0.378517	0.08464	0.0121505	0.23693	0.0161702	0.0397119	0.199547	0.00476117	0.014861
AGGACGACCCATTAGA-1	232.5	333.3	0	0.0108055	0.19977	0.0189678	0.430848	0.188337	0.029839	0.00378863	0.0261516	0.000718042	0.0043783	0.0770168	4.15611e-07	0.00937906
AGGCCACCCGTTATGA-1	205.8	233.4	0	0.0255388	0.0409976	0.00374542	0.219473	0.0217203	0.487078	0.000119029	0.0726728	0.0822874	4.42678e-05	0.0430734	1.02779e-07	0.00325043
AGGCCCTAGAACGCCA-1	156	346.5	0	0.0558408	0.0657147	0.0101692	0.0139995	0.342867	0.164294	0.0040543	0.0689392	0.00973684	0.0395859	0.156607	0.000152349	0.0680387
AGGCTATGGTTAGCTT-1	175.2	219.9	0	5.57531e-05	0.000211006	6.75313e-05	0.510277	0.238106	0.119216	0.00227916	0.0834932	0.00366446	0.022065	0.0202031	8.63304e-05	0.000275052
AGGCTTCCCGAAGAAG-1	220.8	379.8	0	0.0313539	0.0527447	0.00745898	0.0104281	0.363679	0.0829395	0.00239928	0.223679	0.0141325	0.00453222	0.191899	0.000809012	0.0139453
AGGGACTCTACGCGAC-1	263.1	413.1	0	0.119701	0.397625	0.0596355	0.0232991	0.256282	0.00641913	0.0230973	0.0127192	0.00424947	0.0407327	0.0543221	0.000142122	0.00177571
AGGGCGAGCAGCTGAT-1	136.8	339.9	0	0.0685886	0.434695	0.121251	0.179379	0.0257506	0.00400157	0.0314033	0.0230081	0.00476227	0.00843692	0.0669693	5.16184e-05	0.0317032
AGGGCGTGATCGGCTA-1	232.5	160.2	0	0.0380728	6.8108e-07	2.3044e-09	3.64452e-06	0.804207	0.134459	2.52699e-08	0.00274973	0.0095264	0.000251807	0.0107289	4.12086e-14	8.23469e-08
AGGGTGCTCTCGAGGG-1	412.5	273.3	0	0.386448	0.000454715	2.66989e-06	2.88412e-05	0.60628	0.000182225	0.000327091	0.000468619	0.000266637	0.00106468	0.00049767	0.00397922	7.01041e-08
AGGGTTTAGTTCGGGA-1	301.5	266.7	0	0.00248022	0.0869366	0.0120884	0.467253	0.1447	0.152846	0.0158091	0.0245732	0.0581744	0.00268767	0.0227382	0.00558148	0.00413151
AGGTAGGTACAAAGCT-1	178.8	279.9	0	0.0531602	0.025748	0.0122305	0.0596002	0.361221	0.407348	0.000868724	0.043169	0.00138012	0.000869245	0.0219663	0.0107242	0.00171527
AGGTCAGGTGAGAGTG-1	136.8	353.1	0	0.284615	0.39949	0.15486	0.0621476	0.00898524	0.00235185	0.00932444	0.013146	0.00929243	0.00794335	0.0216669	2.08021e-05	0.0261555
AGGTCGCGGAGTTACT-1	458.4	220.2	0	0.0625988	0.00543786	0.000359561	0.00361007	0.837544	0.0079348	0.0129447	0.00052942	0.00255326	0.0594287	0.00496511	0.00176943	0.000324097
AGGTGTATCGCCATGA-1	125.4	293.4	0	0.0172348	0.100052	0.00703167	0.0126905	0.255741	0.163039	0.00106971	0.383523	0.00967597	0.0053575	0.0443786	2.9746e-05	0.000176201
AGGTTGAGGCACGCTT-1	343.5	193.5	0	3.84495e-07	1.08511e-07	1.80997e-08	1.27425e-06	0.219068	0.780445	2.30607e-06	0.000267947	0.000107374	7.36836e-05	3.11962e-05	1.28233e-09	3.14437e-06
AGGTTTCACACACCTT-1	316.8	320.1	0	0.00660081	0.164403	0.044959	0.342541	0.207499	0.061962	0.000362145	0.0575063	0.0406434	0.0102326	2.53565e-05	9.96484e-07	0.0632642
AGTACGGCCCGTATCG-1	102.3	279.9	0	0.0708401	0.111955	0.0337811	0.0244629	0.480619	0.0197134	0.00885944	0.0442226	0.0104104	0.00845292	0.181871	7.20948e-05	0.0047397
AGTATTTGGCACGACC-1	259.2	433.2	0	0.999835	2.08259e-05	7.49545e-07	1.76388e-06	2.02229e-06	7.63305e-08	1.27203e-07	2.19622e-07	1.18432e-07	6.36252e-06	0.000132545	4.37475e-08	2.12775e-08
AGTCAACACCACCATC-1	240	320.1	0	0.0477132	0.0158019	0.00297289	0.316544	0.205392	0.215291	0.00738761	0.0383901	0.0376468	0.0593888	0.042409	0.0098744	0.00118881
AGTCGGCCCAAACGAC-1	209.4	213.3	0	0.0868101	0.138458	0.0454463	0.0238685	0.226949	0.371426	6.16736e-05	0.038502	8.46178e-05	0.0167972	0.0444171	3.37906e-06	0.00717652
AGTCGGCTCAACTTTA-1	148.2	360	0	0.107912	0.482863	0.113758	0.0670065	0.0273441	0.00751958	0.0788547	0.00619023	0.00909355	0.0746518	0.022664	0.00024492	0.00189733
AGTCGTGGGCATTACG-1	171.3	386.4	0	0.754032	0.195911	0.00901382	0.017695	0.00431556	0.000251446	0.00313786	0.000332559	0.00032752	0.00711797	0.0077077	5.10242e-06	0.00015237
AGTCTCACAAGACTAC-1	174.9	406.5	0	0.999995	2.58475e-06	5.05484e-08	1.10276e-06	1.25072e-07	1.62118e-08	1.17518e-08	2.87259e-08	4.04252e-08	2.19562e-07	1.05079e-06	1.80868e-09	2.07637e-09
AGTCTTCTCCTCAAAT-1	312.9	206.7	0	3.4745e-07	8.41209e-07	6.7986e-07	2.03802e-05	0.166877	0.294009	0.000171306	0.508076	0.0268363	0.00262507	0.00135227	4.94831e-06	2.53519e-05
AGTGACCTACTTTACG-1	259.2	339.9	0	0.00347037	0.00491013	0.000552285	0.369259	0.152773	0.417018	0.00282843	0.00561093	0.000181245	0.0370248	0.00552056	0.000174292	0.000676701
AGTGAGACTTCCAGTA-1	393.3	280.2	0	0.297598	8.9277e-05	1.25954e-06	7.3228e-05	0.37634	0.165185	3.19523e-05	0.00472246	0.0845731	0.0713347	4.33074e-08	1.09125e-05	3.96407e-05
AGTGAGCCTCGCCGCC-1	454.5	240	0	0.149574	0.0865736	0.000181979	0.000287171	0.490158	0.000100625	1.84389e-06	6.5576e-07	6.79689e-05	0.108572	0.0626094	0.0946926	0.0071797
AGTGATATGAGTAGTT-1	247.8	346.5	0	0.0349013	0.0749419	0.00205542	0.0067831	0.112899	0.607993	0.000352069	0.00709744	4.63835e-07	0.00524212	0.14773	3.60317e-09	4.53716e-06
AGTGATTCAAGCAGGA-1	393.3	266.7	0	0.287046	0.000407151	6.21392e-06	0.076676	0.38648	0.00473263	0.00438317	0.00470629	0.232549	0.000151473	1.73139e-11	0.00286258	4.80967e-09
AGTGCGTAGCTCGTAA-1	221.1	353.4	0	0.0640698	0.0456329	0.00114254	0.0212404	0.214801	0.344643	0.000206817	0.266936	0.00707592	0.00877041	0.024973	8.33854e-06	0.000499515
AGTGGCGGCAATTTGA-1	420	206.7	0	0.00616004	0.0159817	0.000898346	0.0260539	0.415283	0.189711	0.00224004	0.221332	0.0800031	0.0138899	0.0283282	6.27868e-05	5.64889e-05
AGTGGCTCCGTCGGCC-1	106.2	313.2	0	0.176335	0.604508	0.0856789	0.0692979	0.0102883	0.00276287	0.00506656	0.00847528	0.0154426	0.00503283	0.00831554	3.01118e-05	0.00876591
AGTGGTTGCGTATAGG-1	87	279.9	0	0.268414	0.617898	0.0257304	0.0136331	0.00323488	0.000800709	0.0555302	0.000565689	0.00215775	0.00842954	0.00351827	3.37421e-05	5.40295e-05
AGTTAAACACTTGCGA-1	228.6	313.2	0	0.122454	0.249224	0.0351683	0.228018	0.0818132	0.134069	0.00276749	0.0236319	0.0399492	0.0791425	0.000430805	0.000196532	0.00313538
AGTTAAGTCAACCGCT-1	156	386.4	0	0.621982	0.314369	0.00750087	0.00674408	0.00854036	0.000426233	0.00313063	0.000945455	0.00154048	0.0112458	0.0234352	8.07338e-06	0.000132647
AGTTCCTACAGAATTA-1	251.7	246.6	0	0.0363033	0.0869515	0.00544129	0.375769	0.127746	0.000217729	0.0105503	0.149825	0.105988	0.000758096	0.0922451	0.0059089	0.00229564
AGTTCCTATTTATGTT-1	309	333.3	0	0.0298378	0.14093	0.0655118	0.252473	0.157578	0.144914	0.00486772	0.075424	0.0270562	0.0341758	3.00202e-05	1.94791e-05	0.0671834
AGTTTGGCCAGACCTA-1	178.8	360	0	0.0340544	0.0576059	0.00552581	0.00838373	0.349288	0.0627498	0.00168124	0.342424	0.0114553	0.00766537	0.118058	1.08001e-05	0.00109746
ATAAACGGACCCGTAA-1	293.7	360	0	0.0421452	0.0171957	0.0137342	0.35042	0.333755	0.0256336	0.0462021	0.0556975	0.000283698	0.0460924	0.0559748	3.01969e-05	0.0128356
ATAAAGGCTCGGTCGT-1	251.7	273.3	0	0.0690872	0.110658	0.00343479	0.385088	0.164237	0.0550181	0.00432275	0.0529257	0.00420942	0.0435789	0.100991	0.00642913	1.92454e-05
ATAAATATTAGCAGCT-1	167.4	300	0	0.0880462	0.0312333	0.00299743	0.0416747	0.370215	0.231678	4.73805e-05	0.0916613	0.0173185	0.0205451	0.0203535	0.000318549	0.0839112
ATAACGCCGGAGGGTC-1	370.2	280.2	0	0.0982681	0.00703324	0.000105025	0.000230258	0.377483	0.448966	1.66661e-06	0.0676607	0.000129883	0.000115508	6.41249e-06	4.55459e-08	1.97568e-08
ATAAGTAGGATTCAGA-1	454.5	226.8	0	0.138369	0.00126913	0.000362521	9.96145e-05	0.796609	0.0241057	8.08399e-07	0.00143324	0.0376644	8.62816e-05	6.73236e-10	4.24481e-09	3.45637e-07
ATAAGTTACCGCGACG-1	259.2	353.4	0	0.00938652	0.0629909	0.00715996	0.0723366	0.483137	0.0958578	0.0017956	0.13727	0.0224727	0.056073	0.0453672	5.49974e-05	0.00609793
ATAATAGCTGTTGAAT-1	301.5	360	0	0.0100838	0.192372	0.0653933	0.334748	0.265143	0.06479	0.00556041	0.0289136	0.0144073	0.00651448	0.00277131	4.15981e-05	0.00926072
ATACCACGGGCAACTT-1	171.3	279.9	0	0.013245	0.0117966	0.00150508	0.0126333	0.275201	0.463389	4.22945e-05	0.166085	0.0140704	0.000417343	0.0413368	9.93207e-07	0.000278379
ATACGCCGGCGAAACC-1	358.8	313.5	0	0.120499	0.0340958	0.00318168	0.093933	0.249156	0.295501	0.00293834	0.0081381	0.176627	0.0158358	8.10511e-08	3.5538e-06	8.99631e-05
ATACGGTGAAGATGCA-1	102.3	266.7	0	0.0186202	0.0939379	0.00757734	0.00818802	0.555844	0.0183964	0.00593321	0.190911	0.0114562	0.0114781	0.0775737	2.40481e-05	6.02889e-05
ATAGACGAAGAGAAAG-1	232.5	266.7	0	0.0706305	0.00757996	0.000116253	0.0672253	0.474186	0.249803	0.0601022	0.00521762	1.84349e-05	0.00361177	0.0544866	0.00653928	0.000482747
ATAGAGTACTGGGACA-1	243.9	219.9	0	0.0579863	0.0140806	0.00235672	0.0835365	0.328265	0.0824744	0.0604727	0.0211572	0.156964	0.121889	0.00161126	0.0661936	0.00301382
ATAGAGTTATCAACTT-1	416.4	226.8	0	0.68527	0.00686981	0.000733686	0.0031446	0.000334877	0.106081	0.0283712	0.00483185	0.00547789	0.154844	0.00402715	3.03812e-06	1.11765e-05
ATAGGCGGCTATAGAA-1	186.6	333.3	0	0.132541	0.0543266	0.0195207	0.00885041	0.394552	0.020638	0.00114215	0.175668	0.112353	0.00323938	0.0549593	1.80813e-05	0.0221922
ATAGGCTAGCTTCGCA-1	431.7	213.6	0	0.00596235	2.82995e-05	2.8353e-06	2.49029e-05	0.155476	0.660419	0.00291887	0.00100885	0.162678	0.0113711	5.62547e-05	5.27585e-05	4.77161e-08
ATAGGGATATCCTTGA-1	332.1	186.9	0	0.00159719	0.00018569	4.04439e-05	0.000526433	0.438322	0.511316	0.000366322	0.0116214	0.00141821	0.0020548	0.00996083	0.00150195	0.0210887
ATAGGTTGGGCAGATG-1	305.1	233.4	0	0.208597	0.128913	0.0198147	0.0669199	0.225552	0.0494803	0.000622047	0.260603	0.00241784	2.78406e-06	0.0365803	2.32208e-08	0.000497063
ATAGTGAAGCGTTCTC-1	278.4	320.1	0	0.000364718	0.00233618	7.01337e-05	0.703884	0.125512	0.0859174	0.000795751	0.00606515	0.0338649	0.0213663	0.0195067	0.000307142	9.87717e-06
ATATCTTAGGGCCTTC-1	293.7	279.9	0	0.00233377	0.0115356	0.00270103	0.400262	0.254212	0.0504531	0.00660527	0.165589	0.0168748	0.0296844	0.0581323	0.000716569	0.000900322
ATATTCAGTTAAACCT-1	213.3	339.9	0	0.0917966	0.168532	0.036706	0.110363	0.303883	0.109233	0.00388647	0.0853257	0.069077	0.0197343	7.39239e-05	4.48913e-05	0.00134328
ATATTTAACCCTCAAG-1	270.9	253.5	0	0.102143	0.0371467	0.00676618	0.103992	0.35314	0.214168	0.0288375	0.00113484	0.00127291	0.0676811	0.0623884	0.0208759	0.00045321
ATCAAACGAAGGTTTG-1	186.6	373.2	0	0.11802	0.322294	0.026665	0.056186	0.316095	0.0200671	0.0662521	0.0202781	0.00453812	0.008367	0.0406004	2.53412e-05	0.000612181
ATCACGTGCTAATTAA-1	198	353.4	0	0.0655237	0.29592	0.0103281	0.0227341	0.299994	0.0541212	0.0023198	0.102625	0.0939129	0.013821	0.0336968	0.000699222	0.00430367
ATCACTTCATCCTCGC-1	316.8	186.9	0	0.0274296	0.00855443	0.000637739	0.0121385	0.506378	0.236466	0.0022247	0.170128	0.00382021	0.0262418	0.00317511	0.000293245	0.0025128
ATCAGACGGCACGCCG-1	221.1	339.9	0	0.173681	0.0684985	0.0572096	0.0179787	0.372646	0.000751615	0.00374823	0.187787	0.00391011	0.0120434	0.0996008	3.04735e-05	0.00211524
ATCATCCAATATTTGT-1	286.2	306.6	0	0.00534126	0.000350781	0.000146252	0.670993	0.0156095	0.233273	0.00181796	0.0226527	0.000200375	0.00448687	0.0443838	0.000218451	0.000525846
ATCCAACGCAGTCATA-1	201.9	213.3	0	0.0215241	0.0256493	0.000254814	0.217635	0.0212484	0.111792	0.00903206	0.166605	0.0309278	0.0035354	0.0543204	0.33722	0.000255485
ATCCAATGGAGGGTCC-1	163.5	333.3	0	0.0137152	0.0261076	0.00165968	0.00788875	0.113328	0.342201	0.002652	0.377969	0.00214445	0.0199346	0.0922758	2.94462e-07	0.000123742
ATCCAATGGTACCGAA-1	83.1	286.5	0	0.738115	0.259043	0.00263543	0.00011674	7.95259e-06	2.85256e-06	5.90037e-06	3.62949e-07	1.82932e-06	6.99692e-05	8.05013e-07	2.35957e-07	4.70598e-08
ATCCAGAGCAACAACC-1	259.2	379.8	0	0.193302	0.522512	0.108548	0.048313	0.0322285	0.0230665	0.0142329	0.0114967	0.00586525	0.02169	0.00332592	1.99067e-05	0.0153992
ATCCAGGATTCGTGAA-1	236.4	313.2	0	0.15141	0.11	0.00254614	0.269864	0.0898151	0.263872	0.00419198	0.00804912	0.0710495	0.0285008	0.000694487	5.46096e-07	6.38186e-06
ATCCTACCTAAGCTCT-1	243.9	339.9	0	0.0807373	0.0242061	0.00323384	0.0781034	0.21116	0.44017	0.0236585	0.0102246	0.000815039	0.0321073	0.0923772	0.001988	0.00121975
ATCCTGAATCGCTGCG-1	159.6	300	0	0.0535643	0.113951	0.0164934	0.0218283	0.25359	0.283213	0.000738595	0.196311	0.0230268	0.000566406	0.0365657	8.62309e-08	0.000151595
ATCCTGCGTGGAATGG-1	240	346.5	0	0.064024	0.0420853	0.00314277	0.0647632	0.246308	0.478035	0.000246101	0.0330653	6.241e-05	0.00439178	0.063821	2.95992e-06	5.22735e-05
ATCGACCCAATACAGA-1	301.5	333.3	0	0.000894667	0.0015941	0.000183086	0.388066	0.246341	0.229692	0.00305556	0.10047	0.0124713	0.0110897	0.00350252	0.00106082	0.00157891
ATCGCACGCCGGGAGA-1	278.4	213.3	0	0.173813	2.74642e-06	1.40003e-08	0.00163435	0.182733	0.53524	0.00389357	0.000412964	0.000138357	0.0901298	0.0119368	6.06202e-05	4.96359e-06
ATCGGTTACCTAGTAA-1	90.9	273.3	0	0.193812	0.689521	0.0397848	0.0258585	0.0123088	0.00295205	0.00997801	0.00101939	0.00236322	0.020126	0.00205347	8.07526e-05	0.000141939
ATCTGCACCTCTGCGA-1	447	240	0	0.329536	7.73905e-06	7.70792e-08	2.23199e-05	0.572433	0.0111153	3.32464e-06	7.66084e-05	0.000807958	0.0859783	1.8307e-05	5.3567e-07	3.9443e-07
ATCTTGACCTGCAACG-1	228.6	219.9	0	0.0112944	0.268076	0.00461935	0.0989118	0.212483	0.349005	0.0288913	0.0139883	0.00512117	0.00202865	0.0037857	0.00144085	0.000354779
ATGAAGCCAAGGAGCC-1	236.4	193.5	0	3.07685e-07	3.00338e-07	1.82465e-07	4.57282e-07	0.397594	0.508193	0.000133725	0.0302855	0.000894144	0.0176052	0.0452928	1.05872e-08	2.95272e-07
ATGACGCGTTCTATCC-1	174.9	393.3	0	0.723543	0.143274	0.00467314	0.014934	0.0155126	0.000592873	0.00625946	0.00130826	0.00163117	0.0168474	0.0709365	0.000125145	0.000362702
ATGAGGAGTGTTAATC-1	194.1	213.3	0	0.0364704	0.011815	0.00105854	0.337146	0.203291	0.240909	0.00359935	0.0964644	0.0106874	0.0456616	0.0127352	0.000117801	4.45112e-05
ATGATCGGGAATAGAC-1	267	153.3	0	0.000188144	1.37006e-05	7.60804e-06	2.48818e-05	0.768625	0.0268986	0.00302318	0.0738549	0.0151464	0.0231826	0.0674874	0.0105053	0.0110421
ATGATGCAATGGTACA-1	251.7	339.9	0	0.00267155	0.00526824	0.000358243	0.0573653	0.107379	0.818045	2.2738e-05	8.20185e-05	3.2746e-08	0.000497652	0.00827939	4.9167e-06	2.55449e-05
ATGCACTACCGCATTG-1	232.5	226.8	0	0.0292419	0.0711218	0.00257638	0.22578	0.147133	0.242361	0.0118328	0.0103901	0.000562594	0.0427121	0.0838243	0.132165	0.000299902
ATGCATGATCCAGGAT-1	309	213.3	0	0.00401603	0.0108677	0.00136834	0.00391708	0.358858	0.380156	0.000551095	0.2357	0.00256794	0.000514332	0.00139889	2.60748e-07	8.46819e-05
ATGCCGGTCTTGCATA-1	347.4	253.5	0	0.153998	0.0210516	0.00947221	0.12385	0.097454	0.0666155	2.33903e-05	0.0235095	0.00416614	0.000207018	0.00293914	0.00901803	0.487695
ATGCGACAGTCCCATT-1	332.1	279.9	0	0.0606926	0.00450699	0.00147323	0.611325	0.130452	0.0212695	0.0515829	0.0140808	0.0103374	0.0732463	0.00931652	0.0115461	0.000170448
ATGCTCAGTGTTGCAT-1	171.3	186.6	0	0.00050342	0.000771809	6.57197e-05	0.154622	0.585456	0.205793	0.00585798	0.00502572	0.00105394	0.0129314	0.0191714	0.00861993	0.000127741
ATGGATTGACCAAACG-1	293.7	226.8	0	0.0103359	0.226773	0.00585639	0.143475	0.0113791	0.556923	3.45101e-05	0.00118281	0.000150225	0.000128737	0.0437521	6.41876e-08	7.96076e-06
ATGGCAGCCGAGAAAC-1	94.8	266.7	0	0.0355577	0.591794	0.114805	0.058204	0.0391016	0.00892881	0.0924515	0.00493053	0.00886745	0.0267617	0.0144089	0.000257509	0.00393167
ATGTGAAAGCCTAATG-1	144.3	353.1	0	0.0923511	0.344769	0.167789	0.0931183	0.0410418	0.0278178	0.0429861	0.027991	0.0198885	0.0531469	0.0764924	9.67832e-05	0.0125119
ATGTGCATCCGACGCA-1	278.4	200.1	0	0.139893	0.00091422	0.000427338	0.0167162	0.0268054	0.354172	3.59985e-05	0.304529	0.0521492	0.000321542	0.102251	5.1758e-08	0.00178479
ATGTGGACATCTTGAT-1	332.1	360	0	0.0295804	0.00604619	7.15382e-05	0.120514	0.529328	0.139867	0.0360656	0.0709666	0.000336245	0.0395951	0.0276259	3.36121e-06	9.47309e-08
ATGTTCGTCGACCCAC-1	113.7	273.3	0	0.0810517	0.066663	0.00232145	0.00149758	0.394065	0.0878411	0.00158584	0.172399	0.00637624	0.00700295	0.179147	2.34191e-05	2.56034e-05
ATTAAACATGCGGACC-1	286.2	333.3	0	0.00272844	0.00330806	0.00150116	0.723931	0.0971084	0.0149053	0.00379769	0.0646101	0.0204237	0.0262817	0.0248569	0.00017923	0.0163681
ATTAATACTACGCGGG-1	312.9	193.5	0	0.00913173	4.15448e-05	4.38289e-05	0.00034964	0.564556	0.135384	0.000318572	0.22539	0.0188623	0.00735882	0.0351709	0.000970689	0.00242126
ATTACGCGCTGGCAGG-1	174.9	313.2	0	0.0743006	0.202435	0.0286572	0.0211456	0.257957	0.263115	0.00723745	0.0120846	0.00734449	0.0285108	0.0654542	1.33184e-05	0.0317451
ATTACTAGCCTCTTGC-1	228.6	166.8	0	0.104269	0.00117258	0.000327996	0.0121451	0.440568	0.3844	2.27242e-05	0.00336943	5.03913e-06	5.48412e-06	0.0530974	1.92711e-07	0.000616996
ATTAGATTGATAGCGG-1	247.8	173.4	0	6.0859e-07	4.83652e-08	4.19116e-08	1.33851e-05	0.393763	0.563047	2.55997e-05	0.00360666	7.0583e-05	0.000390659	0.000178652	0.0389039	1.19441e-07
ATTATGCCATAGGGAG-1	263.1	186.6	0	0.0122389	0.000928979	0.00036767	0.00100553	0.349601	0.462256	0.000283059	0.140273	7.12378e-05	0.0274255	0.00539588	3.27071e-05	0.000120526
ATTCAGTAGCAGGGTC-1	156	226.8	0	1.92187e-09	3.62869e-10	1.4034e-10	4.31199e-06	0.0231449	0.970156	1.63989e-06	1.63619e-06	3.96603e-09	0.00218215	0.00445677	5.26258e-05	9.61729e-09
ATTCATATACTGTCCA-1	289.8	353.4	0	0.0375941	0.025912	0.00104434	0.519973	0.0899284	0.297949	0.000335107	0.0106398	0.00860285	0.00746583	0.000524035	2.15547e-05	1.0123e-05
ATTCCCACATAAACAA-1	152.1	219.9	0	4.89681e-07	1.89284e-07	6.48418e-08	2.81831e-05	0.207107	0.288949	7.30117e-05	0.00182764	6.59457e-05	0.467035	0.0348239	8.92443e-05	2.06963e-07
ATTCGACGCCGGGCCT-1	159.6	286.5	0	4.9711e-06	2.64931e-07	1.12369e-08	9.83664e-08	2.51723e-05	0.996711	9.94414e-10	4.77557e-08	2.84006e-14	3.37879e-05	0.00322464	7.30194e-11	2.86552e-09
ATTGAAGATCTTAGTG-1	247.8	253.5	0	0.0551141	0.160826	0.0727492	0.166328	0.216722	0.250821	0.0576284	0.000289982	0.000123956	0.00638475	0.000151255	0.0128288	3.30693e-05
ATTGCTGCTCCTCCAT-1	224.7	279.9	0	0.128742	0.0726077	0.0145156	0.0648556	0.131488	0.480118	0.0603748	0.00322291	0.00317701	0.0406204	2.11628e-05	0.000212053	4.41211e-05
ATTTAACTCGTATTAC-1	259.2	140.1	0	0.0550214	0.0248976	0.0020944	0.00427694	0.64936	0.120073	0.000351331	0.115485	0.016336	0.00620227	3.06594e-06	0.00469187	0.00120681
ATTTACAGTTTACTGG-1	205.8	246.6	0	0.0192903	0.0664675	0.0236177	0.155507	0.262824	0.340912	0.000518021	0.114028	0.000678507	0.000846978	0.0140268	2.71334e-07	0.00128344
ATTTCCGGGTTCTGCG-1	194.1	413.1	0	0.906238	0.0013667	7.02777e-05	0.00021809	4.29227e-05	1.45346e-06	4.38012e-06	3.71217e-05	1.43559e-05	0.000123579	0.0918818	6.05226e-08	9.17654e-07
ATTTGCGCGAGTAGCT-1	178.8	399.9	0	0.97249	0.0273261	0.000143381	2.88618e-05	3.34042e-07	2.24184e-08	1.24548e-07	1.89732e-08	1.57663e-07	1.05089e-05	1.85425e-08	8.16565e-09	5.08186e-10
ATTTGTTCCAGGGCTC-1	332.1	173.4	0	0.00955172	0.0286395	0.0117769	0.00365393	0.646163	0.28735	0.00482736	0.00310143	0.00234	4.99837e-05	0.00231753	6.12347e-06	0.000222328
CAAACGAGTATCGCAG-1	240	360	0	0.0894174	0.0104054	0.00247084	0.0141784	0.377289	0.258262	0.0144431	0.0924095	0.0451987	0.00198546	0.0934583	9.87574e-05	0.000382464
CAAACGGTCGCACTTT-1	213.3	246.6	0	0.0560188	0.0935217	0.0108728	0.0513836	0.0546237	0.430926	5.73628e-06	0.158266	0.0241505	0.000170708	0.0714833	1.52525e-10	0.0485772
CAAATCTCTCACAAGG-1	152.1	339.9	0	0.0558659	0.0959885	0.0191941	0.045003	0.404297	0.0574751	0.0116598	0.0655316	0.00922385	0.020408	0.184122	0.000270443	0.0309609
CAAATGTCCTTCCGTG-1	263.1	346.5	0	0.00847822	0.00421499	0.000558651	0.293395	0.295272	0.163773	0.000136582	0.120412	0.00287906	0.102917	0.00761908	2.11065e-05	0.000323248
CAACGACCCGTTTACA-1	251.7	180	0	1.10135e-08	2.81795e-11	1.02513e-11	3.9553e-10	0.119475	0.868654	3.16753e-07	5.9161e-05	7.34153e-07	0.0118108	6.57021e-09	1.15138e-11	4.67264e-13
CAACGGTTCTTGATAC-1	205.8	166.8	0	0.00953431	6.28593e-05	1.97603e-06	3.55989e-07	0.978885	0.0112238	3.30668e-06	3.27714e-05	5.62773e-06	0.000160814	1.58388e-07	8.91611e-05	3.9719e-08
CAACTCCTTGATCCCG-1	236.4	166.8	0	0.00675359	5.05612e-07	1.28801e-07	4.62349e-07	0.169274	0.766789	0.00273899	0.00330906	5.12535e-06	0.0310732	0.0199237	0.000132315	2.89823e-11
CAACTGCTCATCCGAT-1	270.6	439.8	0	0.87767	0.0996675	0.00669603	0.00449772	0.000828217	0.000304192	0.000716322	0.000404065	0.000665286	0.00503066	0.00349304	5.48508e-06	2.13657e-05
CAAGCAACGTCGGAGT-1	205.8	260.1	0	0.0540296	0.0384905	0.00315875	0.149211	0.187959	0.29363	0.0166033	0.168999	0.0101681	0.00137148	0.0763621	5.84907e-08	1.77403e-05
CAAGCACCAAATGCCT-1	312.9	166.8	0	0.00975101	0.0591659	0.016243	0.0165559	0.444091	0.311725	0.000121856	0.0386761	0.00271375	0.0029725	0.0202844	0.000156719	0.0775436
CAAGGATCGCATGTTC-1	320.4	313.2	0	0.00996127	0.227625	0.100056	0.258186	0.195174	0.087164	0.000579417	0.0308073	0.0350122	0.000800452	3.5062e-05	3.55719e-06	0.0545948
CAATAAACCTTGGCCC-1	343.5	220.2	0	0.00157454	0.000626365	4.00701e-05	0.00162185	0.654644	0.0181258	0.00481481	0.252184	0.0059857	0.00897147	0.0490201	0.0014483	0.000942853
CAATACGCTCTGAGGC-1	98.4	313.2	0	0.672979	0.322143	0.00352999	0.000939704	3.23055e-05	2.87992e-05	7.04313e-06	2.67444e-05	8.36973e-05	0.000193779	3.04885e-05	1.78306e-07	5.23411e-06
CAATATTCTTGACCTA-1	213.3	406.5	0	0.122908	0.701323	0.0815266	0.0425384	0.00701369	0.00378668	0.0192858	0.00256048	0.00879212	0.00848513	0.000861344	1.43861e-05	0.00090423
CAATTAAGGGTGATGA-1	309	240	0	0.0530877	0.27096	0.00368126	0.0718779	0.240109	0.0155601	0.000470136	0.00105782	0.191557	0.00736939	4.48834e-09	0.144262	6.88154e-06
CAATTTCGTATAAGGG-1	301.5	293.4	0	1.57115e-05	0.000121591	1.59926e-05	0.283818	0.414795	0.147842	0.00326709	0.0329649	0.0109616	0.0460974	0.0371565	0.0224158	0.00052724
CACAATGAGCTGCTAT-1	251.7	326.7	0	0.00199327	0.103985	0.00753319	0.410687	0.140959	0.21357	0.000840838	0.0661563	0.000327326	0.0421549	0.00156036	0.00989826	0.000334073
CACACAGGGATAGATT-1	163.5	213.3	0	0.00278724	0.0286173	0.00843648	0.183668	0.486026	0.0669815	0.00601428	0.11083	0.00873244	0.0121507	0.0556451	5.99799e-05	0.0300511
CACACGCGCTGTCTTA-1	400.8	266.7	0	0.492008	5.94411e-05	3.39862e-06	0.000235826	0.0568931	1.64512e-06	5.31925e-06	0.0937225	0.117175	0.0656036	0.17429	2.02812e-07	1.44108e-06
CACAGCACCCACGGCA-1	286.2	253.5	0	0.0040509	0.00363111	0.000586705	0.739969	0.103422	0.0692101	0.0210767	0.00125939	0.0108151	0.0270242	0.00853636	0.009056	0.0013619
CACATATTAGCAGGAT-1	339.6	360	0	0.00437815	0.000570453	5.4007e-06	0.0585011	0.476105	0.143304	0.0298679	0.0732566	0.00540047	0.068579	0.040106	0.0999242	1.15652e-06
CACCACGCCACACAGA-1	90.9	313.2	0.693147	0.70313	0.0778695	0.0145708	0.00973123	0.00481123	0.0785421	0.0248833	0.0180642	0.0605879	0.00130941	0.00349241	2.16141e-05	0.00298634
CACCCACACGTCACCC-1	225	160.2	0	0.0439374	0.0208828	0.00396223	0.0816818	0.435918	0.268647	0.0345548	0.0109755	0.000139634	0.0109859	0.0735698	0.0101941	0.00455148
CACCCGGTTTGTGACT-1	209.4	399.9	0	0.0622978	0.488189	0.0789703	0.108617	0.091897	0.00989551	0.011565	0.0399613	0.0281731	0.0072824	0.0485088	0.000102759	0.0245398
CACCGCCAGAAGGTTT-1	286.2	226.8	0	0.105615	0.0231177	0.000512739	0.0968428	0.0197782	0.305616	0.0243961	0.0656476	0.0126303	0.124215	0.220604	4.01433e-07	0.00102483
CACCGTTAGGGATCAC-1	201.9	399.9	0	0.165704	0.581495	0.0583877	0.0850662	0.0213727	0.0025943	0.0101097	0.0107728	0.01378	0.00777904	0.0299073	0.000322141	0.0127093
CACCGTTGCGCGATAT-1	171.3	360	0	0.00224417	0.0101772	0.00230131	0.00295429	0.188583	0.0920471	0.000913843	0.360448	0.00444174	0.0089482	0.324361	2.12517e-06	0.00257801
CACCTAATCAGTTTAC-1	336	180	0	0.000119491	8.33839e-05	2.18186e-05	0.00171287	0.729353	0.132203	0.0258721	0.00711122	0.00384747	0.0610232	0.0217786	0.014445	0.00242808
CACCTCGATGGTGGAC-1	328.2	166.8	0	0.0208727	0.000312546	0.000163167	0.00888823	0.320273	0.360049	0.00248366	0.0486008	0.0185072	0.0263515	0.0322836	0.0156029	0.145612
CACGAAAGTTAGTCCC-1	171.3	266.7	0	0.000187778	0.000102312	1.25307e-05	0.000366193	0.355997	0.563703	0.00233521	0.00365016	0.000123676	0.00699847	0.0660976	0.000402351	2.28376e-05
CACGCAGCGAGGCTTT-1	224.7	253.2	0	0.0250816	0.12444	0.00484936	0.015173	0.389986	0.333894	2.06965e-05	0.0708764	0.000484746	0.0131348	0.0207389	6.16941e-11	0.00132064
CACGGGATTGAGGGTT-1	102.3	253.2	0	0.0320437	0.325423	0.0693334	0.0367698	0.334548	0.028871	0.00310019	0.111319	0.0116058	0.0100325	0.0241307	0.000148148	0.0126749
CACGTCGGCAACCTCT-1	201.9	373.2	0	0.0550799	0.212535	0.00632065	0.0396724	0.388769	0.0592488	0.024883	0.050971	0.0272977	0.0302337	0.104513	0.000109334	0.000366568
CACGTTCGTGCTCTAG-1	370.2	293.4	0	0.0447682	0.000101308	2.49995e-06	0.00083117	0.130718	0.774087	0.00350308	0.0013283	2.25905e-05	0.0155929	0.0282121	0.000805625	2.71784e-05
CACTAAAGTTGCCTAT-1	255.6	279.9	0	0.0504355	0.0815126	0.0109062	0.144316	0.32497	0.288284	0.0229184	0.0323031	0.00198018	0.0286273	0.00837338	0.00494511	0.000427749
CACTCAAGAGCTATGG-1	278.4	306.6	0	0.0115231	0.000460541	1.19652e-05	0.360861	0.146645	0.401352	0.000869943	0.00291123	0.000151817	0.0105461	0.0646647	3.34737e-07	2.98363e-06
CACTCCTATGTAAGAT-1	198	420	0	0.991767	0.00231078	0.000129221	0.00147829	0.000549943	8.25779e-05	9.5518e-05	0.000442049	0.000292689	0.000586221	0.00222586	3.10389e-06	3.69454e-05
CACTCGGTTAGGAGGA-1	110.1	279.9	0	0.0360654	0.0374345	0.00212068	0.0164342	0.388941	0.0897704	0.00222815	0.264541	0.0085584	0.0126624	0.140655	0.000146539	0.000442102
CACTGTCCAAGTGAGA-1	225	173.4	0	0.079103	0.000291548	2.84011e-05	1.39531e-05	0.593806	0.00316315	2.43388e-06	0.25094	4.53276e-05	0.0569495	0.0156562	1.5961e-09	8.45444e-07
CACTTAATCAGACGGA-1	243.9	273.3	0	0.0266821	0.265362	0.02176	0.445473	0.0584947	0.0548019	0.000181086	0.0245585	0.0366975	0.000952763	0.0268119	0.00087867	0.037346
CACTTCGCCACAGGCT-1	178.8	186.6	0	9.49331e-06	2.45426e-06	4.63484e-07	0.000178928	0.184055	0.762681	0.000404055	0.0184766	0.00423984	0.00295181	0.0189678	0.00791802	0.000114077
CAGACACCGATCGCTG-1	255.3	399.9	0	0.0875894	0.419527	0.0779683	0.067021	0.145205	0.0234044	0.0386519	0.0288334	0.0259458	0.0167686	0.0376819	0.000282156	0.0311216
CAGACGAACCTGATAC-1	251.7	379.8	0	0.115933	0.375679	0.0509434	0.0485582	0.236296	0.0221376	0.018197	0.024122	0.01788	0.0250727	0.0515342	3.40147e-05	0.0136138
CAGAGACGGTCACCCA-1	278.4	386.7	0	0.0833628	0.589682	0.0315486	0.0397128	0.118987	0.0265897	0.0254196	0.0122801	0.0252987	0.019133	0.0216078	9.45733e-05	0.00628404
CAGAGCATGAGCTTGC-1	328.2	220.2	0	7.12787e-06	6.05185e-06	9.47398e-07	5.4394e-05	0.400684	0.372835	0.00425503	0.146825	0.0320548	0.00500913	0.0365862	0.00167859	3.4829e-06
CAGAGGCGATGCATGA-1	243.9	406.5	0	0.151418	0.614201	0.0830969	0.0595053	0.0159132	0.00363083	0.0369707	0.00707181	0.00840855	0.0110334	0.00463093	4.71089e-05	0.00407167
CAGATACTAACATAGT-1	236.4	219.9	0	0.0183094	0.0772004	0.00519097	0.0124197	0.107382	0.324181	0.000710086	0.00148216	0.000283424	0.0658393	0.0654573	0.000400597	0.321144
CAGCAGCCCGTTCCTT-1	358.8	233.4	0	0.163918	0.0121974	0.00385345	0.138484	0.470814	0.121857	0.0106913	0.0135384	0.0394123	8.57499e-05	0.0190326	0.0011559	0.00495906
CAGCCTCCTGCAGAGG-1	354.9	200.1	0	7.55562e-10	1.65665e-08	7.24189e-08	4.53383e-06	0.754983	0.0602882	0.0139888	0.000247607	0.00329761	0.0365564	0.0335912	0.0970019	4.05423e-05
CAGCGATTCCCTTCAA-1	224.7	399.9	0	0.127077	0.341171	0.0302541	0.0513049	0.28235	0.0152889	0.0128343	0.015405	0.0233976	0.0212879	0.074672	0.000342473	0.00461479
CAGCGCCAACACGATA-1	79.2	293.1	0	0.969447	0.0302746	0.000114288	2.3941e-05	5.92901e-06	7.71121e-07	1.00794e-05	3.64758e-07	1.49185e-06	3.3558e-05	8.74824e-05	1.80076e-07	4.0781e-08
CAGCTCACTGAGACAT-1	286.2	266.7	0	7.85558e-08	3.03478e-08	1.2896e-08	0.9992	5.22991e-05	0.000306155	4.90957e-05	6.56522e-06	0.00018541	0.000193676	6.53953e-06	4.41521e-07	1.34558e-07
CAGCTCGTGCTTGTGT-1	221.1	140.1	0	0.0521542	0.00167598	0.00168082	0.0287384	0.625361	0.0100031	0.0436202	0.0111224	0.0608291	0.0402428	0.0205893	0.103462	0.000519945
CAGCTGGCGTAACCGT-1	144.3	366.6	0	0.520903	0.397836	0.0338499	0.00716329	0.00210289	0.00100515	0.0187151	0.00193428	0.00286788	0.0070056	0.00624529	6.53935e-06	0.000364731
CAGCTTAGTAGGTAGC-1	167.4	260.1	0	0.000160201	0.000300784	0.000216085	0.00667141	0.2661	0.623521	0.0019891	0.00634081	0.000212166	0.00211384	0.0857937	0.00350406	0.00307723
CAGGATATATCGTTGT-1	289.8	339.9	0	0.0134895	0.00573275	0.00155109	0.565701	0.138716	0.155267	0.00317444	0.0778729	0.0189849	0.010332	0.00539156	3.58703e-06	0.00378381
CAGGCCGTTTGGGTGT-1	224.7	306.6	0	0.155555	0.627653	0.0521956	0.033744	0.00290194	0.049177	0.000475911	0.0145497	0.00253042	0.0445334	0.0155269	2.9267e-06	0.00115454
CAGGCGCCATGCTAGG-1	339.6	373.2	0	0.0623886	0.0466565	0.0152143	0.0368725	0.201313	0.256016	0.000284775	0.0830191	0.00164505	0.00676853	0.0903953	0.000437712	0.198988
CAGTACCAGTTTACGT-1	129	366.6	0	0.997255	0.000340027	4.84043e-05	0.000147739	6.93741e-05	3.03391e-06	2.89916e-06	2.96356e-05	1.33335e-05	3.90826e-05	0.00204247	7.80332e-08	8.5276e-06
CAGTAGCCCACGCGGT-1	408.6	213.6	0	0.11822	0.00467388	0.000508558	0.00314938	0.631338	0.140215	7.16497e-05	0.0997296	0.000824365	0.000126175	0.000869465	1.63555e-06	0.000272816
CAGTCGAGGATGCAAT-1	439.2	213.6	0	0.00343603	0.000596091	4.4279e-05	0.000209189	0.231285	0.735633	1.6664e-05	0.0015484	0.0272066	2.47561e-05	7.90151e-08	3.19548e-09	3.42161e-07
CAGTCTGTATACTGGG-1	312.9	326.7	0	0.0194113	0.16283	0.0228452	0.122793	0.399848	0.142919	0.00175314	0.0424753	0.0347869	0.0477466	1.43816e-06	7.50354e-08	0.00259062
CAGTTCAAATTGACAC-1	255.6	240	0	0.0739312	0.141801	0.067185	0.345706	0.229955	0.0467166	0.00371838	0.0274887	0.00914881	0.0135592	0.00251536	2.52116e-06	0.0382723
CAGTTCCGCGGGTCGA-1	159.9	219.9	0	7.08448e-06	2.30221e-05	7.89064e-06	0.157082	0.453584	0.269061	0.00198687	0.0325895	0.00210721	0.0112605	0.0707886	0.00140179	0.000100635
CATAACGGACAGTCGT-1	420	286.8	0	0.479294	0.000388621	5.48368e-05	0.00462	0.414663	0.00726425	0.0168953	8.72771e-05	0.000157015	0.00540118	0.0441378	0.000196122	0.0268402
CATAAGCTCTCCGTCT-1	113.7	326.7	0	0.0246511	0.549822	0.139205	0.095179	0.0286284	0.00644247	0.0349635	0.0366285	0.0127319	0.00660481	0.0340662	1.1839e-05	0.0310648
CATACCCGTACCCAGT-1	178.8	293.4	0	0.0425189	0.0750999	0.0088376	0.0256811	0.268787	0.346993	0.00288971	0.107308	0.0128827	0.0237504	0.0646229	0.000136187	0.0204929
CATACGGCGTCTGGGC-1	301.5	306.6	0	0.00438288	0.00891745	0.00141116	0.610956	0.0766391	0.179199	0.00244207	0.0500459	0.000354417	0.00981115	0.0553944	1.12591e-06	0.000445302
CATACTATGTAATTGT-1	243.9	286.8	0	0.02534	0.126876	0.0185141	0.148645	0.0767142	0.280841	0.0058706	0.184441	0.007851	0.0973602	0.0274328	1.51669e-05	9.90754e-05
CATAGCCGCCCGGGAT-1	144.6	219.9	0	0.0065925	0.00446323	0.000303917	0.0223662	0.498594	0.358426	0.000938473	0.0256157	0.00236379	0.0121097	0.067587	3.72958e-05	0.000602544
CATAGCGTTGCCCACC-1	220.8	406.5	0	0.155975	0.696897	0.0767929	0.0405696	0.00441631	0.00135707	0.00264326	0.00307307	0.00683236	0.00830895	0.000612651	3.4336e-05	0.00248779
CATAGTAGCATAGTAG-1	232.5	173.4	0	0.000124226	4.56688e-07	1.36636e-09	7.69351e-09	0.347745	0.607831	8.95951e-08	2.46076e-05	1.90104e-07	0.00017969	0.0440949	2.88573e-09	2.81005e-11
CATAGTCCACAAGAAC-1	178.8	346.5	0	0.103587	0.275948	0.00559272	0.0335967	0.206288	0.0482585	0.005804	0.0693995	0.0778814	0.0286022	0.141103	0.00310691	0.00083215
CATATAGGTACAGTCA-1	270.6	333.3	0	0.000487069	0.000511378	9.15591e-05	0.486541	0.154528	0.183612	0.00581404	0.0929022	0.0105966	0.0419088	0.0224639	0.000502058	4.16093e-05
CATATGTCAGGCTACG-1	152.1	366.6	0	0.352561	0.535238	0.0270766	0.0167883	0.0158778	0.00227918	0.0120162	0.00148285	0.00259973	0.0293038	0.00458512	0.00010836	8.32993e-05
CATCGCCCGCGGCCAA-1	228.6	140.1	0	0.0151288	0.0444665	0.00705103	0.00571535	0.600753	0.226997	0.000331479	0.00788023	2.39064e-06	0.000515674	5.04427e-06	2.91659e-08	0.0911539
CATCGGACGGGTTAAT-1	282.3	326.7	0	4.32743e-05	2.64952e-05	5.78111e-06	0.756491	0.0560139	0.156414	0.000658888	0.0104098	0.00127522	0.0151665	0.00348444	2.01955e-07	1.03932e-05
CATGATGCACAATTCT-1	324.3	186.9	0	0.000109637	8.52538e-05	1.09048e-05	0.000414398	0.535472	0.350257	0.000380403	0.100511	0.00728399	0.00410426	0.00122952	2.06196e-05	0.000120229
CATGCCAACTCGCAAA-1	140.7	333.3	0	0.0129703	0.0400984	0.0125168	0.0422804	0.171085	0.127801	0.00305886	0.211567	0.0187339	0.0156476	0.107671	8.31959e-05	0.236486
CATGCGACCAGTTTAA-1	435.3	220.2	0	0.0294548	0.00260785	1.7588e-05	8.1669e-05	0.132922	0.707411	0.000119525	0.00431415	0.0754615	0.0182049	0.0293737	1.44364e-06	3.00557e-05
CATGGTAAGTAGCGTT-1	339.6	346.8	0	0.0507074	0.0191181	0.00364107	0.148294	0.59136	0.0763621	0.00508243	0.0102098	0.00376833	0.00823176	0.00165191	0.00247616	0.0790965
CATGGTCTAGATACCG-1	312.9	220.2	0	0.0328299	0.0494067	0.0104339	0.0180551	0.422422	0.259834	0.0169465	0.0770755	0.0222445	0.00598426	0.0531019	0.0316015	6.35658e-05
CATTACGTCGGCCCGT-1	309	173.4	0	0.033023	5.95308e-05	5.65814e-07	1.28595e-06	0.669157	0.10964	0.0080657	0.016732	0.00311733	0.0588692	0.0995291	0.00180491	5.70625e-07
CATTATGCTTGTTGTG-1	259.2	220.2	0	0.0663427	0.0291046	0.0181689	0.270091	0.18217	0.219806	0.00761269	0.101858	0.0453626	0.000320471	0.0342875	4.33286e-06	0.024871
CATTGCGAAATGGGCG-1	106.2	286.5	0	0.015445	0.0296711	0.00467481	0.00618876	0.405667	0.0106974	8.25864e-05	0.180803	0.00185326	0.00107308	0.34224	9.56087e-06	0.00159394
CATTTGAGTGGTACGT-1	243.9	379.8	0	0.0813878	0.245538	0.0176782	0.0417493	0.231725	0.0580588	0.0248271	0.136577	0.0191627	0.0133671	0.110478	0.00076265	0.0186886
CCAAACAGAACCCTCG-1	243.9	193.5	0	1.38438e-09	6.15196e-11	4.18725e-12	1.25472e-09	0.266444	0.732951	5.10677e-08	2.47681e-06	1.75796e-07	0.000537039	6.52968e-05	3.14807e-09	9.27616e-10
CCAACGATGCACTGAT-1	201.9	253.2	0	0.0634193	0.021504	0.000403539	0.106103	0.201869	0.525824	0.00135172	0.0172565	0.00646243	0.0016354	0.0541534	8.21098e-06	9.22382e-06
CCAAGAAAGTGGGCGA-1	259.2	393.3	0	0.0832543	0.567687	0.0369649	0.0846193	0.0875062	0.0209568	0.0198714	0.013603	0.0110662	0.0212926	0.0431644	9.71928e-05	0.00991683
CCAAGCGTAACTCGTA-1	332.1	266.7	0	0.0704519	0.222618	0.0210343	0.137073	0.154042	0.334406	0.00324857	0.00826827	0.00227681	0.0459153	3.46391e-05	1.23438e-05	0.000618475
CCAAGGAACAGAGAGG-1	243.9	140.1	0	0.0192737	0.0319639	0.00768568	0.00715472	0.744218	0.0588	2.10107e-05	0.0626151	6.3185e-05	0.0645653	1.2693e-05	1.81347e-08	0.0036268
CCAATAGTGCCGTCGA-1	221.1	273.3	0	0.043599	0.205763	0.0102385	0.296164	0.0949464	0.200142	0.0227433	0.0215832	0.00237813	0.0997388	1.45128e-07	2.63643e-07	0.0027032
CCAATTGAATGTTAAT-1	236.4	180	0	0.000378159	2.02897e-09	6.77773e-11	2.87146e-10	0.00832129	0.986131	9.86712e-08	1.03451e-06	1.14666e-08	2.08783e-05	0.00514788	1.49074e-09	5.20298e-11
CCACACTGAGATATTA-1	247.8	306.6	0	0.084045	0.0647349	0.0061727	0.339027	0.0893091	0.272196	0.0182969	0.0210684	0.0225807	0.0341568	0.0399816	5.46714e-05	0.00837578
CCACCAACTTTACTGT-1	213.3	393.3	0	0.0240878	0.166977	0.0832037	0.0680341	0.300122	0.0244551	0.014172	0.0763194	0.0145564	0.0118541	0.174581	4.64593e-05	0.0415912
CCACCCAAGGAAAGTG-1	347.4	293.4	0	1.73381e-05	2.82012e-05	2.06505e-05	0.378953	0.271639	0.255559	0.000201601	0.0466518	0.0138511	0.018519	0.0136208	2.7865e-05	0.000909891
CCACGGAGCCATAAGA-1	163.5	360	0	0.107822	0.260119	0.0547676	0.0658278	0.171596	0.024966	0.0691014	0.0378682	0.0866421	0.038403	0.0763281	5.7625e-05	0.0065016
CCACTGGTGGCTGGTT-1	140.7	306.6	0	0.038719	0.0404094	0.00383524	0.0134882	0.301465	0.222866	0.00487752	0.255837	0.0469836	0.013892	0.0463639	0.00014055	0.0111225
CCAGAAAGCAACTCAT-1	198	393.3	0.693147	0.248806	0.532666	0.0577716	0.0449353	0.0237719	0.00162374	0.0162602	0.00647364	0.00658188	0.00873431	0.0493622	0.000112518	0.00290053
CCAGCTGATGGTACTT-1	140.7	293.4	0	0.0312959	0.0443095	0.0106337	0.0282028	0.19644	0.322163	0.00124329	0.27394	0.0302008	0.00460075	0.0487121	1.1522e-05	0.00824727
CCAGCTTCCGCCCGCA-1	125.4	240	0	0.0126241	0.0100791	0.000870428	0.0112279	0.499077	0.249839	0.00250132	0.147992	0.014868	0.00206039	0.0462265	0.000526309	0.00210799
CCAGGGACGTGGCCTC-1	263.1	226.8	0	0.0316047	0.202029	0.00239113	0.122067	0.156226	0.425863	3.31327e-06	0.056531	0.00234745	0.000750075	1.05155e-09	1.98685e-09	0.000187389
CCAGTCTTGTCATAGA-1	285.9	439.8	0	0.472166	0.434481	0.014216	0.0113909	0.011183	0.0031553	0.0108404	0.00138561	0.00281945	0.0301429	0.00814556	6.48782e-06	6.73213e-05
CCATCGCAGTTAAACT-1	297.6	379.8	0	0.0568968	0.306067	0.0324446	0.0595303	0.118725	0.068178	0.13428	0.0930284	0.0848969	0.015197	0.0273908	1.20669e-05	0.00335314
CCATGCCTGTTTAGTA-1	263.1	279.9	0	0.00332548	0.107912	0.0458311	0.214402	0.452239	0.0687999	0.00786451	0.0176712	0.00197767	0.00519313	0.03994	0.016028	0.018816
CCATGCTCTGCAGGAA-1	225	186.6	0	0.140967	0.0672281	0.0776467	0.0302064	0.500591	0.0268668	0.00808892	0.061184	0.0307509	0.00726491	0.0246784	0.0225777	0.00194924
CCATGGCCCTTGTACC-1	144.3	260.1	0	0.00279567	0.0413161	0.0468273	0.0666494	0.27859	0.119453	0.00113616	0.150734	0.00154454	0.00364667	0.106146	0.000290038	0.180871
CCATTAGCGATAATCC-1	221.1	260.1	0	0.134787	0.0169102	0.00160787	0.123715	0.0485007	0.442813	0.137493	0.0536582	0.00589022	0.0037233	0.0306444	0.000151518	0.000104479
CCATTCCCTGCCCACA-1	209.4	266.7	0	0.0654194	0.0288036	0.015287	0.174012	0.286586	0.196452	0.00502682	0.18246	0.0083732	0.0201506	0.0101925	1.41384e-05	0.00722283
CCCAAACATGCTGCTC-1	397.2	273.3	0	0.307375	8.55676e-06	1.26299e-08	5.2927e-06	0.680233	0.0106897	1.47656e-05	8.04431e-06	3.7192e-05	0.00160232	2.63665e-05	9.7026e-08	4.40243e-12
CCCAACATACGTCGCG-1	194.1	333.3	0	0.0760481	0.257131	0.067405	0.128865	0.149352	0.0454406	0.0463379	0.0698893	0.00473487	0.0431703	0.0953401	0.000343522	0.0159426
CCCAATTTCACAACTT-1	186.6	306.6	0	0.0259015	0.0991124	0.069275	0.104707	0.302458	0.165833	0.0107348	0.134913	0.0694147	0.000505865	0.00390447	0.000205687	0.0130345
CCCGACCATAGTCCGC-1	343.5	180	0	0.0376011	0.0016171	0.000175731	0.00272541	0.291201	0.64377	8.42371e-05	0.00369918	0.00128055	0.0106992	0.00177288	9.62149e-05	0.0052773
CCCGCAGCGCGAACTA-1	316.8	373.2	0	0.0605918	0.00863287	9.22786e-05	0.097688	0.26116	0.49733	0.00457726	0.00226662	7.23942e-07	0.0594002	0.00764973	0.000611014	2.03473e-07
CCCGCCATGCTCCCGT-1	217.2	173.4	0	0.0279471	0.0190233	0.000295282	0.00280014	0.485381	0.448922	2.16359e-06	0.00187279	0.0116136	0.00017066	0.00195324	6.48209e-07	1.81056e-05
CCCGGTGGAAGAACCT-1	140.7	213.3	0	1.48801e-05	8.66125e-05	4.28824e-05	0.001204	0.311007	0.380187	0.000516851	0.214869	0.0117575	0.0135295	0.0628258	0.00373697	0.000222496
CCCGTAAGTCTAGGCC-1	167.4	313.2	0	0.0863732	0.127841	0.0295528	0.0776977	0.146735	0.316968	0.000966189	0.150032	0.0363554	0.00448284	0.0213035	5.26774e-07	0.00169168
CCCGTAGCTGGGAAGA-1	209.4	426.6	0	0.880038	0.0895598	0.00262917	0.0157808	0.0019893	0.000393263	0.0028957	0.000432097	0.00167369	0.00409206	0.000474214	9.16706e-06	3.29849e-05
CCCGTCAGCGTCTGAC-1	255.6	200.1	0	0.100197	0.0457504	0.00205275	0.0502298	0.285886	0.418456	0.00112956	0.048407	0.0023085	0.045198	7.38837e-09	5.2507e-08	0.000384505
CCCTCATTCTGGAATT-1	228.6	153.3	0	0.00896392	4.2571e-13	1.21722e-14	9.68655e-11	0.990492	0.000222187	6.03834e-07	1.16066e-06	2.66529e-05	2.46787e-06	1.0183e-05	0.00028005	1.01955e-06
CCCTGAAATGAGTTGA-1	209.4	253.2	0	0.094622	0.0303438	0.0195842	0.0780528	0.33375	0.0733247	0.000309489	0.338427	0.00037583	0.024743	0.00498101	1.31857e-07	0.00148564
CCCTGACTAACAAATT-1	106.2	300	0	0.171965	0.576202	0.0343439	0.0195257	0.061215	0.0191519	0.0154958	0.015494	0.0203467	0.0205357	0.0448635	0.000146254	0.000714525
CCCTGCCCAATCCGCT-1	132.9	319.8	0	0.0363168	0.0706399	0.0157548	0.0244007	0.361244	0.0726536	0.00130826	0.191117	0.0133445	0.0067367	0.189729	5.58267e-05	0.0166993
CCCTGCGCTACGCATA-1	152.1	273.3	0	0.0108054	0.001833	0.000228426	0.0059198	0.117263	0.713778	0.000281036	0.0453409	0.00200367	0.000137872	0.102194	2.35714e-05	0.000192234
CCCTTTGACAGGTCTT-1	274.5	379.8	0	0.0622978	0.555945	0.0938743	0.0815788	0.088095	0.023518	0.0398404	0.00732198	0.0103454	0.019067	0.00481825	8.68613e-06	0.0132896
CCGAACACTGGGCCTC-1	129	339.9	0	0.388914	0.376537	0.0430255	0.0657905	0.0168319	0.0037656	0.0182528	0.00364366	0.00281327	0.013488	0.0610133	2.51552e-05	0.00589887
CCGAACCTTCCCGGCC-1	332.1	373.2	0	0.0133729	0.00616542	0.00036541	0.003483	0.396282	0.294078	0.00241757	0.0405009	0.00114918	0.0284488	0.144187	0.0487385	0.0208111
CCGACAAAGGGAGTGC-1	140.7	266.7	0	0.00947021	0.00246606	0.000543444	0.0143598	0.270094	0.522593	0.00135288	0.0665292	0.0317604	0.0064931	0.0469276	3.60959e-05	0.0273741
CCGATTCGAGGGACCC-1	136.8	300	0	0.0603896	0.0619339	0.000393959	0.00566351	0.288992	0.263586	0.000268407	0.248981	0.00734051	0.00343605	0.059014	2.9886e-07	4.69163e-07
CCGCACAAAGACCAAC-1	351.3	286.8	0	0.0275718	0.0103853	0.00141082	0.264478	0.397284	0.102057	0.00170338	0.182178	0.000995846	0.0035086	0.00583494	1.02827e-07	0.00259156
CCGCACGTGACCTCGG-1	159.9	233.4	0	1.90602e-06	2.07044e-07	3.91623e-08	0.000841087	0.475392	0.471164	0.000431036	0.00332123	4.83711e-06	0.0484732	0.000323086	4.744e-05	3.09048e-07
CCGCGATTTGGTAGGT-1	94.5	306.6	0	0.891662	0.105394	0.00170243	0.00048122	9.45843e-05	4.87324e-06	2.90672e-06	3.51099e-06	4.54106e-05	0.000594895	1.21703e-05	8.54474e-07	4.96647e-07
CCGCGGAATGCGTCAC-1	232.5	386.7	0	0.00782686	0.0829978	0.0171008	0.047261	0.268757	0.0645107	0.00264146	0.104884	0.029584	0.010772	0.213754	0.0193148	0.130597
CCGCGGGTACGAAGAA-1	159.9	260.1	0	1.39345e-05	7.09841e-05	3.32588e-05	0.000938207	0.205149	0.685169	0.0124831	0.000759708	1.7042e-05	0.0103233	0.0836127	0.00131663	0.000112888
CCGCGTAGGTAAGGGC-1	144.3	246.6	0	4.78015e-15	3.17735e-15	3.93489e-15	2.11136e-13	1.36078e-09	1	8.64481e-15	2.60392e-13	1.25098e-17	1.20813e-09	9.37948e-10	3.51856e-15	5.21252e-14
CCGCTATCAGCACCAG-1	301.5	346.5	0	0.00902957	0.0231859	0.00161329	0.568251	0.133688	0.189526	0.00537006	0.0290828	0.0106061	0.0192713	0.00758291	0.000303977	0.002489
CCGCTTACCTCACTCT-1	194.1	360	0	0.041814	0.393491	0.032354	0.132338	0.176669	0.0367145	0.0505401	0.0202394	0.037843	0.0171649	0.0383042	0.00984864	0.0126795
CCGGAATGGTTTCAGT-1	182.7	206.7	0	7.98971e-05	0.000644427	6.9257e-05	0.0863062	0.405863	0.227148	0.00191907	0.195857	0.00845702	0.00209499	0.0714845	7.37075e-05	3.44099e-06
CCGGAGCGTACTTTCT-1	274.5	433.2	0	0.976632	0.0221089	0.000656544	0.000124603	1.12964e-05	1.60075e-06	4.73012e-06	1.11767e-06	2.43133e-06	0.000222956	0.000233518	7.96139e-08	6.05845e-08
CCGGGACCCGCAGAGA-1	259.2	153.3	0	5.39363e-05	0.000318298	8.38033e-05	0.00113763	0.552923	0.0846348	0.000628759	0.27835	0.00796687	0.00947775	0.062993	0.00106258	0.000369363
CCGGGCGGTCTCGTCA-1	351.3	260.1	0	0.110836	0.445254	0.010846	0.0502463	0.0635203	0.00888045	0.0108344	0.022675	0.0591631	0.216567	2.0182e-05	0.000953371	0.000205111
CCGGGCTGCTCCATAC-1	389.4	286.8	0	0.271108	0.0466947	0.0232939	0.145339	0.224542	0.126711	0.00246871	0.04339	0.0222105	0.00131662	0.000140455	0.000671953	0.0921138
CCGGGTTCGAGGTTAC-1	182.7	300	0	0.0136652	0.0778374	0.0232567	0.0290532	0.134187	0.55252	2.89912e-06	0.0286674	0.000184922	0.0262862	0.0134898	8.65952e-05	0.100763
CCGGTTTGTAATTGTG-1	220.8	420	0	1	1.76803e-08	7.97309e-11	4.75062e-10	2.12545e-11	1.04503e-12	2.45298e-12	1.56441e-12	1.10685e-11	3.1414e-10	2.6793e-12	4.56924e-12	2.93302e-14
CCGTAAGTTGGTCCCA-1	354.9	266.7	0	0.153966	0.137207	0.029632	0.242714	0.0612735	0.312354	0.0261973	0.00610332	0.000257949	0.00197197	3.21846e-05	7.03744e-05	0.0282197
CCGTATCTCGTCGTAG-1	163.5	399.9	0	0.604134	0.178836	0.0140608	0.0347945	0.0451738	0.0019276	0.0231434	0.0140735	0.0165435	0.00511433	0.0573636	0.00028491	0.00455043
CCGTGCCCATGACGGC-1	243.9	126.9	0	1.22745e-05	0.000461241	9.66366e-05	0.00103295	0.817988	0.0509153	2.59373e-05	0.00203853	0.105027	0.0127822	0.000169069	5.01672e-06	0.00944582
CCGTGTTAAATTCCAT-1	198	366.6	0	0.0336591	0.301687	0.0173776	0.17074	0.168866	0.0484328	0.0338697	0.123356	0.0192175	0.0358357	0.0455402	3.7602e-05	0.00138069
CCGTTCCGAATCTCGG-1	144.3	313.2	0	0.00748859	0.00765916	0.00146388	0.0134836	0.609766	0.06225	0.00147763	0.186072	0.0250592	0.0245953	0.0594101	0.000181596	0.00109218
CCTAAATTAACGGTTC-1	320.4	326.7	0	0.00863561	0.284389	0.0769987	0.249112	0.10432	0.0788543	0.00201129	0.0511666	0.0255777	0.00770597	0.000111339	5.60024e-06	0.111111
CCTACATTCACAGACG-1	186.6	386.7	0	0.0857385	0.662602	0.111819	0.100506	0.00341683	0.00126285	0.00852903	0.00391018	0.00438073	0.00294566	0.00279595	1.964e-05	0.0120735
CCTACTGCTTACACTT-1	247.8	226.8	0	0.106733	0.036123	0.00365283	0.20817	0.0431706	0.0820152	0.00967184	0.303232	0.202266	0.00239815	0.00253158	1.073e-08	3.65945e-05
CCTATACCGTCCTGTC-1	232.5	413.1	0	0.302979	0.632849	0.0309814	0.0198587	0.00187035	0.000388698	0.00253146	0.00135256	0.00165122	0.00450316	0.000439981	8.51664e-06	0.000585671
CCTATGGGTTACCGTC-1	324.3	240	0	0.0146379	0.256427	0.015357	0.226824	0.316118	0.0253224	0.0106409	0.0613979	0.0714429	0.00166037	7.13339e-05	1.13133e-06	9.85056e-05
CCTCACCTGAGGGAGC-1	450.6	233.4	0	0.0925019	0.00751516	0.000624274	0.0156516	0.715399	0.122097	0.002149	0.0103843	0.022883	0.0102058	0.000246722	0.000201747	0.000140805
CCTCACCTTAGCATCG-1	431.7	226.8	0	0.0656025	0.00892593	0.000539103	0.0205876	0.312693	0.480373	0.0235973	0.00163214	0.0269746	0.0181415	0.0157752	0.0221948	0.00296308
CCTCCGACAATTCAAG-1	186.6	266.7	0	0.0265283	0.00197053	0.00061935	0.0119215	0.0519846	0.808247	1.19201e-05	0.00793072	5.5569e-06	0.00595439	0.0847195	7.06806e-06	9.96057e-05
CCTCCTGAGCCCACAT-1	90.9	300	0	0.704861	0.292274	0.00175009	0.000811392	1.54179e-05	9.01765e-06	5.36886e-05	2.74471e-06	2.22639e-05	0.000176914	2.15198e-05	9.68081e-07	3.85187e-07
CCTCGCGCTGTGCGAT-1	285.9	426.6	0	0.578428	0.418376	0.0020491	0.000448895	1.82798e-05	4.4436e-06	8.64404e-05	8.73045e-07	4.59537e-06	0.00058206	3.06463e-07	4.61004e-07	1.76974e-08
CCTCGGATGCTACCTG-1	98.4	259.8	0	0.0255226	0.39782	0.173274	0.0742568	0.182926	0.0130064	0.0317266	0.0406736	0.00428525	0.0268087	0.0203781	3.11484e-06	0.00931971
CCTCTAATCTGCCAAG-1	339.6	200.1	0	2.70716e-08	3.91239e-08	1.01028e-08	3.08239e-07	0.378825	0.610989	7.03744e-06	0.000100247	3.38949e-05	0.000223205	0.00982	9.76949e-08	2.88622e-07
CCTCTATCGATTAGCA-1	159.6	393.3	0	0.616079	0.193278	0.0266477	0.0263041	0.026127	0.00449623	0.0136562	0.0143937	0.0184788	0.0170359	0.0413064	0.000347848	0.00184926
CCTCTCTCCCATCTAG-1	198	273.3	0	0.0658201	0.153135	0.0206749	0.0806986	0.192434	0.105277	0.000786553	0.232907	0.00448458	0.10802	0.0182445	3.45988e-06	0.0175142
CCTCTGTACTATTCTA-1	293.7	399.9	0	0.00300124	0.0165559	0.00176374	0.0077818	0.450033	0.178618	0.00336628	0.183973	0.0266459	0.0024254	0.118457	0.00733132	4.66606e-05
CCTGAACGATATATTC-1	385.5	293.4	0	0.333813	0.000441431	0.000104942	0.0156477	0.429302	0.147433	0.00890117	0.00836975	0.0163266	0.00486138	0.0312572	0.00353975	1.9843e-06
CCTGACCACCGATGGT-1	293.7	346.5	0	0.00326949	0.00468608	0.0002733	0.539519	0.130726	0.223673	0.00256143	0.0271062	0.000294936	0.0219664	0.0456724	1.15417e-05	0.000240514
CCTGCCCGTTGTCTAG-1	94.8	279.9	0	0.0726245	0.48142	0.0844783	0.0466694	0.135803	0.0081451	0.0537798	0.0259029	0.0129889	0.0308192	0.0457154	7.42906e-05	0.00157897
CCTGCGTTCTACGCTT-1	113.7	260.1	0	0.0180639	0.0340701	0.00512426	0.0039259	0.477006	0.0832106	0.00576565	0.234686	0.0220508	0.00822128	0.106579	0.000348258	0.000948418
CCTGCTATTTGAGAAG-1	251.7	220.2	0	0.0690496	0.182086	0.0046132	0.225918	0.000488549	0.465553	0.000851768	0.00895367	7.48991e-06	0.00444595	0.0353885	0.00263953	5.44611e-06
CCTGGCTAGACCCGCC-1	224.7	240	0	0.0165162	0.129524	0.0242731	0.16177	0.132498	0.168588	0.00393048	0.318072	0.0236151	0.0207778	1.66828e-05	2.70373e-06	0.000416664
CCTGTAAGACATGATA-1	217.2	293.4	0	0.0340006	0.100622	0.00240558	0.151416	0.0948637	0.427167	0.000135925	0.0253195	0.118018	0.00247991	5.9785e-07	0.043563	8.12193e-06
CCTGTACTCACGCCCA-1	152.1	313.2	0	0.0258556	0.00138749	6.83806e-05	0.000638369	0.356653	0.191208	0.000102023	0.328087	0.00821052	0.0016889	0.0860209	5.42379e-05	2.50979e-05
CCTGTCACCCGGGCTC-1	316.8	240	0	0.109544	0.178355	0.0091073	0.000135858	0.0556634	0.577084	0.0624365	7.01726e-05	0.00436525	6.44055e-05	1.1793e-10	0.00317412	6.65122e-09
CCTGTCGCCCGTAAAT-1	297.6	286.8	0	1.70615e-08	1.94037e-08	7.46977e-09	0.96861	0.00023937	0.0276541	1.3974e-05	0.000696274	9.40601e-05	0.000172918	0.00251869	1.85874e-08	1.4204e-07
CCTTCTCAGCGTTCCT-1	117.6	333.3	0	0.0676526	0.554087	0.121117	0.103491	0.0317032	0.00579212	0.00849059	0.0241529	0.00762131	0.0253016	0.0159325	6.55892e-05	0.0345927
CCTTCTTGATCCAGTG-1	339.6	173.4	0	0.0437887	0.00527936	0.000635786	0.00329135	0.487082	0.387171	0.0225029	0.00827221	0.00379062	0.0200567	0.0170349	0.0010214	7.30548e-05
CCTTTAAGGGAGCACT-1	251.4	433.2	0	0.972164	0.0033675	0.000900673	0.00484232	0.004226	0.0002697	0.00124657	0.000629217	0.00120291	0.0039232	0.006674	9.20643e-05	0.000461676
CCTTTCAATGAAGAAA-1	423.9	213.6	0	0.0240775	8.11411e-06	1.28424e-07	1.21321e-05	0.0581167	0.59605	5.44897e-05	0.000164061	0.315071	0.00314774	0.00329626	1.09059e-06	2.79508e-07
CGAAACGCAATTCATG-1	186.6	319.8	0	0.131246	0.158763	0.00433615	0.10206	0.474297	0.0163336	0.00841719	0.0327767	0.000273303	0.00309199	0.068327	3.59135e-05	4.25256e-05
CGAACCCGCATGCGTC-1	247.8	373.2	0	0.0774755	0.145401	0.013637	0.0115801	0.312381	0.0983354	0.0059287	0.182741	0.021549	0.0104661	0.11933	5.64194e-05	0.00111875
CGAAGACGGTGAGTGC-1	71.7	266.7	0	0.414748	0.40844	0.0251273	0.0414326	0.012842	0.00750423	0.0246731	0.00382891	0.00447429	0.0100834	0.0421501	0.00021959	0.00447602
CGAAGTTGCTCTGTGT-1	194.1	266.7	0	0.0516547	0.000986988	0.00263384	0.0674195	0.286029	0.370332	0.0653337	0.00207179	0.00342176	0.00352847	0.0321386	0.0786625	0.0357873
CGACAGTTCGCGTTAT-1	221.1	286.5	0	0.0459135	0.0689535	0.00131205	0.0676575	0.0498548	0.520613	2.79439e-06	0.186376	0.00783851	0.000303413	0.0511708	5.52452e-11	3.77755e-06
CGAGACCCTAGAGTGT-1	293.7	333.3	0	3.82903e-05	1.05914e-05	1.11137e-06	0.443929	0.207334	0.161594	0.0189486	0.0489391	0.0115495	0.0750231	0.0323092	0.000320481	3.01884e-06
CGAGAGATGTGAACCT-1	339.6	240	0	0.103603	0.0785578	0.0457245	0.0550286	0.535005	0.00359613	0.00129823	0.0553276	0.000139224	0.000156477	0.121396	7.67446e-05	9.08624e-05
CGAGCACTTCAAGTTT-1	156	200.1	0	0.00238299	0.0731027	0.0261854	0.252215	0.334043	0.0227528	0.0222654	0.0671688	0.0165144	0.0151141	0.125008	0.00473249	0.0385146
CGAGGCTAAATATGGC-1	332.1	240	0	0.0989237	0.0568992	0.0964819	0.106094	0.43158	0.00153185	0.0053759	0.126518	0.000709208	0.0102255	0.000988716	0.00448836	0.0601842
CGAGGGACTGCGGTCG-1	358.8	300	0	0.0128896	0.00225212	0.000327529	0.213409	0.37871	0.253239	0.00405953	0.0161486	0.0184985	0.0368452	0.0282964	0.0148545	0.0204709
CGAGTACTAAAGAGGA-1	194.1	346.5	0	0.0892403	0.323462	0.0343322	0.00544765	0.21703	0.152246	0.0349147	0.0101746	0.0105021	0.0252426	0.0958621	0.000204763	0.00134115
CGATACCTCGCGGACA-1	243.9	313.2	0	0.0289794	0.0918632	0.0385213	0.286947	0.0868549	0.0708479	0.0301289	0.146603	0.00160144	0.00462339	0.0578837	0.0454651	0.109681
CGATCCGACCCAGTGC-1	251.7	300	0	0.00739963	0.00076688	4.62766e-05	0.378406	0.0177494	0.434863	5.79546e-05	0.0599378	0.00745118	0.000446216	0.0923651	7.41585e-06	0.000503449
CGATCTGTTGGAGGAC-1	152.1	353.1	0	0.06071	0.223538	0.0522723	0.074183	0.291267	0.0104041	0.0190846	0.0464717	0.00906308	0.00728443	0.188873	7.87112e-05	0.0167706
CGCAAACACGAGTTAC-1	201.9	226.8	0	0.0123791	0.0344831	0.00885954	0.362587	0.166284	0.133016	0.000425889	0.162173	0.0125438	0.0438161	0.00351502	2.59016e-05	0.0598919
CGCAATTACTTTCGGT-1	186.6	200.1	0	9.13823e-07	6.98193e-06	3.54791e-06	0.000194485	0.311762	0.29495	0.000350353	0.373452	0.00431063	0.011045	0.00278636	0.000792612	0.000344054
CGCAATTAGGGTAATA-1	228.6	233.4	0	0.101286	0.125853	0.00172698	0.00200798	0.303913	0.276817	0.000162006	0.103979	0.0788339	0.00492436	0.000235525	0.000197945	6.30579e-05
CGCAATTCTACAATAA-1	167.4	219.9	0	2.89632e-07	1.08957e-06	1.10516e-06	0.686087	0.0992356	0.168132	0.000272834	0.00765779	0.000961349	0.00872667	0.0288462	6.65147e-05	1.14462e-05
CGCATGGTGCGATGCT-1	312.9	313.2	0	0.0437751	0.0514794	0.00350597	0.557285	0.046167	0.258969	0.00061832	0.0181875	0.00250971	0.00753226	0.00984902	4.37905e-05	7.84905e-05
CGCATTAGCTAATAGG-1	278.4	226.8	0	0.258166	0.0341593	0.00345818	0.0215875	0.0521151	0.401488	0.0604476	0.000444687	9.28166e-05	0.0920778	0.0758281	0.00013471	2.18284e-07
CGCCAAGAAGCCGAGT-1	125.4	306.6	0	0.0768881	0.0912577	0.0206184	0.00632275	0.571223	0.0194336	0.0154809	0.0648489	0.00299767	0.00815421	0.114818	0.00760495	0.000352532
CGCCATCCGATTATGA-1	366.6	206.7	0	0.00628503	0.000195761	0.000145496	0.00750762	0.50869	0.0233542	0.056044	0.132472	0.0727847	0.0259127	0.032249	0.132757	0.00160237
CGCCCAGCACGCCTAG-1	255.3	439.8	0	0.635764	0.16161	0.00655315	0.0301911	0.0667601	0.00277484	0.0193534	0.00416708	0.0024395	0.021962	0.0483098	4.375e-05	7.1425e-05
CGCCGACTATTCGCTA-1	79.2	279.9	0	0.76294	0.232314	0.00319941	0.000143952	2.70359e-05	1.839e-05	7.30457e-06	2.85228e-05	7.54739e-05	0.000361158	0.000879855	1.99451e-06	2.88423e-06
CGCCGCCCATGCCTGT-1	378	306.6	0	0.0984525	0.0021265	0.000270461	0.0268961	0.456797	0.359339	0.000103772	0.0258959	0.00863201	0.00020915	0.021224	7.99332e-06	4.58722e-05
CGCCTCCCTCCTCTAT-1	339.6	333.3	0	0.0501806	0.0468194	0.0672462	0.253446	0.286445	0.000917033	0.00335294	0.174615	0.0152883	0.00179832	0.00138939	0.00183977	0.0966623
CGCCTGGCCTACGTAA-1	163.5	319.8	0	0.0686206	0.200211	0.00730926	0.0732924	0.290172	0.0446536	0.00736225	0.0825657	0.102882	0.00144587	0.119257	0.000127956	0.00210115
CGCGCATGTTTGATTG-1	267	379.8	0	0.0839406	0.570518	0.0946645	0.0671218	0.051174	0.0198623	0.0248226	0.0164836	0.0134868	0.0165081	0.0235621	2.44045e-05	0.0178307
CGCGCCCGACTTAATA-1	347.4	186.9	0	0.0281067	0.00724161	0.0012731	0.000660681	0.326884	0.524521	0.00024684	0.0198263	0.00544685	0.0382206	0.0459062	5.08723e-05	0.00161441
CGCGGGAATTAGGCAG-1	366.6	233.4	0	0.265929	0.0244279	0.00594352	0.0155886	0.326925	0.178146	0.0947084	0.00712121	0.0635564	0.0174583	2.34222e-05	9.13554e-05	8.11471e-05
CGCGTTCATGAAATAC-1	255.6	226.8	0	0.0430886	0.258636	0.00887541	0.376421	0.0353174	0.124732	0.0121648	0.000310547	0.0186275	0.104373	4.01986e-05	0.000438383	0.0169752
CGCTACGGGACATTTA-1	243.9	300	0	0.0502096	0.0755611	0.129769	0.147582	0.0797207	0.203554	0.000734643	0.0597479	0.00189553	0.010056	0.000263226	0.000289735	0.240617
CGCTATTCTTAGGCTC-1	289.8	300	0	0.0174423	0.0295102	0.00785728	0.596648	0.146803	0.0797863	0.00220838	0.0302376	0.00286284	0.0218148	0.0363105	0.000257389	0.0282618
CGCTCGACATAATGAT-1	232.5	186.6	0	0.00075514	3.90232e-06	9.42575e-08	0.000486674	0.515918	0.447264	0.00104157	0.0143973	0.000182093	0.019759	0.000184215	7.13529e-06	6.38563e-07
CGCTCTCCGTAGATTA-1	201.9	266.7	0	0.137179	0.0486852	0.0192234	0.071218	0.0220453	0.348382	0.00211842	0.117918	0.0356676	0.00260663	0.0412444	0.117509	0.0362037
CGCTGTGACGCCGCAC-1	240.3	213.3	0	0.177288	0.00338917	0.000291428	0.00166632	0.370166	0.348169	0.000919878	0.0359421	7.69065e-05	0.0519309	1.44466e-06	0.0101585	8.57146e-08
CGCTTATTCCCGGTCG-1	174.9	326.7	0	0.0349642	0.254807	0.0792249	0.157399	0.0823935	0.236231	0.00759362	0.0803998	0.00199428	0.0189166	0.0246725	0.00101052	0.0203938
CGCTTCCACTGAAATC-1	221.1	166.8	0	0.0122026	2.91197e-05	1.89245e-06	3.84131e-06	0.487142	0.350356	0.0010546	0.00102353	0.100489	1.07937e-05	0.0459417	0.00174374	1.34579e-06
CGCTTTCATACCGGTG-1	251.7	140.1	0	0.0219762	0.0258775	0.0052517	0.0444685	0.495669	0.071423	0.0112493	0.0148561	0.218855	0.0234319	0.0331353	0.0260356	0.00777082
CGCTTTCTTGCATTCG-1	385.5	253.5	0	0.29025	0.0931629	0.0140147	0.00136489	0.480965	0.0606778	0.00304923	0.00360894	0.0447672	0.0014462	0.00666479	6.94141e-06	2.14363e-05
CGGAAAGAATCAAACG-1	243.9	433.2	0	0.525408	0.264845	0.0348562	0.0212319	0.0548233	0.0268462	0.0191019	0.00403355	0.00639323	0.0192128	0.00860692	4.24035e-05	0.0145981
CGGAACGTAAACATAG-1	232.5	360	0	0.0261955	0.0249652	0.00432165	0.064586	0.290972	0.270849	0.00129164	0.211053	0.00601402	0.0187138	0.0784244	0.000414003	0.00219988
CGGAGCAATTTAATCG-1	289.8	406.5	0	0.0131904	0.0189506	0.00118281	0.00633248	0.313833	0.0876964	0.00151563	0.354275	0.000910465	0.00118621	0.196886	0.00205516	0.00198579
CGGAGCATGGCGATCC-1	316.8	306.6	0	0.0830202	0.0492376	0.00201106	0.480515	0.138597	0.0963165	0.0397413	0.0119914	0.0691864	0.0149003	0.00100762	0.0129156	0.000560232
CGGAGTTTGAGAGACA-1	190.5	246.6	0	0.0392569	0.037543	0.00252538	0.0792939	0.304723	0.32886	0.00202957	0.0760956	0.00117797	0.00915444	0.116514	0.00279215	3.37161e-05
CGGCAAACATCGTGCG-1	312.9	393.3	0	0.0654599	0.233668	0.0559554	0.0576174	0.295311	0.142025	0.00211316	0.0880371	0.00223648	0.00198063	0.0481422	3.37882e-07	0.0074538
CGGCAGGGTCGGGTTG-1	420	260.1	0	0.368417	0.0307935	0.00029133	0.0654028	0.304164	4.24182e-05	2.94523e-06	1.50104e-05	1.07584e-05	0.230803	5.65016e-05	7.58355e-11	4.95269e-08
CGGCCACGCACAAAGT-1	286.2	279.9	0	0.00836529	0.0190246	0.00211772	0.548495	0.180051	0.0933313	0.023126	0.0256876	0.0390706	0.0141312	0.0386901	0.00643783	0.00147242
CGGGAATTTATGTAAA-1	309	346.5	0	0.009028	0.124431	0.0498658	0.406487	0.125984	0.0847057	0.000547445	0.106477	0.01463	0.0199611	0.00638241	2.4092e-05	0.0514761
CGGGATCAATGTAAGA-1	286.2	200.1	0	0.0726145	0.0303395	0.00208007	0.0474511	0.280927	0.301829	0.0295939	0.026198	0.175051	0.000404013	0.0332609	1.55113e-05	0.000235866
CGGGCAGCTAAACCGC-1	274.5	260.1	0	0.00264372	0.000569447	8.85262e-05	0.750513	0.0407382	0.152784	0.0158957	0.00123428	0.00169066	0.00896581	0.0244265	0.00027263	0.000177733
CGGGCCTTCTTTGTAA-1	270.6	320.1	0	0.00309501	0.000579038	3.17279e-05	0.632777	0.0261908	0.222236	0.00246912	0.0152673	0.0432447	0.0336852	0.0204208	1.6297e-06	2.195e-06
CGGGTGTACCCATTTA-1	389.4	260.1	0	0.375608	0.00133022	9.47725e-05	0.0690773	0.502141	0.0311295	0.00134443	0.000436061	0.0182345	0.000596983	4.53667e-07	1.35844e-06	4.84392e-06
CGGTGAAGACTAAAGT-1	148.2	279.9	0	3.40627e-06	4.0098e-07	3.71691e-08	2.7505e-06	0.000746566	0.999162	1.7497e-05	2.55645e-08	1.37079e-09	4.7957e-05	1.20593e-05	7.0197e-06	1.8052e-09
CGGTGCAGATAGAACG-1	198	326.7	0	0.15677	0.106495	0.0283041	0.0482015	0.226613	0.206648	0.0491703	0.0498584	0.0406568	0.0686387	9.90592e-05	0.0175241	0.00102106
CGGTGCGCGTTGGTCC-1	209.4	373.2	0	0.000898381	0.00229406	0.000283657	0.0016317	0.397183	0.23225	0.000882586	0.170265	0.0100788	0.00887604	0.149578	0.0239423	0.00183555
CGGTTATCCAACAGTG-1	435.3	246.9	0	0.178853	0.00145543	0.000745495	0.00015807	0.789284	7.5148e-06	1.22966e-06	0.00200667	6.90308e-06	0.00991221	0.0174922	6.08658e-07	7.65411e-05
CGGTTCAAGTAGGTGT-1	435.3	206.7	0	0.00236163	3.14561e-06	5.55489e-07	9.07121e-05	0.276126	0.684861	0.000499588	0.000217657	0.0356495	0.000106987	8.3271e-05	1.64639e-08	5.72164e-08
CGGTTGACCTGGCATA-1	156	306.6	0.693147	0.0256261	0.0134895	0.00057634	0.00399333	0.439092	0.189287	0.00331696	0.206813	0.00275102	0.0443853	0.0460956	0.0244847	8.96274e-05
CGTACCTGATAGGCCT-1	320.7	193.5	0	0.00109805	0.000194373	4.35271e-05	0.000776793	0.546566	0.210326	0.000351148	0.168068	0.0665547	0.00163428	0.00412093	4.3758e-05	0.000223128
CGTATTAAGAGATCTA-1	267	260.1	0	0.0321152	0.0570023	0.00475677	0.56378	0.13415	0.157298	5.94027e-06	0.0400377	0.00174871	0.00499185	0.000183615	3.43304e-05	0.00389506
CGTCAAGGCTATAAAT-1	113.7	246.6	0	0.032487	0.0902674	0.00699195	0.0052831	0.724631	0.00796668	0.000372502	0.082982	0.00043505	0.00390032	0.0433152	0.00112112	0.000246998
CGTCACGTCCATTGGT-1	255.3	360	0	0.0398683	0.0331098	0.00819005	0.00698395	0.680709	0.0052204	0.0188481	0.0526353	0.00676156	0.0367233	0.0994808	0.00258096	0.00888879
CGTGCATTGTCGACGC-1	178.8	306.6	0	0.0955726	0.190716	0.0270997	0.0784505	0.110585	0.147286	0.0145187	0.163279	0.155278	0.00418892	0.00674607	0.00404553	0.00223356
CGTGCCCTCCCGAAGA-1	354.9	333.3	0	0.132917	0.0791008	0.0297701	0.535361	0.0919255	0.00461878	0.00381899	0.0023817	0.0783583	5.37275e-05	0.0416449	3.64989e-08	4.89143e-05
CGTGTCCCATTCGCGA-1	213.3	233.4	0	0.0185322	0.00562915	0.00921905	0.254819	0.221424	0.129207	0.00337933	0.323698	0.00333562	0.00679941	1.00155e-05	4.73328e-06	0.0239431
CGTTCATGGTGCGCGT-1	136.8	366.6	0	0.940429	0.0401258	0.00593463	0.00913915	0.000816804	0.000420747	0.000178058	0.000467028	0.000575405	0.00159388	9.31859e-05	2.11182e-06	0.000224516
CGTTGAGCGACCGTCG-1	343.5	339.9	0	0.0943254	0.000802547	0.000143592	0.000279763	0.587376	0.187072	0.00325485	0.0520454	0.0055302	0.00597746	0.0631796	2.96423e-10	1.26676e-05
CGTTGTAAGATTGATT-1	473.7	220.2	0	0.0289226	2.505e-08	4.17558e-10	1.96346e-08	0.942641	4.90109e-06	0.00249731	1.20804e-06	2.08086e-07	0.0204252	0.00249866	0.00300818	3.2054e-07
CGTTGTTTCAATTCCC-1	213.3	273.3	0	0.0999161	0.335318	0.00514297	0.00756754	0.0103795	0.531251	0.0033845	0.00163397	0.00111652	0.00428891	9.32086e-09	7.54884e-09	5.46507e-07
CGTTTCGCTCATTACA-1	247.8	279.9	0	0.0223494	0.133441	0.0372639	0.116652	0.360662	0.0370587	0.00483809	0.166909	0.107309	0.00170851	1.46794e-05	7.17453e-05	0.011722
CGTTTGTGTAGAGGGT-1	217.2	413.1	0	0.729053	0.26134	0.00677547	0.00231608	7.01163e-05	1.32082e-05	9.01036e-06	9.91595e-06	8.39029e-05	0.000294458	3.16422e-05	1.34495e-06	2.0337e-06
CTAAAGAATGCCTACT-1	198	286.5	0	0.063651	0.191399	0.0123949	0.231534	0.0839675	0.262851	0.00707584	0.0321715	0.0498492	0.0416373	0.0208209	5.86486e-07	0.00264782
CTAAAGGGAAATAGGA-1	297.6	339.9	0	0.00452018	0.00200583	0.000275211	0.57074	0.138801	0.222844	0.00164939	0.0170733	0.00437446	0.0168979	0.0199008	0.000466417	0.000451653
CTAACCGCGCGCCCGT-1	194.1	293.4	0	0.0281786	0.0305464	0.000787392	0.0196601	0.195096	0.320546	0.00015916	0.292518	0.0099499	0.0582649	0.0381572	0.000352209	0.0057837
CTAACTGGTCCGGTTC-1	198	379.8	0	0.0355343	0.47544	0.13749	0.253033	0.00768646	0.00283259	0.0148478	0.0161409	0.00761005	0.00380599	0.0238954	1.0915e-05	0.0216724
CTAAGGGAATGATTGG-1	335.7	339.9	0	0.0239203	0.000256046	6.68054e-06	0.149651	0.424649	0.173447	0.000318781	0.0842825	0.0500327	0.00356527	0.0898354	1.06062e-12	3.5919e-05
CTAATTCGCACGCGCT-1	190.5	233.4	0	0.00742029	0.0303578	0.00269766	0.451818	0.172779	0.152363	0.0165541	0.0576977	0.0165066	0.00798712	0.0745501	0.0069531	0.00231515
CTAATTCTCAGATATT-1	462.3	226.8	0	0.10727	0.0842052	0.00748246	0.00858609	0.744043	0.000133331	0.0163448	0.000763527	0.000593717	0.0131382	0.0173815	4.72442e-05	1.10122e-05
CTAATTTCAACAACAC-1	163.5	186.6	0	5.71837e-05	9.54469e-05	1.86008e-05	0.0260845	0.602618	0.0921634	0.00404095	0.0673953	0.0145752	0.0120164	0.0676211	0.112905	0.000408503
CTACCCTAAGGTCATA-1	408.6	253.5	0	0.73651	0.00209026	0.000106843	0.0547315	0.0214431	0.0879151	0.0776516	5.34733e-05	0.00155835	0.0172581	1.34349e-05	0.000173564	0.000494314
CTACGACTAGCTATAA-1	152.1	300	0	0.0739435	0.0231315	0.00128211	0.0109349	0.0591185	0.546877	6.70266e-06	0.120163	0.0100522	0.000162399	0.146456	0.00175558	0.00611757
CTACGCACGGAGTACC-1	278.4	279.9	0	0.00715724	0.0101886	0.000801697	0.616233	0.1447	0.119112	0.00351987	0.0648059	0.0170796	0.00418719	0.00992046	0.000615742	0.00167772
CTACTCTAGGCCCGGC-1	156	253.2	0	0.00467468	0.0106333	0.00550548	0.0900879	0.250392	0.507609	0.0207573	0.00613461	0.000252875	0.00105996	0.0542552	0.0344841	0.0141533
CTACTGCCACCTGACC-1	301.5	226.8	0	0.16413	0.00372406	0.00127129	0.127791	0.382962	0.215621	0.000129416	0.101465	1.9481e-05	8.21637e-05	0.00276742	5.79643e-10	3.84385e-05
CTAGATTTACGACGGC-1	343.5	326.7	0	0.010446	0.166536	0.0360068	0.362361	0.0940257	0.139247	0.0241474	0.0680942	0.0161075	0.0727828	0.00136035	0.000276806	0.00860751
CTAGCCGATGTTATGA-1	447	200.1	0	0.0729189	0.00698728	0.00151816	0.0147352	0.4917	0.238202	0.000191585	0.0554644	0.0243211	0.057679	0.0231087	8.68627e-07	0.0131726
CTAGTGAAGGACAGGA-1	205.8	273.3	0	0.150126	0.00831038	0.00131186	0.0278584	0.275754	0.0536092	0.129367	0.0228464	0.197152	0.0882981	0.0453638	2.16485e-07	2.08962e-06
CTATAAGAGCCAATCG-1	443.1	220.2	0	0.00613912	1.59087e-05	1.12259e-06	4.00681e-05	0.348621	0.507647	0.000381392	0.000891415	0.0104304	0.0293507	0.00491694	0.0915565	8.45577e-06
CTATGTCACTAGCCCA-1	312.9	246.6	0	0.127329	0.0917832	0.0231347	0.286141	0.232571	0.0475424	2.19075e-05	0.0406184	0.00694336	4.38008e-06	2.21931e-06	2.85005e-07	0.143908
CTATGTGAGTCACGGC-1	125.4	346.5	0	0.758042	0.189874	0.0119587	0.0166814	0.00310369	0.000493337	0.000820441	0.00113243	0.000487704	0.00536839	0.0115846	2.81665e-06	0.000450796
CTATTCATGTGTCCCA-1	297.6	393.3	0	0.0211887	0.3678	0.10841	0.169386	0.236878	0.01668	0.00746394	0.0168541	0.0156585	0.00869741	0.0180071	4.24765e-05	0.0129341
CTATTTGGTTACGGAT-1	374.1	286.8	0	0.0193625	0.000149789	1.96307e-05	0.000323378	0.0586885	0.790687	0.000440279	0.0967747	0.00110287	0.000387985	0.0320626	7.3908e-08	2.71013e-07
CTCACTTGGCTGGTAA-1	159.6	313.2	0	0.0468751	0.114231	0.0264544	0.0103049	0.358805	0.22375	0.0100765	0.121343	0.00911028	0.0269016	0.0511003	2.72201e-05	0.00102123
CTCAGTCACGACAAAT-1	427.8	206.7	0	0.0129998	3.00935e-05	1.04938e-05	0.000109028	0.335966	0.467818	0.00118251	0.0116293	0.114694	0.0544875	0.000980452	9.0157e-05	1.80199e-06
CTCATGGTAATTTGCG-1	159.6	379.8	0	0.728651	0.263614	0.00496704	0.00196042	6.11661e-05	8.58071e-06	5.89224e-05	3.82859e-06	2.74088e-05	0.000631707	1.43392e-05	1.11501e-06	4.27294e-07
CTCCGCCCACATGAGG-1	209.4	333.3	0	0.0882903	0.102399	0.00631284	0.00270234	0.532134	0.0322013	0.00438232	0.0626624	0.00364094	0.0343655	0.0791552	0.0505305	0.00122305
CTCCGGCCTAATATGC-1	286.2	173.4	0	0.0479324	0.0686147	0.000227775	0.0278028	0.120856	0.375484	9.16467e-05	0.000229406	0.000293896	0.00464657	0.0585368	0.294897	0.000386537
CTCGAGGTCGAACAGT-1	286.2	240	0	0.109906	0.309843	0.0603557	0.153927	0.0537939	0.00941471	6.22341e-06	0.221207	0.0813957	2.52634e-06	2.74971e-10	5.12684e-09	0.000148171
CTCGCACCTATATAGT-1	320.7	206.7	0	1.34687e-05	1.75305e-06	6.25414e-07	1.37111e-05	0.497992	0.144521	8.4699e-05	0.175439	0.068186	0.0130915	0.0116726	0.0889653	1.8934e-05
CTCGGTACCACTGCTC-1	370.2	320.1	0	0.13369	0.071914	0.00263242	0.250569	0.287293	0.219326	0.000110189	0.00833412	0.000100398	0.00895171	0.00716237	0.00989158	2.39306e-05
CTCGGTCCGTAGCCTG-1	251.7	166.8	0	5.77113e-05	5.16835e-06	1.98497e-06	5.98968e-05	0.546762	0.242371	7.28107e-07	0.155378	7.49737e-06	0.0247591	0.0302409	5.07409e-06	0.000351369
CTCTACACTGGCGATT-1	125.4	333.3	0	0.152259	0.16746	0.0169862	0.066927	0.379093	0.0101917	0.0181547	0.0238159	0.00809242	0.00614622	0.140414	3.65563e-05	0.010423
CTCTATTTGGCTGCAG-1	320.4	366.6	0	0.0708654	0.110107	0.00617441	0.0909502	0.146308	0.550456	0.00136365	0.00886329	0.00646779	0.00416493	0.00300128	0.000321451	0.000957051
CTCTCACAATCGATGA-1	328.2	260.1	0	0.160233	0.146526	0.00391148	0.27689	0.322035	0.011474	0.00761533	0.00178241	0.00214533	0.0255185	0.0418298	3.83168e-05	3.29225e-07
CTCTGGACGCCTGGTG-1	297.6	260.1	0	0.00865597	0.0422255	0.00646899	0.694584	0.0528109	0.113098	0.0111948	0.0536143	0.00272887	0.00499485	0.00650854	0.00100452	0.00211096
CTCTTGTCCCGCTTGG-1	282.3	406.5	0	0.0312428	0.0637981	0.00249516	0.00720984	0.26307	0.240632	0.00123741	0.252406	0.00352889	0.0151109	0.117402	4.386e-05	0.00182313
CTGAAAGAGATCCGAC-1	324.3	173.4	0	3.53868e-06	1.17058e-06	6.41097e-07	2.52918e-05	0.772778	0.0748712	0.00626899	0.0321706	0.0113516	0.00721518	0.0324842	0.0628222	7.53989e-06
CTGAATCCGAGACCTC-1	263.1	360	0	0.029843	0.0818384	0.00680701	0.137323	0.395268	0.0221505	0.00213554	0.183918	0.00364592	0.0864022	0.0460387	0.000714609	0.00391599
CTGATAGTGTATCTCA-1	121.5	260.1	0	0.00338102	0.085827	0.0133428	0.0132442	0.472087	0.072884	0.000629824	0.268505	0.0064202	0.00176603	0.0535397	4.04922e-05	0.00833299
CTGCACCTGGAACCGC-1	247.8	146.7	0	0.0158243	0.00177904	0.000306157	0.000144321	0.938981	0.00344101	0.00335722	0.0108666	0.00484244	0.00324786	0.0150875	0.00209505	2.72755e-05
CTGCCCACGAAGCGTT-1	83.1	259.8	0	0.164376	0.556652	0.0984321	0.0564274	0.0214938	0.00602376	0.0579613	0.00367144	0.0064393	0.0200781	0.00552985	0.000386085	0.0025286
CTGCGATTTCGAGATT-1	289.8	526.5	0	0.972477	0.0269458	0.000389099	2.29228e-05	0.000122959	8.20206e-08	6.93033e-07	3.9564e-08	1.60002e-07	4.07289e-05	7.41152e-07	8.84348e-08	1.52722e-10
CTGCGGGTGAAATGTT-1	148.2	253.2	0	0.000583106	0.000939728	0.000309229	0.00806091	0.0191852	0.905903	0.000499249	0.000305845	1.27645e-07	0.000784332	0.0620848	0.000554208	0.000789877
CTGCTGAGGCCACGAA-1	194.1	373.2	0	0.0492943	0.595968	0.0551708	0.174424	0.013598	0.00503831	0.0609619	0.0136119	0.00544398	0.00484999	0.0133998	1.81266e-05	0.00822064
CTGGAAATGGATGCTT-1	263.1	240	0	0.0972122	0.0813593	0.0221279	0.333097	0.012733	0.442852	6.60287e-05	0.00168687	3.14373e-05	2.7442e-05	3.43449e-07	2.13534e-10	0.00880642
CTGGATTTACACTTGA-1	270.6	373.2	0	0.136299	0.332915	0.081838	0.126929	0.0883496	0.0250398	0.0543944	0.0174242	0.0235063	0.0385637	0.0232629	0.000193515	0.0512852
CTGGCATCCGAATGAG-1	159.6	366.6	0	0.18346	0.598881	0.0937016	0.0468955	0.00734283	0.00200393	0.0439038	0.00197932	0.00291279	0.0153832	0.00278223	2.91125e-05	0.000724591
CTGGCTGGTTGTCAGT-1	274.5	406.5	0	0.00633353	0.0102719	0.000977458	0.00246969	0.270313	0.276634	0.000215389	0.321887	0.0013012	0.0166574	0.0924491	2.20515e-05	0.000468654
CTGGGATAAATAATGG-1	381.9	300	0	0.124845	0.0572119	0.00771694	0.0802464	0.121633	0.592508	3.87086e-05	0.012497	0.000389588	0.00123844	4.92379e-05	2.72767e-05	0.00159897
CTGGGCCTGCTATATC-1	174.9	339.9	0	0.215728	0.148818	0.0246464	0.0146163	0.338088	0.0303253	0.000118463	0.0754099	0.00388865	0.0202992	0.123585	6.3618e-06	0.00447073
CTGTACTTCTTAGCAT-1	255.3	306.6	0	0.0363076	0.0216965	0.00213311	0.405836	0.183042	0.135795	0.0033862	0.0922017	0.0208426	0.0335511	0.0532134	0.000500804	0.011495
CTGTAGCCATCTCACT-1	236.1	420	0	0.588221	0.40411	0.00441374	0.00111215	6.14891e-05	2.28318e-05	0.00030848	5.94982e-06	5.25698e-05	0.00168198	7.65302e-06	1.14393e-06	5.516e-07
CTGTGCAGGGTAGGTC-1	328.2	326.7	0	0.00123116	0.140706	0.160206	0.154033	0.0406819	0.0218429	2.0921e-05	0.0910927	0.0487844	0.000297759	0.00100069	6.73269e-08	0.340102
CTGTTACCCAATCTAG-1	282.3	366.6	0	0.0628019	0.293279	0.085149	0.2596	0.0537858	0.104838	0.0308783	0.0346689	0.0105641	0.0326713	0.0182099	1.78616e-05	0.0135353
CTGTTCACTGCCTGTG-1	274.5	193.5	0	0.00494889	0.229595	0.0721257	0.245215	0.0377786	0.31583	0.0231345	0.00948264	0.00414874	0.000187363	0.000172326	3.91405e-07	0.0573812
CTGTTCATCTCACGGG-1	190.5	193.5	0	7.64715e-06	4.87556e-05	1.22345e-05	0.000492133	0.488902	0.208272	0.00130255	0.198134	0.00480042	0.0336786	0.058684	0.00508975	0.000576466
CTTACACGGTATTCCA-1	232.5	253.2	0	0.0254166	0.0912733	0.0113865	0.173414	0.0740189	0.42633	0.00101272	0.012327	0.0632452	0.00341312	0.0303557	3.07563e-05	0.0877763
CTTACACTGGGAAATA-1	243.9	153.3	0	0.0377111	0.00161081	0.000331643	0.0424683	0.684774	0.00147436	0.0375634	0.0664902	0.0131499	0.055354	0.0494373	0.00958141	5.37348e-05
CTTATGCGCTCAGGGC-1	102.3	333.3	0	0.365496	0.354773	0.0985267	0.0746128	0.0406293	0.00545459	0.0168308	0.0137219	0.00660368	0.00825049	0.00615603	7.59265e-05	0.00886898
CTTCATTGTCAGTGGA-1	289.8	286.8	0	2.6879e-06	4.36866e-06	9.63239e-07	0.831842	0.0167477	0.113594	0.00498661	0.00110779	0.000452014	0.00390483	0.0267269	0.000627918	1.77682e-06
CTTCCGCTCCGTGAAG-1	251.7	420	0	0.346319	0.576877	0.0505073	0.0111829	0.00128016	0.000545839	0.000592654	0.000923367	0.000979749	0.00671478	0.00305128	3.7945e-05	0.000988518
CTTCGTAGATAGGTGA-1	232.5	306.6	0	0.0755824	0.0518288	0.00266391	0.4222	0.147847	0.047186	0.000134234	0.00135475	2.78829e-05	0.187977	0.063184	1.1888e-05	2.2229e-06
CTTCTATGTTGAAGTA-1	167.4	353.1	0	0.115043	0.084233	0.013137	0.0355507	0.313144	0.0143114	0.0490939	0.123912	0.00635776	0.052664	0.189796	0.000184007	0.00257353
CTTCTATTAATGCTAG-1	240	386.7	0	0.028823	0.401011	0.0431801	0.0388102	0.176717	0.0553923	0.0237336	0.0847904	0.0170385	0.010482	0.11283	7.76477e-05	0.00711476
CTTGCAACCGCCTCCT-1	156	333.3	0	0.0770111	0.263866	0.0212395	0.0237292	0.193097	0.172244	0.0219476	0.0938227	0.020623	0.00535911	0.100711	0.00160348	0.00474646
CTTGCCCAGGCTCTAC-1	270.6	346.5	0	0.00749886	0.00156056	0.000457908	0.56724	0.200551	0.100235	0.00536865	0.0270836	0.0168212	0.0281017	0.0434123	0.00028547	0.00138399
CTTGTACTTGTTGACT-1	255.6	186.6	0	9.64043e-09	1.90647e-09	6.88041e-10	1.96296e-07	0.245033	0.748205	2.71889e-06	0.00630554	1.83391e-06	0.000383433	6.78412e-05	4.51424e-07	2.31692e-09
CTTGTCAACATTCGAG-1	312.9	380.1	0	0.0340624	0.0108313	0.000661011	7.80109e-05	0.435923	0.484519	0.0146085	0.00492264	2.07736e-06	0.00775008	0.00417179	0.00247015	9.67886e-08
CTTGTTGCTGAGTCAA-1	366.6	300	0	0.0335542	0.00244464	7.3808e-05	0.201435	0.25971	0.432467	0.00210608	0.00338786	0.0390521	0.00876259	0.000907805	0.0154347	0.000665328
CTTTAACTTTCAAAGG-1	316.8	200.1	0	2.95844e-07	1.36253e-06	7.62389e-07	5.7096e-06	0.624721	0.15285	4.68086e-05	0.186646	0.0107275	0.000237504	0.024745	6.67253e-06	1.06691e-05
CTTTAGTGCTATTATT-1	305.1	339.9	0	0.0625812	0.0474717	0.00268504	0.36714	0.196774	0.151354	0.00956641	0.0947215	0.0121011	0.0208954	0.0167072	0.0168416	0.00116172
CTTTGGCGCTTTATAC-1	129	260.1	0	0.010558	0.000346276	9.07938e-05	0.000778745	0.543319	0.0691328	0.00514276	0.0694479	0.00243285	0.00671079	0.158022	0.133952	6.56638e-05
CTTTGGCTTTAGTAAA-1	213.3	260.1	0	0.00209921	0.00141374	0.00377031	0.247294	0.173347	0.270593	0.00097301	0.194787	0.0300081	0.000213295	0.0254919	6.21649e-07	0.0500081
GAAACCATGGTGCGCT-1	477.6	226.8	0	0.343137	1.22973e-07	1.04669e-10	5.32602e-14	0.651199	0.00227394	6.09731e-10	0.00014317	3.44802e-08	0.00324691	3.57059e-09	2.04391e-15	1.9214e-12
GAAACCGAATTACCTT-1	255.3	346.5	0	0.0332351	0.0102167	0.000645363	0.0282384	0.374051	0.464731	0.00303482	0.0186671	0.000684446	0.0150196	0.051438	1.42847e-05	2.42981e-05
GAAACTCGTGCGATGC-1	152.1	233.4	0	1.48816e-18	2.02462e-18	1.97229e-18	2.68015e-16	1.46843e-08	1	2.62143e-14	1.07215e-14	7.51933e-19	3.9478e-08	2.84278e-14	2.63955e-12	3.00572e-17
GAAAGCAGTGCACTTT-1	267	420	0	0.126643	0.528985	0.0243713	0.025283	0.168426	0.00513381	0.0339429	0.015765	0.0163735	0.0222301	0.0304254	0.000150075	0.00227042
GAAAGCCCTTTGGACC-1	140.7	279.9	0	0.0138747	0.02766	0.00327796	0.0440726	0.0134073	0.858569	0.000112055	0.000189564	8.19761e-07	0.000761156	0.0158517	4.74909e-05	0.0221754
GAAAGTGACTAACTGC-1	178.8	213.3	0	1.73573e-06	1.1613e-05	2.33312e-06	0.72999	0.154351	0.0581939	0.00126496	0.00612022	0.0195123	0.0277928	0.00223975	0.00049675	2.24733e-05
GAAATATCACCATCAG-1	148.2	266.7	0	0.00169718	0.0258115	0.0234022	0.0252388	0.266246	0.295986	0.00063047	0.162973	0.00165477	0.00098749	0.146317	0.00015136	0.0489038
GAAATCGCGCGCAACT-1	320.7	166.8	0	1.17793e-05	0.000249135	0.000133256	0.00806303	0.27316	0.482248	0.000731926	0.194835	0.00677362	0.00130567	0.0237742	6.61991e-05	0.00864849
GAAATGGCGGTGTTAG-1	259.2	246.6	0	0.176114	0.027136	0.10293	0.00240951	0.133725	0.338648	0.130643	0.00783328	0.000275354	0.0172747	0.0629277	3.74849e-05	4.62348e-05
GAAATTGTCTCTATAA-1	263.1	333.3	0	0.00209372	0.000185691	1.55901e-05	0.570419	0.125976	0.247866	0.000133501	0.0230218	5.5844e-05	0.0249598	0.00520547	1.7513e-06	6.51079e-05
GAACACACATCAACCA-1	251.7	193.5	0	0.000577105	4.87318e-06	2.76988e-07	1.90681e-06	0.126561	0.848837	3.52189e-07	0.00668837	2.53915e-06	0.000228859	0.017097	6.48496e-11	5.17248e-07
GAACCTCGACCTACAC-1	94.5	319.8	0	0.69698	0.0912459	0.0416575	0.126894	0.00299862	0.00404495	0.0121208	0.00536767	0.00413794	0.0100823	0.00186549	8.18137e-06	0.00259629
GAACGTCTCATGGTCG-1	393.3	253.5	0	0.231035	0.243812	0.00147188	0.00368348	0.235315	0.0202272	0.0181684	0.000890082	0.236075	0.00896091	1.90771e-05	0.000313608	2.84626e-05
GAACGTTAGGAAGACG-1	117.6	266.7	0	0.0173001	0.0509398	0.00321537	0.0242747	0.471244	0.152496	0.00253862	0.119225	0.0199721	0.0170945	0.116478	0.00220081	0.00302121
GAAGCGTGAGGAATTT-1	289.8	273.3	0	0.00462586	0.0082333	0.0023112	0.444775	0.259258	0.11591	0.0111222	0.0783282	0.0274812	0.0324471	0.0144068	0.000340813	0.000760569
GAAGCTTGCTGACCGC-1	194.1	240	0	0.00883085	0.0733322	0.00471826	0.204607	0.120105	0.411822	0.0036751	0.0665702	0.00121331	0.000975011	0.100031	0.00352347	0.000596338
GAAGTCAGTTGCACTA-1	282.3	393.3	0	0.0439204	0.0851155	0.043685	0.0433463	0.389337	0.0120984	0.00563944	0.138163	0.00861135	0.0114843	0.146967	0.000150374	0.0714812
GAAGTGATTTATCGTG-1	240	306.6	0	0.0283598	0.23731	0.0225298	0.26558	0.0719575	0.274291	0.000496846	0.0150172	0.0268108	0.00214523	0.0548639	1.41062e-05	0.000623551
GAAGTTTCCACTCAAT-1	236.4	286.8	0	0.0303697	0.209306	0.062484	0.395692	0.0190872	0.02327	0.00876667	0.0801525	0.0565644	0.00712021	0.100556	0.00079536	0.00583519
GAATCGACATGGTCAC-1	221.1	219.9	0	0.0469141	0.0140789	0.00312646	0.337359	0.377133	0.0167921	0.00342001	0.124552	0.00725126	0.0631154	0.00569818	0.000137833	0.000422739
GAATCTGAACATTCTC-1	305.1	326.7	0	0.00216019	0.00576902	0.000525862	0.593899	0.158375	0.162397	0.0011814	0.0420698	0.00414579	0.0275951	0.000929635	1.13513e-06	0.000951369
GAATTATAGTGAAAGG-1	320.4	273.3	0	0.0899024	0.0174877	0.00470732	0.527627	0.148926	0.0243253	2.25593e-05	0.140289	0.00108932	0.00107678	0.0363733	0.000238307	0.00793528
GAATTTCTCGCTGCAG-1	175.2	233.4	0	0.00206197	0.00534303	0.00142957	0.388995	0.221181	0.160875	0.00107938	0.124489	0.0217076	0.0148063	0.0408487	0.000118861	0.0170635
GACAACGCAGCTTACG-1	267	180	0	0.0226071	0.00317659	0.000102443	0.000105981	0.00230167	0.951254	4.88471e-06	0.0059861	1.95993e-06	8.29244e-06	0.0144511	9.67718e-11	1.07902e-07
GACACAAGGGAAGAAA-1	336	246.6	0	0.273486	0.40274	0.0349984	0.0365935	0.0507427	0.00301193	0.000776159	0.0538969	0.117928	0.013035	0.00797849	2.66268e-05	0.00478586
GACACTGAGTTCAGTG-1	236.4	339.9	0	0.0751588	0.0281583	0.0197516	0.328449	0.30542	0.0890727	7.58343e-05	0.103762	0.00590428	0.000196198	0.0154706	1.83924e-05	0.0285622
GACAGGCACACACTAT-1	144.3	300	0	0.0636428	0.0846842	0.00570508	0.0186163	0.197797	0.377531	0.00131072	0.0827359	0.000348327	0.00736767	0.159692	1.60703e-06	0.000566937
GACATCGATTTATAAC-1	251.7	393.3	0	0.0897821	0.472255	0.0509469	0.0756571	0.159146	0.0167294	0.0211511	0.0255756	0.00757996	0.022144	0.0392896	0.000967299	0.0187767
GACCAGAGCCCTGTAG-1	240.3	253.5	0	0.0672756	0.0246235	0.0349096	0.178549	0.358589	0.0821685	0.0637941	0.0171081	0.00410988	0.0224348	0.0270472	0.00945487	0.109936
GACCGACTGAAGCGTC-1	144.3	273.3	0	0.014597	0.0197857	0.00416335	0.00429076	0.198303	0.535549	9.33054e-05	0.121994	0.00112968	0.00953075	0.0867904	0.00325007	0.000523993
GACCGTGCTGACGGTG-1	259.2	313.2	0	0.00793635	0.0280227	0.0191284	0.446928	0.054463	0.114133	3.46344e-06	0.229117	0.0193239	0.000446949	0.0682724	1.14368e-07	0.0122248
GACGCCGTAAAGGCTA-1	267	406.5	0	0.0339577	0.141717	0.0220481	0.0123936	0.305074	0.0270158	0.00420657	0.177084	0.0036909	0.0012507	0.268726	9.5953e-05	0.00273929
GACGCTTGCTTCTAAA-1	198	300	0	0.0975574	0.141033	0.0271293	0.0513095	0.192486	0.383012	4.34641e-05	0.0761627	0.0200242	0.000124971	2.32735e-05	8.27235e-07	0.011093
GACGTGTAGGGATTAT-1	182.7	233.4	0	0.00054747	0.0279619	0.0736658	0.291667	0.170271	0.0397786	0.000264231	0.193626	0.0102607	0.00129576	0.000880989	4.63269e-07	0.189781
GACTAAGATCATGCAC-1	263.1	200.1	0	0.0438785	0.195922	0.0534793	0.0583098	0.0108805	0.527433	0.000211637	0.0128534	0.0238115	0.00442528	0.0184544	4.72571e-06	0.0503356
GACTAAGTAGGCTCAC-1	225	226.8	0	0.01831	0.101406	0.00979864	0.228516	0.110494	0.314933	0.0837621	0.0528902	0.0360761	0.00362442	0.0324084	2.70326e-07	0.00778105
GACTCGCGGGAATGAC-1	427.8	233.4	0	0.333855	0.00594094	2.12442e-05	0.00921449	0.37293	0.0442663	0.0570308	2.08747e-05	0.173107	0.00148011	1.28936e-06	0.0021322	5.42154e-11
GAGAATCTCACGATCA-1	79.5	253.2	0	0.165983	0.57592	0.0677816	0.0379501	0.0459612	0.0201243	0.0131044	0.00843581	0.00553205	0.0239346	0.0217798	0.00149344	0.0119996
GAGACTGATGGGTAGA-1	274.5	233.4	0	0.313389	0.0116238	1.92721e-05	0.460111	0.178123	0.0163017	0.0106836	0.000239707	0.00466772	0.000481238	4.79308e-09	0.00435927	1.52566e-08
GAGACTTCGCGACCGA-1	278.4	399.9	0	0.0534941	0.0799883	0.00601995	0.0111144	0.170173	0.191035	0.000330941	0.347306	0.00195493	0.00603099	0.131665	2.00853e-07	0.000886626
GAGAGGGCGCGAGGTT-1	213.3	300	0	0.0290189	0.103716	0.00621079	0.191384	0.24928	0.364818	0.00364342	0.0162455	0.00206748	0.00316049	0.0279175	0.00154261	0.000995022
GAGAGGTGCATTCTGG-1	167.4	339.9	0	0.063042	0.0759972	0.00123413	0.00893203	0.25387	0.288412	0.000307968	0.127639	0.00162715	0.00245186	0.176479	1.46469e-07	7.04374e-06
GAGATCTGCTTGGCAT-1	228.6	273.3	0	0.191036	0.0689581	0.0269722	0.0364154	0.404863	0.0575325	0.000896293	0.0911157	0.00185917	0.0652784	0.0521891	0.00238799	0.000496072
GAGATCTGTCACTCCG-1	343.5	246.6	0	0.152396	0.188584	0.0650069	0.0173563	0.212703	0.2112	3.03914e-08	0.04268	1.49616e-05	1.85929e-05	2.87785e-07	3.15265e-11	0.11004
GAGGCTATCAAAGTCG-1	163.5	279.9	0	1.41956e-05	3.09614e-05	1.54614e-06	3.65139e-05	0.341108	0.581411	6.49113e-05	0.000449909	1.81955e-05	0.00916794	0.0676524	1.57475e-05	2.87138e-05
GAGTACGGGTATACAA-1	225	146.7	0	0.00233868	3.51063e-06	5.61197e-08	5.71388e-06	0.928104	0.0435356	3.28387e-07	0.00293095	0.000393883	0.0226867	3.38066e-08	4.3574e-08	5.38813e-08
GAGTATGCCCGCCTTG-1	224.7	373.2	0	0.0444801	0.0575848	0.0131678	0.034845	0.466445	0.0115398	0.0167998	0.147837	0.00914302	0.0199934	0.172795	0.000423718	0.00494504
GAGTCAGACCAGAATC-1	243.9	420	0	0.328692	0.552377	0.0317368	0.00852418	0.0143213	0.00282819	0.00921274	0.0036675	0.00543885	0.0411322	0.00181916	2.47892e-05	0.000224998
GAGTCCGCTTACCGGA-1	282.3	353.4	0	0.0218121	0.0547116	0.0238026	0.582433	0.110955	0.110033	0.00113851	0.0303917	0.00147824	0.00962851	0.000968912	0.000537259	0.0521096
GATAAATCGGTGGATG-1	217.2	146.7	0	0.0258541	0.0112122	0.000576892	0.000527838	0.743625	0.0173986	5.7332e-05	0.0496484	0.000307426	0.116292	0.033851	1.19172e-07	0.000648784
GATACGATGGGAGTCA-1	232.5	346.5	0	0.0565675	0.103424	0.00440239	0.0521229	0.315866	0.227418	1.56199e-05	0.191262	0.00029475	0.00281592	0.0457318	1.15694e-07	7.91819e-05
GATAGGTAACGTTGAC-1	289.8	366.6	0	0.0462354	0.38285	0.0648634	0.148637	0.0856194	0.0640343	0.0686319	0.0469571	0.0355992	0.0170005	0.0149995	0.000161702	0.0244107
GATATGAGACACTAAC-1	370.2	306.6	0	0.0683718	0.000757784	2.87154e-05	0.00146598	0.262478	0.638409	0.0014014	0.00388653	0.000837619	0.006553	0.0152215	0.000588521	1.22088e-07
GATATGGATTACGCGG-1	129	233.4	0	0.00560207	0.00103631	6.34221e-05	0.00169978	0.497586	0.413656	0.00196035	0.0257825	0.00245662	0.00563162	0.044212	0.000258991	5.34303e-05
GATCATTCCAAACATT-1	274.5	246.6	0	0.0819624	0.0366748	0.00698211	0.328502	0.155469	0.215105	0.00471114	0.00211436	0.0306556	0.136447	0.000549266	0.000548468	0.000278967
GATCCCTTTATACTGC-1	289.8	233.4	0	0.0582727	0.361644	0.0182399	0.0544925	0.244088	0.0132018	0.000171539	0.063154	0.0289496	0.0695993	0.0881477	2.87254e-11	3.97593e-05
GATCCGGGAATTAACA-1	339.6	306.6	0	0.0301029	0.058278	0.0113594	0.328668	0.107109	0.218726	0.000170216	0.0878127	0.130935	0.00106812	0.0139273	2.21945e-06	0.011841
GATCCTAAATCGGGAC-1	423.9	226.8	0	0.172755	0.0203808	0.000208821	0.0115844	0.0160408	0.416298	0.0231084	0.00241685	0.231846	0.0139397	0.0894424	0.00197829	1.4953e-06
GATCCTCGACACTGGC-1	182.7	379.8	0	0.111257	0.478184	0.0379188	0.114868	0.130105	0.00560889	0.00935043	0.0235176	0.0114454	0.00934324	0.0570562	8.31965e-05	0.0112623
GATCGACACTATCTGA-1	240.3	226.8	0	0.151974	0.0272761	0.00251994	0.00615513	0.20043	0.439464	0.0105721	0.0420146	0.032827	0.0100327	0.0766692	7.96296e-06	5.67247e-05
GATCGCGGGCTCTCCA-1	259.2	286.8	0	0.00302707	0.0414263	0.0108623	0.304772	0.162266	0.238462	0.00052752	0.158652	0.00346411	0.00146045	0.0408059	0.00269588	0.0315793
GATCGGATAGAACCAT-1	110.1	319.8	0	0.115942	0.584966	0.161334	0.0757917	0.00682445	0.00155597	0.0240327	0.00808004	0.00479781	0.0103903	0.00190279	1.57562e-05	0.00436576
GATCGGTGGCCATAAC-1	320.7	233.4	0	0.0811686	0.148094	0.00904542	0.00255092	0.252445	0.19574	0.000169	0.0997301	0.161017	6.48436e-05	0.000355848	0.0448087	0.00481146
GATCGTGACTGATATC-1	335.7	300	0	0.0501498	0.228125	0.0398914	0.279652	0.235039	0.114605	0.00673924	0.0278321	0.00848927	0.00732829	7.15478e-05	1.19317e-05	0.00206594
GATCTTTGCAGGGTAT-1	205.8	286.5	0	0.133895	0.00908822	0.000847183	0.0280405	0.283106	0.442366	0.03157	0.0438828	0.0147975	0.00155547	0.0107728	3.91611e-05	3.90412e-05
GATGCGTCCTGCATTC-1	278.4	293.4	0	0.000118652	0.00150057	0.000563475	0.130809	0.337691	0.420223	0.00880117	0.0797312	0.00696983	0.00247449	0.0103723	0.000685738	5.95372e-05
GATGCTGTATTTCATC-1	347.4	333.3	0	0.195533	0.0445493	0.00447918	0.318146	0.0584995	0.0763939	1.20365e-06	0.0660478	0.00105725	0.172533	0.027278	2.40377e-05	0.0354578
GATGTTCAATCCACGA-1	224.7	320.1	0	0.113607	0.193152	0.00845036	0.0776475	0.236878	0.0212388	0.00236573	0.0293491	0.217785	0.0293259	0.00973314	0.00296896	0.0574989
GATTACTGAATTTGGG-1	209.4	320.1	0	0.0336949	0.15751	0.0349189	0.229608	0.163833	0.0995968	0.000478679	0.223753	0.0177324	0.00671132	0.0315472	4.68662e-05	0.000568506
GATTCCTATACGGCGC-1	148.2	213.3	0	8.31559e-06	2.39504e-05	2.22764e-05	0.000724272	0.45882	0.166029	0.000312336	0.257987	0.00681137	0.00809761	0.0996937	0.00104694	0.000423435
GATTCGACGGTTCACG-1	332.1	320.1	0	0.00357085	0.33889	0.00596862	0.398249	0.0167136	0.128886	6.24384e-05	0.0156928	0.0267821	0.0630917	0.00102024	7.77471e-08	0.00107329
GCAAATATTACGCTTT-1	217.2	279.9	0	0.0181163	0.141072	0.0575169	0.101563	0.146687	0.33751	0.00229662	0.111108	0.0449011	0.000440412	0.022693	1.49801e-07	0.0160947
GCAACACACTAGAACT-1	121.5	353.1	0	0.999975	4.52732e-06	1.22038e-07	1.70767e-06	4.36596e-07	2.78575e-08	8.16314e-09	6.09575e-08	8.50616e-08	3.05663e-07	1.71423e-05	1.29875e-09	1.66605e-07
GCAACCACGGCCGCGT-1	171.3	333.3	0	0.0319936	0.057711	0.00322708	0.0125384	0.119495	0.537515	0.00442917	0.16521	0.00543399	0.00441666	0.0578959	1.27273e-07	0.000133676
GCAAGAATTCCTTGGC-1	198	339.9	0	0.0991485	0.0993862	0.0176049	0.011556	0.584649	0.0426553	0.000932714	0.098387	0.00077728	0.00551422	0.0391465	5.28447e-07	0.000242128
GCAAGTGCACAGAGAA-1	221.1	206.7	0	0.0965064	0.02651	0.00442737	0.299798	0.230049	0.147987	0.0755186	0.012483	0.00748293	0.0453631	0.0253974	0.0220399	0.00643733
GCACACGCCCATGGTC-1	98.4	273.3	0	0.031484	0.450792	0.0836143	0.0249951	0.211734	0.0293984	0.0519452	0.0282368	0.0142881	0.0248141	0.0419272	0.000223923	0.00654633
GCACGCCTACTTAGAT-1	209.4	413.1	0	0.566368	0.389944	0.0150429	0.00777374	0.00396238	0.000670601	0.000199521	0.00135429	0.00315626	0.011287	0.000200301	6.33437e-06	3.3751e-05
GCAGATTAGGGATATC-1	293.7	293.4	0	0.000603409	0.000426261	1.79405e-05	0.729426	0.0675099	0.103196	0.000117576	0.0612932	0.00180535	0.00981978	0.025727	4.05774e-05	1.67265e-05
GCAGCACACAGCCCAG-1	221.1	300	0	0.0925057	0.29528	0.0462973	0.258264	0.0112135	0.0191777	2.00448e-06	0.172145	0.104359	0.000419932	2.26846e-07	0.000320826	1.50172e-05
GCAGGACTATAGAATA-1	201.9	279.9	0	0.0738165	0.100785	0.00498423	0.0394582	0.0170474	0.457206	0.00568288	0.0275728	0.00165429	0.128793	0.142762	1.87816e-08	0.000237463
GCATACGAGGTCTTTA-1	113.7	300	0	0.0552722	0.130293	0.002275	0.01349	0.32103	0.146268	0.0084269	0.197216	0.0119225	0.019369	0.0935542	1.96517e-05	0.000863596
GCATAGAGCACTCAGG-1	286.2	293.4	0	0.00786211	0.0191101	0.00167664	0.575376	0.0939626	0.232992	0.00250337	0.0272772	0.00166988	0.000583726	0.0368216	7.96957e-05	8.47661e-05
GCATCCCTAACTTTGA-1	221.1	153.3	0	2.14777e-09	1.43833e-10	4.02421e-11	2.08745e-10	0.99246	9.17365e-08	1.70422e-10	0.000152565	2.74366e-12	0.00034615	0.0070408	2.10866e-13	1.80302e-12
GCATTCAAGGCAACGC-1	473.7	233.4	0	0.213821	0.00402068	0.00073988	0.000355466	0.502571	0.00121732	5.70133e-05	0.113642	0.037508	0.0283826	0.0172276	0.00369311	0.0767638
GCATTGTAATTCATAT-1	140.7	319.8	0	0.0396274	0.0388036	0.00373703	0.0138009	0.428857	0.130869	0.00674346	0.120595	0.0100106	0.0556407	0.136104	0.00122494	0.0139865
GCCAACCATTTCCGGA-1	465.9	220.2	0	0.0186184	2.65474e-06	8.01072e-07	1.62204e-06	0.907606	0.00220673	0.000857534	0.00156859	1.5069e-05	0.0680614	0.000845457	4.96656e-05	0.000165873
GCCAATAGGGCATCTC-1	454.5	213.6	0	0.00735307	1.71696e-06	8.93805e-08	2.01748e-06	0.98033	0.00403677	0.00143351	5.41106e-05	0.000257985	0.00459851	0.0010495	0.000882989	1.0442e-08
GCCACAATTTAAGGAC-1	209.4	346.5	0	0.0946755	0.216984	0.0446654	0.287387	0.204252	0.00237404	0.0108003	0.04743	0.0619436	0.00149154	8.14362e-07	0.00351772	0.0244776
GCCATCGAGCTGCGTG-1	240	399.9	0	0.0857738	0.845203	0.0227566	0.0325702	0.00180187	0.0010129	0.000932998	0.00129492	0.0033787	0.00142201	0.00024472	1.23751e-05	0.00359603
GCCCAGTTGGTATGCC-1	205.8	193.5	0	0.0328237	0.0487575	0.00109172	0.0599282	0.260003	0.503774	0.00258935	0.033362	0.000557581	0.0423808	0.0146343	2.94985e-05	6.83299e-05
GCCCGACTTCTTCCCG-1	156	373.2	0	0.598261	0.395678	0.00438208	0.000737941	5.4609e-05	4.9425e-06	5.34298e-05	8.87824e-06	1.45258e-05	0.000727409	7.60389e-05	1.32338e-06	1.78128e-07
GCCCGATCTGTGGTCG-1	301.2	399.9	0	0.00245622	0.140491	0.00467982	0.0436049	0.504265	0.0358468	0.0418059	0.053796	0.000339328	0.00439542	0.136753	0.0272703	0.00429707
GCCCGCGCGTAAACGG-1	217.2	373.2	0	0.0182883	0.0279238	0.000698124	0.00559716	0.401724	0.131457	0.00521815	0.258762	0.0154182	0.0120758	0.111498	0.0112302	0.000109293
GCCCGCGCGTTTGACA-1	213.3	180	0	0.204804	0.0449336	0.000594405	4.90652e-05	0.573294	0.00137511	0.00539974	0.0101333	0.0114408	0.0648981	0.0830724	4.82345e-06	1.75251e-08
GCCCGTAATACCTTCT-1	362.7	226.8	0	0.0775599	0.0120743	0.00773637	0.0151642	0.344531	0.0897724	0.00021817	0.235547	0.0798146	0.105593	9.74127e-05	0.0223664	0.00952491
GCCGAAATTCCTACGT-1	232.5	279.9	0	0.178316	0.139794	0.00324954	0.00320134	0.194371	0.24013	0.0370083	0.00806804	0.0990508	0.0922465	0.000121919	0.00443743	4.63796e-06
GCCGATTGGCCAAGCT-1	293.7	320.1	0	2.22318e-06	6.11281e-06	3.04963e-06	0.757284	0.0664807	0.131438	0.00071124	0.0048838	0.0011746	0.0161074	0.0218649	3.61178e-05	8.40807e-06
GCCGCATTAGTCCGGC-1	125.4	279.9	0	0.0459517	0.206119	0.0265591	0.0123258	0.299642	0.0841505	8.49294e-05	0.232122	0.00180621	0.000794908	0.0876976	4.69664e-06	0.00274118
GCCGCTTGTGAGAAAC-1	213.3	286.5	0	0.0379974	0.128865	0.00541424	0.145268	0.201175	0.260703	0.0015657	0.107905	0.00768516	0.00756371	0.095398	1.19323e-05	0.000447489
GCCGGGTTAGGGTCGC-1	286.2	320.1	0	3.50606e-07	1.84853e-07	7.70355e-08	0.891171	0.000529709	0.0985902	0.00141284	0.000456271	0.00102299	0.00320917	0.00360598	4.97968e-07	9.21632e-07
GCCTAGCGATCTGACC-1	221.1	180	0	0.0262586	0.081928	0.00168	0.00399276	0.0384493	0.543593	0.000108955	0.000516742	0.289622	0.0138502	1.30394e-12	8.9832e-13	1.1299e-07
GCCTATTCCGATATAG-1	175.2	206.7	0	8.65073e-06	1.61135e-05	3.31057e-06	0.40643	0.305773	0.21729	0.0028928	0.00988848	0.00908014	0.0101033	0.0322269	0.00627572	1.19698e-05
GCGAAGCCATACCCGT-1	293.7	253.5	0	0.0323419	0.0778523	0.0056834	0.61468	0.00708983	0.23542	8.43701e-06	0.0145799	0.0070259	0.000478902	1.86775e-05	1.41755e-06	0.00481972
GCGACGATAGTTGTAC-1	267	366.6	0	0.0448588	0.155681	0.0302369	0.154039	0.146105	0.065644	0.0237848	0.0972787	0.0549654	0.0172919	0.0939762	0.00019361	0.115944
GCGAGGCCCGAGCAGA-1	240	293.4	0	0.0534275	0.00574599	0.00366844	0.470168	0.220101	0.096486	0.0564647	0.00133511	0.015133	0.0259914	0.00614925	0.0448594	0.000470017
GCGAGTTCTGCAAAGA-1	301.5	279.9	0	1.61678e-06	4.40899e-06	7.68241e-07	0.708233	0.117626	0.121365	0.000253636	0.0205068	0.00199267	0.0145977	0.0154117	1.7051e-06	5.72817e-06
GCGATTGTTAACGTTA-1	354.9	293.4	0	4.29446e-06	3.193e-06	9.47525e-07	0.85797	0.0382781	0.100465	3.65717e-05	0.000455121	0.000413204	0.00211583	0.000253715	2.2895e-07	4.23695e-06
GCGCCGTTCCACGATA-1	309	320.1	0	0.00719998	0.0444312	0.0106211	0.729945	0.0644558	0.0580436	0.000156721	0.0273142	0.00516081	0.00986761	0.00978653	1.85861e-05	0.0329985
GCGCTAATTGAATAGA-1	328.2	273.3	0	0.0273806	0.0660888	0.0468129	0.302378	0.284956	0.0748797	1.16196e-06	0.178795	0.00236072	0.000562983	0.00397264	1.3664e-05	0.011797
GCGCTATGCCGAGGCA-1	240	333.3	0	0.11	0.148808	0.00815231	0.08496	0.365885	0.268109	6.27624e-06	6.15731e-05	1.25577e-06	0.000284008	0.0129406	0.000788412	3.34227e-06
GCGGACCGCGTTGTGG-1	224.7	386.7	0	0.00413972	0.0542421	0.020938	0.025461	0.198086	0.0782266	0.00138864	0.100949	0.0192346	0.00684336	0.156914	0.000865046	0.332712
GCGGAGAAACTTCGCA-1	186.6	413.1	0	1	2.75111e-07	2.34672e-09	1.28556e-08	1.98457e-09	4.50109e-11	8.82448e-11	1.64151e-10	3.47262e-10	7.57694e-09	1.33879e-07	4.23432e-11	1.90179e-11
GCGGCTCTGACGTACC-1	205.8	300	0	0.0962831	0.0756915	0.00179397	0.056867	0.0139039	0.59344	0.000962645	0.104981	0.000138618	0.024136	0.000457473	0.0312815	6.27356e-05
GCGGGAACCAGGCCCT-1	243.9	166.8	0	0.0592751	0.0372976	0.00575008	0.0878108	0.13767	0.519486	0.00901027	0.0249282	0.0644196	0.0025421	0.0495445	0.000167791	0.00209794
GCGGGCGAGCCTTACC-1	255.3	413.1	0.693147	0.0975299	0.574338	0.142747	0.056248	0.0214359	0.00562616	0.0392746	0.0122474	0.0163335	0.0126609	0.0142587	5.40087e-05	0.00724592
GCGGTTCCCTATCATG-1	247.8	360	0	0.0265881	0.0646849	0.00337125	0.119114	0.443885	0.07452	0.0115696	0.136827	0.0147492	0.0301527	0.0715461	0.000364478	0.00262868
GCGTCGCCAGGGTGAT-1	297.6	406.5	0	0.0123533	0.0603938	0.00135806	0.0180912	0.389658	0.313863	0.000751148	0.115722	0.00101194	0.00250105	0.0541471	0.0291834	0.000966353
GCGTCTCTGCATTGGG-1	217.2	306.6	0	0.0376273	0.358954	0.0142895	0.0826117	0.111695	0.259474	5.65851e-05	0.0549331	0.0629915	0.00836394	0.00888502	2.33707e-05	9.46151e-05
GCGTGGTACTGGGTTA-1	423.9	280.2	0	0.478447	0.0280665	0.00261733	0.0361794	0.304902	0.000867552	9.9042e-06	0.015464	0.00190372	0.00820037	0.00720214	4.82126e-05	0.116091
GCGTTATATTTGGAAC-1	110.1	253.2	0	0.0366353	0.119479	0.0103739	0.00455009	0.605845	0.0353803	0.007355	0.100648	0.0132249	0.00130483	0.0648467	2.85617e-06	0.000355157
GCTAAACCTGAGGTGA-1	148.2	200.1	0	0.00211862	0.00509479	0.000651652	0.079808	0.39283	0.178656	0.0278568	0.0659917	0.015373	0.0165096	0.19024	0.0247057	0.000164495
GCTAAGTAGTTTCTCT-1	366.6	273.3	0	0.0541214	0.061666	0.00714206	0.0491126	0.0597753	0.504681	0.000800211	0.207602	0.000507775	0.0101972	0.0440079	6.86878e-07	0.000386308
GCTAATACCGAATGCC-1	240.3	186.6	0	5.68781e-08	2.41636e-08	1.69082e-08	5.99215e-07	0.278246	0.674185	1.98345e-05	0.0065394	9.30105e-05	0.0391898	0.00172351	8.59891e-09	2.18763e-06
GCTACAGTACGGACCG-1	113.7	313.2	0	0.0964706	0.402808	0.188871	0.11176	0.0743715	0.00754671	0.0328812	0.0211755	0.00946609	0.017215	0.0285264	2.94934e-05	0.00887775
GCTAGCTTGAATAGCT-1	228.6	393.3	0	0.0244167	0.0711881	0.00583692	0.0162021	0.272307	0.0518867	0.00257054	0.208154	0.0148468	0.00620767	0.322328	7.20422e-07	0.00405398
GCTAGTAGAGCTTGTA-1	309	306.6	0	0.0277309	0.0196632	0.00264153	0.651609	0.0512752	0.0266951	9.0302e-05	0.144345	0.00158345	0.0178554	0.0560964	5.64905e-08	0.00041479
GCTCAATCCGTTTATT-1	194.1	399.9	0	0.346542	0.504944	0.0169213	0.038399	0.0141646	0.00220561	0.00636398	0.00649074	0.0131123	0.00595743	0.0295154	7.48382e-05	0.0153088
GCTCTAAACCCTGACG-1	282.3	206.7	0	0.0504578	0.0955844	0.0077481	0.191387	0.240549	0.0058208	0.00946383	0.139223	0.13132	0.0825545	0.0452961	0.000454365	0.000141474
GCTCTATGTTACGTGC-1	213.3	219.9	0	0.134642	0.00318936	2.65115e-05	0.300554	0.0900359	0.399154	3.84396e-05	0.000647204	0.00161859	9.10538e-05	0.070002	1.35236e-08	9.52944e-09
GCTCTCGGGTACCGAA-1	282.3	220.2	0	0.086778	0.166313	0.100182	0.0219097	0.406095	0.102655	0.0017211	0.0822206	0.00187645	0.0124691	0.00892987	0.00194262	0.00690775
GCTGCACGGTTTCTTA-1	339.6	320.1	0	0.0264811	0.0271664	0.00641396	0.249748	0.147579	0.256708	3.32992e-06	0.00497387	0.023498	0.062195	2.94214e-05	2.84229e-07	0.195204
GCTGCTAAGTAGTCGA-1	274.5	420	0	0.101007	0.679537	0.107087	0.0433193	0.00334953	0.00333449	0.0331152	0.00286873	0.00429076	0.0166669	0.0041756	3.79976e-05	0.00121072
GCTGCTCTCCGGACAC-1	301.5	253.5	0	0.0979853	0.0819941	0.00434912	0.548541	0.100249	0.090228	1.54106e-06	0.0653532	0.00554241	0.00504635	0.000113798	4.09802e-05	0.000554701
GCTGGCATATTCACCT-1	178.8	253.2	0	0.00985389	0.00576169	0.000796021	0.0693028	0.204727	0.553276	0.00322656	0.0891439	0.00503595	0.0256621	0.0328935	0.000170635	0.000150164
GCTGTATTACTGGCCC-1	205.5	353.4	0	0.0509722	0.35668	0.0107097	0.0442773	0.21077	0.160537	0.0414759	0.0408666	0.00670698	0.0328287	0.0440466	4.48451e-05	8.48132e-05
GCTTATGAAGCAGGAA-1	400.8	280.2	0	0.438165	0.0140936	0.0118056	0.0180805	0.479269	0.0017608	9.09314e-06	0.0306998	0.00344918	0.000234437	0.00225635	4.32078e-10	0.000176968
GCTTCCGTCCCTAGAC-1	354.9	240	0	0.253579	0.0967007	0.0240371	0.0149999	0.27284	0.014159	0.061259	0.0271305	0.0395521	0.139639	0.0548727	0.000236957	0.000994337
GCTTGATGATAATCAG-1	198	193.5	0	0.00113501	0.012427	0.00238124	0.0688577	0.452633	0.104974	0.00232301	0.243261	0.0180882	0.0327889	0.0365248	4.7016e-05	0.0245588
GCTTTCAGAGGAGGTG-1	423.9	266.7	0	0.121486	0.000439272	1.31693e-05	7.13314e-05	0.667452	0.000408035	0.0316625	4.94234e-05	5.06338e-05	0.177663	0.000409986	0.000293833	6.86592e-12
GGAACCGTGTAAATTG-1	240	373.2	0	0.0479714	0.158205	0.00542613	0.0329067	0.493418	0.0233719	0.0121275	0.0344755	0.0027018	0.0146888	0.174056	0.000434831	0.00021596
GGAATGCGCTAGCGTG-1	374.1	260.1	0	0.0180809	0.0699405	0.0173593	0.142233	0.27656	0.0692508	0.000630972	0.00180481	0.00977625	0.0526862	0.003165	0.0387641	0.299748
GGACAAGTTGCAGTGA-1	87	266.7	0	0.124433	0.739008	0.0638549	0.0365863	0.00268979	0.00233572	0.0187383	0.00227485	0.00233283	0.00498817	0.00173633	5.46875e-05	0.000967045
GGACCAACAGGATAAC-1	316.8	386.7	0	0.0480999	0.00399536	0.000357029	0.0186201	0.22988	0.570847	0.053466	0.00876086	8.84084e-05	0.0154105	0.0410699	0.00860146	0.000804355
GGAGAAGTCATTGGCA-1	217.2	200.1	0	0.1319	0.00145513	3.58293e-05	0.0106157	0.1606	0.595951	0.00178381	0.0404621	0.00144154	0.039529	0.0159909	1.72021e-07	0.000235533
GGAGACGACACCTTTG-1	316.8	333.3	0	0.0245816	0.231674	0.139505	0.236165	0.0819294	0.0691759	0.00172563	0.0500015	0.032981	0.0327759	4.40922e-05	5.9865e-07	0.0994408
GGAGGGCTTGGTTGGC-1	358.8	260.1	0	0.241648	0.120812	0.0170736	0.222236	0.239503	0.0213138	0.00164966	0.0145432	0.00527222	0.016572	0.0974245	3.39024e-05	0.00191791
GGAGTGCCGCCCTGGA-1	263.1	173.4	0	2.99201e-09	7.10801e-10	2.96694e-10	1.05698e-08	0.117672	0.87836	7.79627e-06	0.000850518	2.03553e-05	0.00234154	0.000747079	1.74105e-09	2.83233e-09
GGATCCGGAATATACT-1	374.1	273.3	0	0.223007	0.0120795	0.0013011	0.10735	0.261944	0.373676	0.00073123	0.0170053	0.000354753	0.00216175	5.64306e-07	1.92358e-08	0.000388162
GGATGACGCGAGTTTA-1	232.5	293.4	0	0.0917062	0.0229661	0.00199238	0.113589	0.218316	0.34476	0.00172049	0.0513002	0.0813462	0.000874572	0.0613562	0.000279585	0.00979255
GGATGCTGGCGTTCCT-1	132.9	306.6	0	0.0404143	0.0864382	0.0279202	0.00465386	0.446751	0.0410015	0.000150706	0.267278	0.00350504	0.0105331	0.0638386	3.54645e-07	0.00751465
GGATGTCCTTACCGCA-1	408.6	280.2	0	0.372639	0.00432627	0.00561257	0.0215618	0.169935	0.00520989	0.0103042	0.151368	0.251607	0.00149242	0.00252217	1.35016e-05	0.00340955
GGATTTCACTTCTATA-1	378	253.5	0	0.749011	0.000358191	5.93163e-05	0.000153874	0.131429	0.000590332	1.97705e-05	0.000223899	0.00080556	0.0502715	0.066918	0.00014176	1.79567e-05
GGCAAAGGCGCCAATA-1	190.2	406.5	0	0.798205	0.196388	0.00429982	0.000970082	2.34762e-05	3.43214e-06	1.84719e-05	5.05858e-06	1.0766e-05	6.82661e-05	6.81446e-06	2.32338e-07	4.0456e-07
GGCAAATTACTTTACT-1	263.1	320.1	0	0.0225727	0.00899993	0.00158547	0.557363	0.103184	0.258187	0.0235884	0.00800453	0.000424061	0.00321288	0.0113602	0.000564457	0.000954006
GGCAATAGTCAATGAG-1	328.2	246.6	0	0.170727	0.0820273	0.000883692	0.234347	0.0692877	0.203196	0.231066	8.36622e-05	0.00200983	0.000275918	6.46173e-05	0.00598004	5.10334e-05
GGCACTCCACTGGGCA-1	236.4	273.3	0	0.0519301	0.202594	0.0513637	0.187086	0.0585371	0.321158	0.00248587	0.108765	0.000308167	0.00318702	8.63435e-06	1.01448e-07	0.0125749
GGCATACAGGTAGCGG-1	182.7	273.3	0	0.0398801	0.0111998	0.000883814	0.0502481	0.188253	0.64215	0.00696389	0.00578475	0.000542818	0.000491942	0.0490247	0.00212623	0.00245098
GGCCCTCACCCACTTA-1	148.2	293.4	0	0.0653063	0.0409047	0.000820842	0.00639281	0.374238	0.291718	0.000174277	0.111717	0.0024708	0.00159022	0.104633	3.77853e-07	3.44043e-05
GGCCTTTGCAACTGGC-1	90.9	286.5	0	0.0707386	0.597584	0.161712	0.0366215	0.00796585	0.00456417	0.092964	0.00275266	0.0050897	0.0178697	0.00131469	8.24366e-05	0.000741131
GGCGCAGGACATCTTC-1	163.5	293.4	0	0.033264	0.0243383	0.00148648	0.000967999	0.126519	0.746788	6.28047e-05	0.0510383	0.000898269	0.0113994	0.000157557	0.00306387	1.52004e-05
GGCGCATGAATTGATG-1	267	326.7	0	0.000175593	4.1022e-05	6.93743e-06	0.659546	0.144774	0.128324	0.000172701	0.0310098	0.00582195	0.02343	0.00660939	2.89065e-05	5.96917e-05
GGCGCGTTCGAGTTTA-1	285.9	360	0	0.0281288	0.0630683	0.00949811	0.49383	0.140419	0.148544	0.00491294	0.0486888	0.00287302	0.0368741	0.00551933	8.46058e-07	0.0176428
GGCGGAGTAATATTAG-1	236.4	260.1	0	0.0446951	0.156928	0.056212	0.284391	0.078309	0.190381	0.00129307	0.0874044	0.084987	0.000756275	7.21929e-08	1.54957e-08	0.0146439
GGCGGTAGGATCATTG-1	324.3	253.5	0	0.180381	0.00785456	1.60226e-05	0.0146058	0.367331	0.0575553	6.5396e-05	0.0508757	4.90866e-07	0.301879	0.0194322	3.56961e-06	5.41919e-08
GGCGTCCTATCCGCTG-1	186.6	253.2	0	0.00190902	0.0109714	0.00223269	0.0837378	0.262675	0.529512	0.00909799	0.0335162	4.29444e-05	0.00851305	0.0563387	0.00103684	0.000416639
GGCTATTAAGTTGTAT-1	217.2	266.7	0	0.0183794	0.204475	0.0134187	0.0595246	0.256322	0.420802	0.0154177	0.00307214	9.02765e-05	0.000764299	0.00771404	2.77698e-06	1.63067e-05
GGCTCGCGTTGAGGTA-1	416.4	253.5	0	0.477057	1.1097e-05	8.88555e-06	1.19176e-05	0.301342	0.150265	2.30781e-05	0.000729339	7.07179e-06	0.0705305	6.06916e-08	4.86815e-08	1.42832e-05
GGCTCGTGCCACCAGC-1	205.8	180	0	0.0406666	0.0354795	0.00342411	0.359989	0.0263278	0.456698	0.0138611	0.0169659	0.0441421	0.00151328	4.30514e-06	2.41807e-06	0.000925483
GGCTCTGCTCCAACGC-1	336	220.2	0	7.1284e-08	9.77867e-08	5.62838e-07	4.66558e-05	0.631721	0.00351336	0.0418716	0.00313044	0.0256549	0.0536516	0.101409	0.138957	4.37225e-05
GGGAACGGGAGGTTAG-1	201.9	306.6	0	0.0209525	0.181889	0.077465	0.134562	0.0960093	0.128539	0.0220303	0.0110091	0.00295849	0.000160425	0.0127005	1.43178e-06	0.311722
GGGACCCGTATATCTT-1	263.1	426.6	0	0.482135	0.448816	0.0188796	0.00892191	0.00345621	0.000573044	0.0077433	0.00106565	0.000697498	0.0218179	0.00563642	3.41399e-05	0.000223414
GGGACTGCATAGATAG-1	289.8	260.1	0	2.00998e-05	6.8445e-06	1.25388e-06	0.945292	0.00994207	0.0358354	0.000174319	0.00128384	0.000949289	0.0027744	0.00371485	8.69924e-07	5.17469e-06
GGGAGAACTCACAGTA-1	305.1	260.1	0	0.0121431	0.213977	0.0182451	0.509671	0.07386	0.0735932	0.000469432	0.0264677	0.00827077	0.00704494	0.00737657	5.68127e-05	0.0488249
GGGAGGATGCCCGAAA-1	255.3	293.4	0	0.0039203	0.0584939	0.0121316	0.135381	0.279269	0.227341	0.0386493	0.0734448	0.00207482	0.0338141	0.110757	0.0199566	0.00476621
GGGAGTTAATGAGGCG-1	347.4	266.7	0	0.0132656	0.111397	0.01149	0.438622	0.0703957	0.196517	0.0363823	0.00664519	0.00991076	0.104623	0.000258034	0.000344921	0.000148873
GGGATGGTCGTAACCG-1	224.7	360	0	0.0147919	0.00917562	0.000548235	0.00920616	0.271503	0.324702	0.0149488	0.259412	0.00919552	0.0100153	0.075618	0.000802416	8.06423e-05
GGGCCCGTCTTAAACA-1	259.2	326.7	0	0.00384133	0.00378094	0.000197983	0.573579	0.163064	0.192038	0.00109961	0.000368676	0.000882539	0.0371255	0.0236289	0.000337767	5.53671e-05
GGGCCCTACGAAAGGG-1	121.5	300	0	0.0392981	0.0933499	0.00228687	0.00910791	0.374173	0.101825	0.00273749	0.247776	0.010144	0.0472445	0.0713673	2.37937e-05	0.000666794
GGGCCCTTATCTATAC-1	79.5	266.7	0	0.338172	0.495112	0.0286489	0.0334457	0.00744893	0.00289373	0.00946598	0.00226383	0.00819415	0.0264986	0.0453744	0.000955467	0.00152613
GGGCCGGCCGAAGTAC-1	381.9	286.8	0	0.157368	0.0327711	0.000368915	0.00177081	0.155974	0.648313	3.08937e-05	0.000362741	9.15937e-05	0.00013729	1.09304e-08	0.00281129	3.3575e-07
GGGCGATATGTGTGAA-1	282.3	233.4	0	0.214409	9.46487e-05	2.16139e-05	0.00348907	0.581925	0.000187616	0.0385598	0.000662194	2.09787e-05	0.012966	0.137814	0.00955965	0.000291341
GGGCGGCAAATGAATT-1	232.5	373.2	0	0.0403619	0.0730556	0.0030903	0.00508829	0.425822	0.0534306	0.00909661	0.0954007	0.0142925	0.0373764	0.238646	1.06952e-05	0.00432818
GGGCGGGTTCCCTACG-1	201.9	333.3	0	0.0546132	0.182696	0.0219114	0.150835	0.0735934	0.317159	0.0167231	0.0940342	0.00049608	0.00466836	0.0730032	0.00225466	0.00801202
GGGCGTACATTTATAT-1	267	206.7	0	0.111288	0.0209419	0.002398	0.0410981	0.0743361	0.128979	0.0353051	0.14084	0.0393236	0.104495	8.04646e-05	0.201789	0.0991273
GGGCGTCACCACGTAA-1	251.7	366.6	0	0.0223687	0.17817	0.0247529	0.0305734	0.378926	0.0443229	0.000740799	0.183747	0.0030376	0.00434086	0.107183	0.000362743	0.0214743
GGGCTATGATCGATGG-1	255.3	426.6	0	0.428509	0.496506	0.0487666	0.00418855	0.00313848	0.000760007	0.00228001	0.000915999	0.000140342	0.0136185	0.000975897	0.000125583	7.44747e-05
GGGCTGCCTAGGGCGA-1	324.3	266.7	0	0.0758466	0.0623265	0.0064251	0.415881	0.0958253	0.102525	0.011958	0.0329395	0.150671	0.0450782	0.000272224	0.000227636	2.39139e-05
GGGCTGGTTAGTCGCG-1	255.6	253.5	0	0.0673643	0.116422	0.00358954	0.181366	0.00202579	0.424502	3.02836e-06	0.0464337	0.0934525	0.000518903	0.0642536	1.42106e-08	6.83259e-05
GGGTACTTCATGAACT-1	209.4	293.4	0	0.0686287	0.108413	0.00247943	0.049811	0.155953	0.607407	0.00028607	0.00257312	7.82036e-06	0.00379787	0.000629402	3.16049e-08	1.40674e-05
GGGTATGTATGCACTT-1	167.4	233.4	0	1.48338e-06	2.72668e-07	2.45507e-07	0.685178	0.0602002	0.240788	0.000246116	0.000624321	0.000781824	0.010824	0.00133842	8.47561e-08	1.66126e-05
GGGTCACCGTGACGGT-1	240	279.9	0	0.0544733	0.427531	0.00748687	0.0739729	0.10121	0.280869	6.31325e-05	0.0416189	0.00771434	0.00501801	4.49546e-09	4.81236e-08	4.3025e-05
GGGTCGTGGCAAGTGT-1	469.8	213.6	0	0.0568764	0.00019922	1.08628e-06	0.000244967	0.885205	0.000321731	0.00045619	9.90018e-05	1.24383e-07	0.0565963	3.77676e-08	2.99263e-10	4.81698e-11
GGGTGACACCTTAACT-1	274.5	353.4	0	0.0328807	0.144852	0.0129038	0.273063	0.140614	0.0437593	0.000644198	0.254818	0.00285313	0.0374019	0.0560282	2.21199e-06	0.000178464
GGGTTAACATTTGAGT-1	251.7	406.5	0	0.0737746	0.581069	0.100495	0.0617869	0.0352079	0.0137187	0.0417942	0.0217519	0.0176237	0.0237098	0.0195237	9.77215e-05	0.00944657
GGTACAAACATGCTAT-1	267	313.2	0	0.00342066	0.00982596	0.000385287	0.524558	0.0193813	0.400985	0.000211376	0.00267209	2.84051e-05	0.019158	0.0193141	6.73629e-07	5.88663e-05
GGTACATCTGGGACGA-1	129	300	0	0.0178751	0.00829624	0.000969149	0.00233837	0.258954	0.0899517	0.000336209	0.602385	0.0100103	0.00604457	0.00125405	0.000914425	0.000671216
GGTACCATTAAGACGG-1	462.3	240	0	0.546723	0.0629717	0.000873147	0.000416629	0.36265	0.000193338	0.00109135	0.000219651	0.00844242	0.0164122	6.53407e-06	6.85462e-08	5.4801e-09
GGTAGACCGTTGGGCG-1	263.1	399.9	0	0.0435252	0.261701	0.056614	0.076683	0.249815	0.0224528	0.00236761	0.062396	0.0109248	0.00332739	0.108042	0.00012182	0.102029
GGTAGTGCTCGCACCA-1	336	273.3	0	0.0523601	0.151422	0.061705	0.234912	0.224261	0.0276199	0.00191496	0.187468	0.0137343	0.0101783	0.0238696	1.48559e-06	0.0105539
GGTATTGCCGAGTTTA-1	263.1	266.7	0	0.032323	0.117503	0.0107817	0.55637	0.0157458	0.0118014	1.97298e-06	0.128501	0.0136746	0.110638	0.000523928	1.39617e-06	0.00213557
GGTCAGTGGGTCCCAC-1	297.6	366.6	0	0.0634029	0.270783	0.0954865	0.0809429	0.151035	0.0679134	0.0656171	0.0797142	0.0699371	0.00925416	0.0370435	6.68377e-06	0.00886352
GGTCGGATAAACGGCG-1	431.7	200.1	0	0.041315	0.0462903	0.00760782	0.0299042	0.563103	0.253315	0.0198244	0.0100659	1.8021e-05	0.00617015	0.0149945	0.00694542	0.000445901
GGTCGGCCAGGAGCTT-1	381.9	260.1	0	0.2452	1.44805e-05	8.27789e-08	1.26713e-06	0.0900344	0.502728	6.60302e-08	0.000386597	0.0475877	0.00593703	0.106947	6.30156e-08	0.00116319
GGTCGGTCGTCCACAG-1	259.2	420	0	0.12166	0.649082	0.11946	0.0311532	0.00818541	0.00254201	0.0283472	0.00551625	0.00308262	0.0259711	0.00153478	5.73562e-05	0.00340806
GGTCTCTGAATGGACT-1	190.2	393.3	0	0.18753	0.620494	0.0802703	0.0622694	0.00939354	0.00230474	0.00437909	0.00470606	0.00256184	0.00912223	0.0115216	1.48233e-05	0.00543279
GGTCTGAGAATCTGGA-1	366.6	246.9	0	0.0136063	0.269082	0.00419766	0.0895797	0.561793	0.0517235	9.11565e-08	1.65806e-05	8.01551e-05	1.65086e-05	0.00132413	4.90233e-07	0.00857956
GGTGAAGTACAGGGAT-1	201.9	360	0	0.0485752	0.368642	0.0518927	0.0493873	0.257254	0.05894	0.0235282	0.0552558	0.0139391	0.0105891	0.0613509	3.73915e-07	0.00064485
GGTGATAAGGAGCAGT-1	362.7	293.4	0	0.0275269	0.00158866	6.0739e-05	0.263607	0.114633	0.52794	0.000283265	0.000325278	0.000969598	0.0630658	1.0622e-08	9.48189e-10	1.43494e-07
GGTGCGGATAAGTGGC-1	236.4	153.3	0	0.000481486	1.7379e-08	1.51388e-09	2.61647e-08	0.517445	0.156956	0.00126301	3.77739e-08	1.13243e-05	0.133083	0.00157578	0.183933	0.00525105
GGTGCTGATCACAAAG-1	140.7	226.8	0	2.75168e-05	4.08439e-05	3.53491e-06	0.00106895	0.347572	0.650855	3.26617e-05	3.6655e-05	6.23897e-07	0.000189422	0.000165486	7.01245e-06	6.46445e-08
GGTGCTGGTACACATT-1	236.4	326.7	0	0.0264732	0.146201	0.0129056	0.406963	0.120669	0.123246	0.0001433	0.13348	0.00155718	0.00112807	0.019337	3.58832e-07	0.00789671
GGTTACCACCCTCGGG-1	186.6	346.5	0	0.15359	0.425412	0.0106389	0.00989537	0.113014	0.0060424	0.0195769	0.125362	0.0213709	0.00304956	0.111635	1.36178e-05	0.000400262
GGTTAGGCTTGGAGAA-1	198	233.4	0	0.0079652	0.0356608	0.00170219	0.445204	0.207818	0.154155	0.000584334	0.0605184	0.00160274	0.0101755	0.0676227	2.81279e-05	0.00696365
GGTTAGTTACGGCGCC-1	148.2	226.8	0	4.74818e-09	1.82932e-09	1.5594e-09	3.97822e-07	0.167974	0.805724	1.46625e-06	2.6492e-05	3.00028e-06	0.0165497	0.00970837	1.24681e-05	1.04295e-07
GGTTCGGATTATACTA-1	87	306.6	0	0.956169	0.0136818	0.000504628	0.00020805	0.00308421	0.000366259	6.88512e-05	0.000282464	0.000141475	0.00153603	0.0239457	2.71325e-07	1.15802e-05
GGTTGTGTAGCCTGGC-1	110.1	266.7	0	0.0133011	0.0322128	0.00909227	0.006468	0.502801	0.161261	0.00280963	0.150385	0.00443522	0.00989058	0.100937	1.07779e-05	0.00639462
GGTTTCAATCGGTCAG-1	408.6	266.7	0	0.189832	0.0479888	0.0548814	0.116861	0.403297	0.00256349	0.000193148	0.016407	0.000194081	0.0044274	0.000374371	7.41617e-08	0.162981
GTAAGCGGGCAGTCAG-1	301.5	200.1	0	0.0230674	0.000939597	0.000235924	0.000381208	0.406617	0.205473	0.012779	0.310135	0.0156284	0.00201329	0.0226809	5.17667e-06	4.48156e-05
GTAAGTAACAGTCTGG-1	374.1	313.5	0	0.175826	0.0395863	0.00541624	0.0896867	0.237566	0.263762	0.00286438	0.0377194	0.101863	0.0233498	0.0206876	3.33768e-05	0.00164046
GTAAGTAGGGTATACC-1	198	219.9	0	0.0361712	0.0167184	0.00480756	0.260173	0.127295	0.272108	0.00214802	0.182977	0.0055116	0.0419726	0.039484	2.79473e-05	0.0106057
GTAATCTGATTCTTCG-1	228.6	379.8	0	0.0120078	0.0867952	0.0164664	0.0246593	0.34456	0.0725493	0.00314795	0.0989903	0.022926	0.00610022	0.191072	0.00541178	0.115314
GTACAGAGGCAAGGGT-1	378	293.4	0	0.0094468	0.000190095	1.91243e-05	0.191088	0.248689	0.533612	0.000236122	0.0110432	0.00020198	0.00343459	0.0019503	4.56676e-07	8.83764e-05
GTACGAGATTGCGACA-1	278.4	186.9	0	0.193307	0.0327193	7.91198e-05	0.000460593	0.126118	0.542023	0.0676932	0.00646509	0.0267038	0.00411436	0.000316805	3.95916e-09	2.12406e-08
GTACGCTTCATTGCAC-1	335.7	353.4	0	0.00878558	0.00255784	8.94398e-05	0.0685744	0.745362	0.0914036	0.00424659	0.0250389	0.00391101	0.00454438	0.0452304	0.000198749	5.6694e-05
GTACGTTTGCCCGTCA-1	320.4	339.9	0	0.00474698	0.0688002	0.0218312	0.45481	0.178524	0.0665001	0.000451188	0.0422941	0.0265451	0.014489	0.015103	4.5357e-05	0.10586
GTACTAAGATTTGGAG-1	270.9	226.8	0	0.0654356	0.0618457	0.0015483	0.0423146	0.294549	0.160729	0.00664441	0.0183449	0.1085	0.00205175	0.00117299	0.236815	4.85328e-05
GTACTCCCTTATCGCT-1	167.4	286.5	0	0.014984	0.018802	0.0010889	0.0167944	0.251253	0.515691	0.000175157	0.140897	0.00713362	0.0116162	0.0205124	1.53406e-07	0.00105239
GTACTCCTGGGTATGC-1	450.6	220.2	0	0.018172	0.000174291	3.15871e-05	5.05413e-05	0.753269	0.177312	0.00508741	0.00532157	5.63691e-05	0.0290042	0.0113001	0.000143388	7.79095e-05
GTACTGGAGTTAGACC-1	370.2	266.7	0	0.303755	0.0365015	0.00224496	0.210153	0.0501363	0.00504218	0.027991	0.18669	0.00230302	0.137897	0.0372847	5.30429e-09	8.95131e-07
GTAGAGGGAGACAAGT-1	178.8	386.4	0	0.353147	0.531862	0.0401485	0.0418294	0.00426052	0.0010315	0.00304253	0.00170244	0.00163961	0.00533055	0.0157058	8.0129e-06	0.000292758
GTAGCGGCTATACACT-1	324.3	306.6	0	0.0240828	0.113202	0.0339264	0.360675	0.132088	0.142087	0.0088808	0.0813084	0.0361275	0.0153292	0.000830295	4.60491e-06	0.0514576
GTATAGGACTCAGTAG-1	282.3	180	0	0.0694048	0.0153648	0.00717089	0.0037006	0.324452	0.143223	0.0774081	0.135968	0.191982	0.000675069	0.0305132	1.38671e-08	0.000137989
GTATTCTGAGAAACGA-1	205.5	366.6	0	0.0136635	0.127895	0.00349195	0.0185648	0.30924	0.140603	0.00135776	0.224274	0.00326134	0.00549997	0.151519	3.98703e-05	0.000589777
GTCAAGCGGACTCGGG-1	354.9	306.6	0	0.0317569	0.000853278	1.16981e-05	0.113818	0.229257	0.405728	0.000155476	0.0689527	0.0246596	0.120107	1.78134e-06	0.00469716	1.21251e-06
GTCACTCTCCAAATCT-1	178.8	200.1	0	0.00133895	0.000904072	9.23219e-05	0.193775	0.338125	0.218491	0.00367071	0.138707	0.00633495	0.0600836	0.0377083	0.000129613	0.00063955
GTCAGAATAGTCTATG-1	182.7	246.6	0	0.000581508	0.0266415	0.00384115	0.147994	0.348474	0.359957	0.00381274	0.00479273	0.000185684	0.00265215	0.0900323	0.00470802	0.0063274
GTCAGTTTGGTAGTCG-1	110.1	240	0	0.0308911	0.13902	0.0113091	0.0374003	0.386278	0.200277	0.0136079	0.060302	0.00051431	0.0251315	0.0927352	0.000203659	0.00233019
GTCATGCACCTCCGTT-1	293.7	240	0	0.0611174	0.0801216	0.00286113	0.303982	0.21861	0.224216	0.00430925	0.0342595	0.017919	0.00866416	0.0435312	0.000408409	8.53008e-09
GTCATGGACATGACTA-1	297.6	220.2	0	0.0524589	0.123899	0.00687809	0.0810229	0.249302	0.0448057	0.0272174	0.0283682	0.00624619	0.0129434	0.00154132	0.00238059	0.362936
GTCATTGCATTGACCC-1	125.4	253.2	0	2.86531e-05	4.93787e-05	9.68361e-06	0.000106639	0.26875	0.339464	0.000123424	0.33827	0.014656	0.00866352	0.0291539	0.00049965	0.000225666
GTCCCAACGTAAAGTA-1	339.6	266.7	0	0.125175	0.0219487	0.0033159	0.34547	0.326176	0.000459159	0.000168984	0.025795	0.0197111	0.00364551	4.18024e-06	0.0106782	0.117453
GTCCGAGAGCAATCAT-1	90.9	259.8	0	0.0734898	0.565685	0.054909	0.0255738	0.0609253	0.101926	0.0129569	0.00294449	0.00778539	0.0523961	0.039844	2.11536e-05	0.00154312
GTCCGGCTGAATTGCG-1	259.2	233.4	0	0.0265216	0.0731178	0.0062145	0.202458	0.226019	0.0898215	6.12308e-05	0.0862162	0.00924729	0.0442708	0.00360087	5.89311e-05	0.232392
GTCGCCGTTGTGTGTT-1	224.7	426.6	0	0.999991	7.08161e-06	9.19088e-08	1.04911e-06	2.61463e-07	1.9994e-08	7.00712e-08	1.87686e-08	3.67699e-08	6.38313e-07	1.57942e-07	1.91207e-08	1.202e-09
GTCGCGTAACCCGTTG-1	347.4	306.6	0	0.0153889	0.021224	0.0010859	0.29298	0.446054	0.0910319	0.00642302	0.0118181	0.108508	0.0054471	1.10053e-09	2.64949e-07	3.91889e-05
GTCGGATATCTCAGAC-1	198	260.1	0	0.0401449	0.124667	0.00265018	0.026049	0.415366	0.315146	0.000672555	0.00599995	0.0206632	1.79673e-05	0.0014504	0.0465476	0.000624886
GTCGTACCATCTCGGG-1	297.6	353.4	0	0.0572818	0.1137	0.0114335	0.479057	0.0362598	0.217375	0.00144822	0.0363969	0.00264458	0.00494182	0.0391431	3.85642e-06	0.000313301
GTCGTACCTACGATTG-1	94.8	293.1	0	0.0962645	0.520819	0.0446474	0.0433714	0.0838442	0.0283638	0.0785754	0.0189007	0.0467787	0.0304214	0.00671907	0.000439936	0.00085398
GTCGTTATTCGCTTAT-1	351	353.4	0	0.0965002	0.00604156	0.00106091	0.0859634	0.608579	0.011034	9.19261e-05	0.00403912	0.000183826	0.0698122	0.000943718	3.02773e-06	0.115747
GTCTACTCAATTACAA-1	110.1	293.4	0	0.010068	0.02559	0.00280189	0.0113439	0.182691	0.0928899	0.000629336	0.369397	0.00262336	0.0116097	0.201775	2.48705e-05	0.0885568
GTCTATCTGAGTTTCT-1	221.1	313.2	0	0.174248	0.0918861	0.011591	0.395231	0.0126416	0.149349	0.000352394	0.0829396	0.000800872	0.000282253	0.080238	0.00037195	6.77943e-05
GTCTCGACTAAGTTTG-1	485.1	213.6	0	0.183443	0.00299146	7.67514e-05	0.00137258	0.646299	0.000775932	7.05079e-06	0.000142844	0.001673	0.163218	5.89291e-07	1.15338e-07	1.46293e-07
GTCTGGGCGGTCGAGA-1	228.6	353.4	0	0.000309511	0.000187499	8.24032e-06	2.65592e-05	0.206035	0.397941	6.12624e-05	0.364911	0.00156163	0.00429194	0.0246657	1.06934e-06	4.42368e-08
GTGACTTCAGTAGTGC-1	251.7	353.4	0	0.0390223	0.0447543	0.00129714	0.0159676	0.402623	0.236281	0.000205856	0.122588	0.000421437	0.0771668	0.059101	1.01385e-06	0.000571702
GTGAGCGTGCTGCACT-1	156	266.7	0	0.000151768	9.18264e-05	1.17859e-05	0.0111891	0.148147	0.752882	8.96517e-06	0.00105991	2.52509e-06	0.000809878	0.0856249	1.17876e-06	1.86214e-05
GTGAGGACACTTAAGG-1	354.9	320.1	0	0.0534094	0.0699647	0.0021885	0.153934	0.292577	0.138999	0.00451824	0.000572039	0.175198	0.100189	0.00600111	0.000428331	0.00202033
GTGAGTGGTACAACGC-1	274.5	393.3	0	0.0687716	0.363649	0.0133076	0.00514549	0.175521	0.0686304	0.0291604	0.164927	0.0165222	0.0244475	0.0693789	7.88004e-06	0.000530498
GTGATCATAGATCTGC-1	278.4	346.5	0	0.0127818	0.0543552	0.0145438	0.621259	0.061895	0.100308	0.0172348	0.0298078	0.00390992	0.033782	0.0487624	0.000136215	0.0012241
GTGATTCGCCGCTCAA-1	213.3	366.6	0	0.00253317	0.00292416	0.000114767	0.000452237	0.353552	0.128	2.5265e-05	0.372276	0.000873815	0.00525015	0.133788	2.31677e-08	0.000211005
GTGCCATCACACGGTG-1	190.2	326.7	0	0.151437	0.221981	0.0252752	0.0373126	0.0680513	0.320215	0.125845	0.00771598	0.0142987	0.00146476	0.026255	8.21088e-06	0.000139905
GTGCCCGTTCGGATTC-1	385.5	306.6	0	0.0785374	0.00200163	0.000217025	0.26147	0.345801	0.156091	0.00535608	0.140355	0.00503288	0.00482128	0.000278258	9.0181e-10	3.88368e-05
GTGCCGCTTCAAAGGT-1	228.6	339.9	0	0.0434077	0.0309401	0.000801663	0.303647	0.238843	0.228309	0.000810806	0.0871089	0.000233976	0.0158311	0.0495718	5.56302e-05	0.000438741
GTGCGAAATCGAACAC-1	224.7	346.5	0	0.0195331	0.124699	0.0118772	0.147674	0.237441	0.279363	2.82378e-05	0.12375	0.000938539	0.00217588	0.0428004	8.52621e-07	0.00971816
GTGCGGGTCTCCAAAT-1	274.5	180	0	0.115911	0.00278314	0.00126222	0.00764322	0.102105	0.513608	0.0006019	0.101723	0.0164006	0.000447925	0.120737	1.59881e-08	0.0167774
GTGCTCAAGTACTGTC-1	259.2	273.3	0	0.036107	0.145621	0.0190425	0.441747	0.1311	0.0504931	4.36861e-05	0.0705046	0.0387516	0.0197567	0.00823204	0.00285365	0.0357469
GTGCTGCAGATAAGGA-1	87	293.1	0	0.414606	0.568507	0.0108465	0.00213262	0.000191668	0.000105094	0.00164389	1.3596e-05	4.39058e-05	0.00175582	0.000146936	4.79502e-06	2.14248e-06
GTGGACCAACCCGATT-1	171.3	346.5	0	0.127356	0.137569	0.00552749	0.0104128	0.244625	0.0139625	0.0529779	0.0105851	0.0175275	0.195049	0.151099	0.0330671	0.000241851
GTGGACGTGCTGAGAC-1	209.7	160.2	0	0.0706535	0.000755834	6.57901e-06	0.00274999	0.746853	0.0118576	7.9376e-11	0.119887	3.53471e-07	0.0177032	4.09342e-16	0.029526	6.62068e-06
GTGGAGTCGGCGGTTG-1	205.5	406.5	0	0.147407	0.755121	0.0539106	0.0248565	0.00241747	0.000427035	0.000983849	0.00107398	0.00399642	0.00373452	0.00561532	1.11703e-05	0.000445376
GTGGCGGTCCCAGCGT-1	136.8	313.2	0	0.0127439	0.0887954	0.0209802	0.0163222	0.33701	0.168489	0.000189187	0.206091	0.00425148	0.00581266	0.0562016	2.99419e-06	0.0831106
GTGGGAAGACTGAATC-1	117.6	346.5	0	0.593699	0.307386	0.0370572	0.0228863	0.0049773	0.00121533	0.00393386	0.00226191	0.00191998	0.00753035	0.0147219	1.92321e-05	0.00239237
GTGGGCTTAGACACAC-1	209.4	240	0	0.0120377	0.0432471	0.0155073	0.140997	0.0536234	0.638871	0.00421862	0.0456328	0.00457533	0.0110627	0.0137954	0.0155844	0.000847349
GTGGTATAGTCTGCCG-1	217.2	426.6	0	0.929995	0.0400335	0.00172551	0.00678786	0.00386484	0.000954096	0.00406383	0.000592718	0.00143785	0.00690323	0.00357075	3.07765e-06	6.78188e-05
GTGGTGGCCAAGTGAA-1	362.7	346.8	0	0.0930401	0.174442	0.123913	0.0235875	0.15267	0.00209244	0.0167514	0.109978	0.00286776	0.23532	0.0168569	0.00010694	0.0483732
GTGGTTTCCGCCTTTC-1	182.7	326.7	0	0.189269	0.161057	0.0165331	0.0537045	0.281344	0.00826823	0.00102767	0.0394486	0.0368069	0.0609548	0.147896	0.00116694	0.00252293
GTGTGAATAACTTAGG-1	378	266.7	0	0.181904	0.227295	0.0340792	0.0587484	0.231401	0.00166821	0.0011997	0.00327228	0.00319808	0.000420849	0.0146068	5.17982e-07	0.242206
GTGTTACTATGCGTCC-1	347.4	320.1	0	0.0231182	0.290822	0.0908006	0.192115	0.179572	0.0077764	0.0113484	0.122401	0.0314896	0.0228768	0.0157256	0.000209366	0.011746
GTTAATGTCTATCTTA-1	106.2	246.6	0	0.0393413	0.151272	0.0415459	0.0410271	0.460938	0.0789841	0.00956685	0.0974388	0.0119059	0.0200118	0.0386078	0.000789938	0.00857025
GTTACAATTGGTGACG-1	186.6	293.4	0	0.0178056	0.0562432	0.051289	0.136022	0.223308	0.129233	0.010764	0.132139	0.0544997	0.0185488	0.00379508	0.00534403	0.161008
GTTACCTACAACTTGC-1	316.8	360	0	0.0137289	0.00462269	0.000910122	0.574883	0.187842	0.18511	0.00841843	0.00568364	0.00385947	0.00747108	0.00478604	0.00114508	0.00153866
GTTACTTTGGGCCTAG-1	255.3	333.3	0	0.00464616	0.00519029	0.000269284	0.290189	0.171732	0.425571	0.00172349	0.0279933	2.5817e-05	0.0122657	0.0582941	0.00118626	0.00091415
GTTATATTATCTCCCT-1	274.5	366.6	0	0.0590808	0.183256	0.12475	0.209954	0.0745408	0.0967553	0.0260287	0.0713301	0.0149569	0.0317032	0.0092177	2.71576e-06	0.0984241
GTTCACAGGAGTCTAG-1	190.5	260.1	0	0.00613946	0.000374393	8.60286e-05	0.00308094	0.184465	0.73692	0.000808086	0.010638	4.75164e-07	0.000543815	0.056826	6.44738e-07	0.000116865
GTTCCAGTCTGACCAT-1	263.1	160.2	0	0.000414341	0.000576047	5.08882e-06	0.00553493	0.587517	0.259133	0.000186585	0.0433609	0.00505911	0.098212	2.07617e-07	1.47711e-06	2.14577e-09
GTTCGCCATAAGTGCC-1	263.1	293.4	0	7.64293e-06	8.05056e-05	2.16568e-05	0.00625594	0.387766	0.374568	0.00116621	0.170023	0.0103966	0.00475796	0.0448635	6.91091e-05	2.37934e-05
GTTCTTCCCTCGATGT-1	255.6	146.7	0	0.00187313	0.000685621	0.000263419	0.000175785	0.769819	0.0257945	0.000834004	0.115521	0.0673057	0.0049428	0.0115826	8.76647e-07	0.00120189
GTTGAACCGGTTCCAT-1	213.3	326.7	0	0.134032	0.0780458	0.0103987	0.0887182	0.00922765	0.390094	0.0270448	0.102122	0.0104788	0.0185575	0.129853	0.000323797	0.00110332
GTTGCACGGAGTTTCG-1	243.9	206.7	0	0.0409154	0.0482935	0.000472995	0.0990945	0.438052	0.336991	0.000609119	0.000223903	0.000664784	3.28831e-06	0.0222663	0.0123898	2.35904e-05
GTTGGATTGAGAACAC-1	397.2	260.1	0	0.122202	0.00688332	0.00167635	0.0334692	0.320117	0.0152343	0.00328459	0.0460566	0.0817579	0.327361	0.0134072	0.0277871	0.000764501
GTTGGATTTGCGTTGG-1	251.7	286.8	0	0.026663	0.0394223	0.0325933	0.250817	0.236101	0.0859563	0.00155448	0.125095	0.0566124	0.0133504	2.27936e-05	1.24962e-05	0.131799
GTTGTCGTGTTAGTTG-1	240.3	146.7	0	0.0143671	0.000383398	1.13374e-05	0.00715564	0.534275	0.000775014	1.27061e-06	0.191792	0.000357027	0.239091	0.0117288	2.16223e-09	6.22485e-05
GTTTACGTTCCATCTG-1	305.1	366.6	0	0.0231056	0.36181	0.0394986	0.111559	0.121919	0.199671	0.0268448	0.0567062	0.00824313	0.0393705	0.00973932	2.41379e-06	0.00153033
GTTTCATATCGTCGCT-1	163.5	306.6	0	0.0728973	0.177712	0.0252223	0.0188145	0.294354	0.244282	0.0328677	0.0437421	0.0311712	0.0161934	0.0265526	1.08282e-05	0.0161806
GTTTCCTGGAGGGTGA-1	247.8	213.3	0	0.0778223	0.00312054	0.000443394	0.0542336	0.451836	0.324956	0.00904516	0.000521105	1.10426e-05	0.0299985	0.0374122	0.0105117	8.82661e-05
GTTTCTGCAGTCTCCC-1	335.7	313.5	0	0.168321	0.156576	0.00611761	0.26885	0.306251	0.00208602	0.0305275	0.019278	0.0120124	0.00171582	0.0128776	0.0153142	7.27214e-05
GTTTGACCAAATCCTA-1	282.3	246.6	0	0.0228872	0.0665244	0.00789167	0.579237	0.0856152	0.170383	0.00398579	0.029598	0.0322113	0.00047997	0.000154419	5.48657e-06	0.00102576
GTTTGGCCCAAGTTAT-1	366.6	326.7	0	0.345364	0.014754	0.00274189	0.033575	0.326086	0.00615203	0.00116682	0.101564	0.00538165	0.0476502	0.115547	4.38307e-07	1.78932e-05
GTTTGGGCTTGTGAGC-1	309	386.7	0	0.120962	0.104742	0.010753	0.019732	0.420581	0.124302	0.0132608	0.116522	0.00282646	7.72692e-05	0.0654392	4.55159e-08	0.000801344
GTTTGGTAGGGTCAAC-1	285.9	399.9	0	0.0316762	0.0777991	0.0139731	0.0400789	0.26766	0.135585	0.000581873	0.312956	0.0131883	0.00781568	0.0960763	3.08146e-06	0.0026065
TAAACCCAGGAGGGCA-1	198	406.5	0	0.359417	0.477315	0.0346014	0.0431547	0.00511223	0.000589528	0.00128397	0.00272805	0.00348478	0.00523681	0.064425	2.71758e-05	0.00262432
TAAATGAATCCGTTTC-1	171.3	200.1	0	1.05501e-05	2.52974e-05	1.6746e-05	0.605647	0.206214	0.102519	0.000348646	0.0510717	0.00699277	0.0141281	0.0125947	8.36141e-06	0.000422779
TAACAAAGGGAGAAGC-1	194.1	186.6	0	0.0275621	0.0158399	0.00312914	0.0231581	0.720558	0.0484602	0.00365937	0.00375372	0.000276667	3.37555e-05	0.0367974	0.0829807	0.0337909
TAACAATATTTGTTGC-1	121.5	233.4	0	0.0267647	0.0808318	0.0093153	0.0267924	0.436526	0.345603	3.03835e-05	0.00938842	0.000517443	0.00285724	0.0569242	0.000107528	0.00434223
TAACATACAATGTGGG-1	328.2	300	0	0.0662893	0.132306	0.0653973	0.24963	0.16194	0.137916	0.000156936	0.0680224	0.0212235	0.0745683	0.000479508	7.89121e-07	0.0220704
TAACGCTTTGAGAGCG-1	171.3	226.8	0	5.1273e-07	5.11674e-07	1.97776e-07	0.675059	0.0531538	0.221557	0.00211583	0.00701154	0.00182883	0.0110485	0.0281358	8.3768e-05	5.20445e-06
TAACTATCGAAGGTCC-1	190.5	206.7	0	0.00065577	0.00244581	0.000182539	0.0724363	0.430904	0.197811	0.00189728	0.203452	0.000558145	0.0240822	0.0341627	0.0313301	8.26576e-05
TAACTCATCCGCGCGG-1	247.8	333.3	0	0.00117734	0.000497726	2.99245e-05	0.299149	0.165365	0.440856	5.98797e-05	0.000212807	0.000131794	0.00118904	0.0910567	0.000274716	2.14829e-07
TAAGCAGGCGACACGC-1	132.9	279.9	0	0.0147652	0.11552	0.00389944	0.0293682	0.36633	0.234137	0.00442822	0.176954	0.00239841	0.000728958	0.0514536	2.62455e-06	1.38457e-05
TAAGGAACTTGTGGGA-1	213.3	153.3	0	0.0420744	0.000719415	3.82909e-06	1.30003e-05	0.87679	0.056429	3.71553e-05	7.56381e-05	7.2291e-08	0.000650624	0.0232059	7.51851e-08	1.27871e-06
TAAGGCAACATAAGAT-1	332.1	213.3	0	0.0033614	0.00628077	0.00128394	0.0093594	0.619526	0.147424	0.0370854	0.0694986	0.0141414	0.00577594	0.0478371	0.038284	0.000141466
TAAGGCATAACATCAA-1	247.8	426.6	0	0.964448	0.034393	0.000891857	0.000103984	1.52173e-05	3.4035e-06	1.83069e-06	2.41322e-06	1.44714e-06	0.000120947	1.74071e-05	3.49845e-07	2.99403e-07
TAAGGGCTGGGAGAGG-1	129	273.3	0	0.00449079	0.118652	0.00799532	0.0854399	0.380563	0.195731	0.00413159	0.131284	0.00232157	0.00393297	0.0622046	8.38857e-06	0.00324575
TAAGTAACATCTTGAC-1	213.3	353.4	0	0.0670841	0.16747	0.0950139	0.0949794	0.153478	0.29425	0.00413612	0.0572371	0.000677682	0.00193697	0.0442549	0.000172144	0.0193094
TAAGTCGCCGAGTATC-1	182.7	406.5	0	0.999982	1.82926e-05	4.53719e-08	1.39767e-08	4.80658e-11	7.28244e-12	2.30945e-11	1.45415e-12	5.94649e-11	6.06589e-09	7.4809e-13	2.69294e-11	5.60074e-14
TAATAGAACAGAGTTA-1	205.5	379.8	0	0.0508812	0.293034	0.0245074	0.0537138	0.203051	0.0940538	0.0157025	0.109218	0.0327226	0.010771	0.106183	2.61873e-05	0.00613432
TAATATTGAAATTCGC-1	240.3	160.2	0	0.0188626	0.0351661	0.00283551	0.0954233	0.204134	0.451896	0.00530544	0.0951663	0.0559806	0.00887032	0.0074423	0.0178164	0.00110201
TAATCGATCCGTACGT-1	416.4	213.6	0	0.0089373	0.00445095	0.000163633	0.00482662	0.725897	0.163062	0.00153015	0.0334833	0.0367756	0.00147406	0.00920693	0.00920827	0.000984489
TACAACGCACAACTCA-1	247.8	320.1	0	0.0551339	0.0104866	0.00514383	0.597143	0.114911	0.0657294	0.00195676	0.0122806	0.0108547	0.0032811	0.0058309	0.0971634	0.0200845
TACAAGTCTCGTGCAT-1	163.5	253.2	0	0.000338683	0.000245729	0.000244543	0.0101672	0.304196	0.574604	0.00420643	0.0355798	0.000929241	0.00344195	0.0461633	0.0196101	0.000273056
TACATAGGCATACACC-1	289.8	313.2	0	1.20266e-06	1.37587e-06	3.60518e-07	0.772454	0.0512896	0.113612	0.00228046	0.0147875	0.0103826	0.0181979	0.0168633	0.0001286	1.06723e-06
TACATCCCTATCCCTG-1	113.7	339.9	0	0.244286	0.42011	0.0445921	0.0793236	0.0480529	0.00778167	0.00521146	0.0234441	0.016925	0.0173095	0.0560395	0.000176148	0.0367477
TACATTTCTAACGTGC-1	270.9	306.6	0	1.17365e-07	5.35053e-08	3.97952e-09	3.01912e-05	0.00430281	0.909871	2.96709e-06	0.0400345	0.0274588	0.000183266	0.0181157	2.28556e-08	2.56918e-07
TACCAGAAGTAGGTTC-1	255.3	373.2	0	0.043547	0.177016	0.0130505	0.0251899	0.247057	0.0613351	0.00456255	0.304109	0.0113626	0.00937924	0.100131	0.000361371	0.002899
TACCGGTCGTTTCCAT-1	190.2	339.9	0	0.0598152	0.229169	0.0045756	0.0214673	0.162276	0.199017	0.00285615	0.191428	0.00987669	0.0322513	0.0872036	6.58071e-08	6.45043e-05
TACCGTAGGTTAACTA-1	278.4	439.8	0	0.705728	0.237354	0.0142631	0.00887853	0.00313063	0.00108884	0.00680436	0.000755325	0.000867195	0.00576972	0.0152895	2.78648e-06	6.81167e-05
TACCTACTCCCAGTAT-1	297.6	433.2	0	0.248564	0.534524	0.0321141	0.0199641	0.0437075	0.0050587	0.0248117	0.0043041	0.0205869	0.0347988	0.0313456	0.000124252	9.63937e-05
TACCTCAGTTGTCTGT-1	251.4	446.4	0	0.580125	0.243826	0.0132512	0.046956	0.0111534	0.00153064	0.00392665	0.00591933	0.00619158	0.0206397	0.0655185	2.94081e-05	0.000932466
TACCTGCTGCACTGTG-1	144.6	233.4	0	1.03249e-08	3.70169e-08	2.02755e-08	2.06395e-05	0.281108	0.702727	0.00157955	1.86582e-06	1.07166e-06	0.00971948	0.00416631	0.000675232	2.92773e-08
TACCTTAAGATTTCCC-1	171.3	373.2	0	0.13299	0.482998	0.028363	0.0502236	0.0666007	0.00989717	0.0125431	0.018338	0.0158958	0.0207795	0.155093	3.96508e-05	0.00623882
TACGAACACGACTTCA-1	263.1	253.5	0	0.0108405	0.319298	0.0655845	0.125332	0.340121	0.00526613	3.65335e-05	0.122682	0.000100679	0.00433259	1.94109e-08	7.00627e-11	0.00640615
TACGACGCTTGCTGCG-1	267	353.4	0	0.0118593	0.0176372	0.00308853	0.38485	0.293896	0.146533	0.000305393	0.0304929	0.00632675	0.0196126	0.0780324	9.01167e-06	0.00735671
TACGACTGCCTCTTAG-1	312.9	339.9	0	0.0160703	0.250393	0.0288899	0.379813	0.093703	0.101698	0.0012373	0.0273203	0.0509424	0.0143667	0.00111447	0.000130749	0.0343206
TACGAGAACTTCACGT-1	209.4	279.9	0	0.0600365	0.147446	0.0268769	0.124636	0.151039	0.328316	0.00779919	0.116515	0.0187275	0.0046729	0.013071	7.52664e-06	0.000856616
TACGATGTTGATCATC-1	194.1	279.9	0	0.0358752	0.0707873	0.0123603	0.253742	0.243272	0.152646	0.0512126	0.0128371	0.0357626	0.102277	0.0174893	0.00205102	0.00968739
TACGCAGTTCTTTCCT-1	255.3	320.1	0	0.0218321	0.0678925	0.00396223	0.459166	0.0148459	0.310174	0.00177195	0.0850196	0.000621124	0.00379889	0.0287079	0.00213913	6.89769e-05
TACGCCATATTCTAAT-1	282.3	313.2	0	2.14126e-05	2.61329e-05	2.93562e-06	0.78127	0.0327794	0.158268	0.000579682	0.00241087	0.00186782	0.00957014	0.013178	9.65914e-07	2.465e-05
TACGCCGAGGGTACCC-1	190.2	420	0	0.678508	0.215795	0.0093041	0.0292918	0.00509538	0.000706379	0.00911078	0.00178224	0.00130426	0.0101832	0.0384438	9.07503e-06	0.000465946
TACGCCTCCATTCCGA-1	285.9	413.1	0	0.0160758	0.383797	0.0746141	0.0834139	0.226481	0.00834831	0.0358587	0.0445301	0.011355	0.00959255	0.0574602	0.000163589	0.048309
TACGTGCACTATGCTG-1	186.6	186.6	0	2.37427e-11	1.08057e-10	5.92377e-11	7.69801e-09	0.238206	0.731139	1.34107e-05	0.000176256	0.000553402	0.000597622	0.0293088	6.17106e-06	6.98521e-09
TACGTTTACCGGCAAT-1	182.7	313.2	0	0.182265	0.0380782	0.00308714	0.144302	0.31018	0.211698	0.0365569	0.0491281	0.00323312	0.00831483	0.0124786	0.000307437	0.000370992
TACTATGGTTCCTCAG-1	240	426.6	0	0.999681	0.000315951	1.80065e-06	4.96693e-07	2.01084e-08	2.19035e-09	4.06606e-09	8.3523e-10	4.71125e-09	4.19455e-07	7.45984e-09	2.27889e-09	7.27389e-11
TACTCGGCACGCCGGG-1	121.5	286.5	0	0.0347955	0.055322	0.00382927	0.0186777	0.361678	0.13882	0.0058375	0.263703	0.0191089	0.00793002	0.0885658	0.000217206	0.00151437
TACTCTTTCGTCTTCA-1	236.1	433.2	0	0.816956	0.119557	0.00574182	0.00809008	0.00430668	0.00211482	0.00973154	0.00226706	0.00335797	0.00909475	0.0186479	2.33137e-05	0.000110937
TACTGAACAGATTTAG-1	228.6	420	0	0.737412	0.254851	0.00562803	0.000641984	8.17603e-05	2.25426e-05	4.50711e-05	3.79448e-05	0.000106781	0.00116023	1.16659e-05	5.00138e-07	7.50553e-07
TACTGCAATCAATTAC-1	450.6	193.5	0	0.380803	0.00143244	0.000168695	0.00402121	0.418472	0.158498	0.0138581	0.00288061	0.0159025	0.00319704	0.000388661	9.64618e-06	0.000368473
TACTGGACAGCTCGGC-1	156	279.9	0	0.00017483	2.71316e-06	3.6257e-07	3.00021e-05	0.00320016	0.97745	3.02733e-05	2.68681e-06	3.40697e-07	0.000291402	0.017828	0.000988131	1.38412e-06
TACTTGTTAGTAGTCC-1	393.3	293.4	0	0.227881	0.0164245	0.000495873	0.0696695	0.137731	0.322178	0.000604407	0.0290463	0.109231	0.0744073	0.0092069	0.000105822	0.00301786
TACTTTCCGCACGCCA-1	132.9	360	0	0.999941	4.29251e-05	9.96964e-07	1.23296e-06	2.55193e-07	1.39138e-08	4.27034e-09	9.75662e-08	7.19422e-08	4.59064e-07	1.33265e-05	1.09156e-09	6.60205e-08
TAGAAAGGTGGCGCTA-1	370.2	253.5	0	0.219732	0.156367	0.0340939	0.266217	0.0426056	0.056	0.00514888	0.0996681	0.00473777	0.000142325	0.0296557	2.9034e-07	0.085632
TAGAAATTCACGTATA-1	98.4	286.5	0	0.0987824	0.359837	0.0203409	0.0266595	0.234742	0.0363265	0.0502408	0.0388969	0.0152219	0.0382719	0.0795395	0.000354194	0.00078616
TAGACGCCCGTACCGG-1	404.7	260.1	0	0.638064	0.0394102	0.000318438	0.00202093	0.20034	4.60101e-05	0.0609089	2.71845e-05	0.0210574	0.00693859	3.7213e-05	0.0308307	2.92147e-08
TAGAGATCATGCAACT-1	159.6	339.9	0	0.0811184	0.193446	0.00745353	0.057589	0.39433	0.0394732	0.0416481	0.0252709	0.0168984	0.0399099	0.0906188	0.00366293	0.00858021
TAGAGTCTAAGCGAAC-1	270.9	240	0	0.156134	0.000307354	0.000151415	0.025738	0.526564	0.197927	0.00160323	0.0151715	0.0291652	0.0412708	0.00193244	0.00206441	0.0019705
TAGATATGGACTGGAA-1	263.1	373.2	0	0.0964661	0.316434	0.0735708	0.0920655	0.150667	0.0445124	0.0431633	0.0288268	0.00653677	0.0702472	0.0444246	0.00018306	0.0329028
TAGATTCCTGGTTATT-1	136.8	260.1	0	0.0145027	0.0101543	0.00187036	0.00927902	0.51853	0.300518	0.00735047	0.0292928	0.0262133	0.00857206	0.0704818	0.00290103	0.000334782
TAGCAACCTGTCACAA-1	159.9	193.5	0	0.000141778	0.00121986	0.000443738	0.028357	0.198222	0.172551	0.00118917	0.569465	0.0200984	0.00529674	0.000253901	0.00161229	0.00114947
TAGCCGGCGGTCAGCG-1	385.5	266.7	0	0.234445	0.0061617	0.000166605	0.000717482	0.688857	0.000502403	6.5269e-05	0.000218532	1.53121e-06	6.93267e-08	0.0688626	7.54003e-10	1.23352e-06
TAGCGTCGAATATTGA-1	75.6	273.3	0	0.777621	0.201371	0.00239327	0.008077	0.00156921	0.000197531	0.00258194	0.000159235	0.000996694	0.00230044	0.00249718	8.77562e-05	0.000147907
TAGCGTTGGGTCTTAC-1	320.4	300	0	0.0409641	0.00352289	8.47158e-05	0.477786	0.272136	0.1013	0.037811	0.0197128	0.0117502	0.0270173	0.000181747	0.00773294	3.07725e-07
TAGCTAAGTCCGGGAG-1	278.4	240	0	0.0867141	0.122767	0.00138753	0.194987	0.195802	0.225124	0.0190726	0.0640167	0.0359225	0.0362151	0.0178912	1.20827e-05	8.78077e-05
TAGCTAGAAGGCATGA-1	255.3	386.7	0	0.126271	0.497118	0.0649337	0.0942	0.0697369	0.0184162	0.0306483	0.0180018	0.0168357	0.0275539	0.0282525	2.3795e-05	0.00800753
TAGCTCGCCTGATAAC-1	282.3	379.8	0	0.0800026	0.601874	0.0343215	0.0381232	0.0727419	0.0442807	0.0842584	0.00820187	0.0129636	0.0184198	0.00144795	3.70516e-05	0.00332776
TAGCTGATGTGAAGCG-1	98.4	326.7	0	0.315385	0.49981	0.0589829	0.0546112	0.00896127	0.00477825	0.000298564	0.00919585	0.00511788	0.00177515	0.026872	9.23975e-06	0.0142028
TAGGGTGTTTCAAGAG-1	267	193.5	0	0.122819	0.0795651	0.00380966	0.00811462	0.454102	0.197541	0.0158393	0.0965541	0.00395931	0.0125768	0.00511054	8.67975e-10	9.49229e-06
TAGGTCCAAGTAAGGA-1	148.2	240	0	4.39537e-16	9.52496e-17	1.79526e-17	2.68158e-13	2.97736e-07	0.999999	2.86824e-12	1.2732e-12	1.25094e-17	8.20482e-09	1.14573e-06	2.47347e-12	7.09226e-17
TAGGTGAGCCCTACTC-1	186.6	240	0	0.00504023	0.021251	0.000605866	0.349636	0.166385	0.322815	0.0118004	0.0214814	0.00109314	0.0109192	0.0815736	0.00728251	0.000116288
TAGTCTAACAACGAGA-1	190.5	313.2	0	0.150028	0.34171	0.0109889	0.00429226	0.242777	0.0795102	0.000367328	0.0278267	0.000137398	0.0313425	0.111019	6.0695e-09	3.78836e-08
TAGTGCCCTCCAGAGT-1	259.2	260.1	0	0.0488991	0.0301476	0.0154699	0.361206	0.17446	0.228768	0.0246758	0.007142	0.0152357	0.00608639	7.14781e-05	0.0003734	0.0874644
TATAAATCCACAAGCT-1	228.6	180	0	0.109336	0.0152804	0.000452727	0.0240159	0.377715	0.301096	0.102846	0.00391185	0.000118998	0.0188147	0.000164811	0.0462477	5.44747e-08
TATAAGTGAGGATAGC-1	209.7	186.6	0	0.0983048	0.12537	0.000525243	0.000532794	0.105237	0.631155	0.000567167	0.000604004	0.000764592	0.00630456	0.0306351	2.55757e-08	9.49191e-11
TATACACAGACGCCTT-1	289.8	379.8	0	0.0943802	0.411851	0.061243	0.0642576	0.102127	0.114931	0.0836778	0.0145012	0.0154187	0.0234203	0.00606142	5.31502e-05	0.00807769
TATAGGGTACTCATGA-1	136.8	286.5	0	0.0134102	0.0432698	0.0169218	0.0325219	0.355642	0.23106	0.000179703	0.213706	0.00289889	0.00726274	0.0580367	9.62741e-06	0.0250815
TATCACCCAACCGACC-1	443.1	206.7	0	0.036509	0.0156269	0.000490065	1.63564e-05	0.57162	0.249678	9.16495e-05	0.0010708	0.00203419	0.0898661	0.0328226	1.50072e-06	0.000172782
TATCCATATCATGCGA-1	259.2	166.8	0	2.50466e-09	9.78907e-09	6.6831e-09	9.36721e-07	0.19205	0.546898	5.00658e-05	0.227185	0.0290485	0.00474493	2.15055e-05	2.445e-09	1.02792e-08
TATCCGCACCGTCGGG-1	263.1	439.8	0	0.99736	0.00166195	8.8681e-05	0.00048264	3.92658e-05	2.05291e-05	5.59775e-06	9.08753e-06	2.4843e-06	0.000244359	8.36817e-05	7.69009e-09	1.93412e-06
TATCCTGCATGGGAAT-1	267	140.1	0	0.0105239	0.0575458	0.00364349	0.0167459	0.560208	0.00590959	0.000263516	0.309681	0.0309292	0.000269533	0.00304512	8.15539e-07	0.00123476
TATCGATGATTAAACG-1	247.8	200.1	0	0.0656479	0.00173777	0.000153967	0.0396627	0.242143	0.613328	9.07023e-05	0.0362038	8.91791e-06	0.000148457	0.00024345	6.54134e-05	0.000566223
TATCTACAGAGGTAAT-1	152.1	246.6	0	1.15323e-05	8.99754e-06	2.51871e-06	0.000244655	0.0835284	0.858451	2.1984e-06	0.000836849	5.97975e-07	7.94448e-05	0.0568191	1.07765e-05	3.69725e-06
TATCTACCACAGCGGG-1	289.8	326.7	0	2.58036e-05	3.5862e-05	1.35416e-05	0.720695	0.0229997	0.172181	0.00213155	0.0435097	0.00952665	0.0206795	0.00816212	1.43426e-05	2.50075e-05
TATCTAGCCTAAAGGA-1	106.2	273.3	0	0.0624506	0.0965598	0.00813328	0.00613369	0.477539	0.057398	0.0425841	0.0303733	0.00296487	0.0746314	0.139978	0.000690915	0.000563196
TATGAAGACAGGTGCG-1	140.7	240	0	1.02285e-07	2.75731e-07	7.88995e-08	8.8194e-06	0.0173416	0.949905	1.70665e-08	1.79742e-06	5.67618e-11	0.00241638	0.0303201	4.35874e-06	1.81692e-06
TATGCTCCCTACTTAC-1	293.7	213.3	0	0.0550203	0.0196658	0.000393183	0.0547298	0.402311	0.227303	0.00424736	0.180757	0.0125123	0.0281453	0.0144316	4.24729e-05	0.000440228
TATGGATGTGCTACGC-1	267	220.2	0	0.0504277	1.46644e-06	2.21544e-06	0.188115	0.270134	0.298292	0.0102293	0.0250186	0.0618973	0.0271952	0.0540488	0.0128771	0.00176149
TATGGCCCGGCCTCGC-1	175.2	246.6	0	0.00247912	0.0169709	0.00525492	0.108781	0.206697	0.571173	0.00187415	0.0104032	0.000237508	0.000400947	0.0699021	0.000531316	0.00529432
TATGGGACCGAGCAGG-1	274.5	286.8	0	0.00151055	0.022542	0.00262635	0.142838	0.343681	0.293043	0.00535721	0.103	0.00221421	0.000203254	0.0324316	0.0505185	3.5132e-05
TATGGGTACGTATCGT-1	282.3	260.1	0	8.62897e-06	1.76458e-05	2.12995e-06	0.899886	0.00140285	0.084518	0.000992181	0.000245544	5.08591e-05	0.00195087	0.0109026	6.65147e-07	2.15818e-05
TATGGTCTGAGTAACA-1	282.3	286.8	0	0.000198384	0.0053317	0.000189267	0.547452	0.199243	0.122018	0.0566006	0.00503605	0.00679501	0.0230765	0.033712	0.000296199	5.18719e-05
TATGTCTCATTGTGCC-1	374.1	246.9	0	0.447654	0.118073	0.00437597	0.000187527	0.249906	0.0501333	0.000802302	0.000452717	0.00119861	0.014558	0.112658	5.81901e-10	1.82798e-08
TATTAACCTGACCGCG-1	232.5	426.6	0	0.999751	0.000235987	4.02504e-06	3.06471e-06	7.39423e-07	3.92382e-08	6.70678e-08	4.23363e-08	9.96264e-08	3.45954e-06	1.38361e-06	3.95265e-09	2.21069e-09
TATTCCACTCAGCTCG-1	278.4	373.2	0	0.0546416	0.544682	0.0503356	0.107035	0.0854469	0.0368165	0.0836672	0.0084138	0.0144307	0.00779761	0.00115609	3.81175e-05	0.00553823
TATTCCTCCGCCCACT-1	182.7	366.6	0	0.0598272	0.173798	0.0171489	0.0466327	0.336901	0.090796	0.0407331	0.0927144	0.0221295	0.0228828	0.048283	0.000217529	0.0479361
TATTTAGTCTAGATCG-1	282.3	166.8	0	0.065012	0.000380529	7.83465e-05	0.0790064	0.27838	0.347873	0.00179389	0.11337	9.40753e-05	0.0172689	0.0947527	0.00198809	2.2576e-06
TATTTGTTACCCTTTA-1	236.4	206.7	0	0.0657772	0.0576549	0.0121106	0.0133392	0.274331	0.249796	0.0196975	0.106127	0.000369069	0.146254	0.0440817	0.0002433	0.0102186
TCAAACAACCGCGTCG-1	289.8	206.7	0	0.0570405	0.0391823	0.00232693	0.485108	0.168075	0.241055	9.20321e-05	0.000595313	1.71765e-07	2.89544e-05	0.00525865	3.34991e-06	0.00123361
TCAAACTTAGATTGTT-1	309	253.5	0	0.0947219	0.0316048	0.0128251	0.299844	0.119484	0.0597274	0.0068701	0.126025	0.0173047	0.000587928	0.00773781	0.000204769	0.223062
TCAACAAAGATAATTC-1	171.3	399.9	0	0.997411	0.00252191	2.43172e-05	2.06788e-05	1.41957e-06	1.4753e-07	5.04333e-07	1.83629e-07	6.24512e-07	6.93424e-06	1.2614e-05	1.44812e-08	5.25355e-09
TCAACATAGCGCCCTA-1	228.6	433.2	0	0.722182	0.197006	0.00802444	0.00927485	0.00988092	0.00399951	0.0169094	0.00212244	0.00260941	0.0136253	0.0140183	1.90566e-05	0.000329031
TCAACATCGACCGAGA-1	121.5	339.9	0	0.37636	0.338489	0.0574918	0.0628204	0.0380902	0.00727149	0.0247734	0.0130504	0.00753687	0.0211818	0.0444983	4.53503e-05	0.0083914
TCAACCATGTTCGGGC-1	255.6	213.3	0	0.193938	0.0545262	0.00314647	0.0609813	0.122121	0.175275	0.00125735	0.160326	0.0594715	0.0519266	0.111139	0.000136321	0.0057562
TCAACGAGGAGACAAA-1	274.5	326.7	0	0.000222818	0.000467287	5.35666e-05	0.586552	0.125014	0.235266	0.000608557	0.0261199	0.005206	0.0078691	0.0123238	1.38976e-06	0.000295807
TCAACGCAGGAAATAA-1	178.8	373.2	0	0.0757856	0.253589	0.0204152	0.0780702	0.345988	0.0225194	0.0377538	0.0272053	0.00335064	0.0135585	0.111055	0.00215237	0.00855721
TCAACGCGACCGGCAG-1	148.2	306.6	0	0.0421976	0.0120129	0.00256969	0.0836235	0.411471	0.0457208	0.00378971	0.336921	0.0106286	0.00254405	0.00777238	0.0139983	0.0267496
TCAACTAACGTATAAC-1	132.9	253.2	0	2.56667e-05	5.39408e-05	3.46756e-05	0.000330247	0.340319	0.355594	0.000237883	0.188321	0.00610513	0.00749681	0.100649	0.000511222	0.000321599
TCACAGCAAACTCGAA-1	247.8	386.7	0	0.0562878	0.460023	0.045174	0.0803644	0.110681	0.042508	0.0139058	0.0461863	0.0295874	0.0123279	0.0514052	0.000110625	0.0514384
TCACAGGAGAATAAGA-1	247.8	413.1	0	0.0553944	0.450567	0.206929	0.0894181	0.00755773	0.00621912	0.113386	0.0229779	0.00908202	0.00978186	0.000500999	1.09449e-05	0.0281751
TCACAGGTTATTGGGC-1	243.9	260.1	0	0.0611773	0.0387358	0.0273755	0.186977	0.0773194	0.0452178	0.0918159	0.0668493	0.0277563	0.0106414	0.00148922	0.00173396	0.362911
TCACATCTTATCTGAT-1	136.8	233.4	0	3.462e-07	1.73908e-07	2.18539e-08	9.95236e-06	0.115476	0.876492	0.00010944	1.81786e-06	2.11156e-08	0.0058318	0.00204669	3.16595e-05	5.28829e-09
TCACCCTCTTAAGATT-1	285.9	346.5	0	0.00896005	0.039654	0.0204678	0.494816	0.162857	0.136967	0.00154225	0.0565052	0.0192225	0.0205598	0.00611006	7.45788e-05	0.0322636
TCACGATGTCCGTGGA-1	167.4	393.3	0	0.977825	0.0166314	0.000282065	0.00156335	0.000580843	6.35384e-05	9.92327e-05	9.64315e-05	0.00017395	0.0010685	0.00159131	2.78842e-06	2.18783e-05
TCACGCATTGTAGATC-1	247.8	266.7	0	0.178835	0.0628118	0.0134776	0.109673	0.425959	0.0113853	0.0452184	0.0675732	0.00263244	0.0204087	0.0603101	0.00151816	0.000197217
TCACGGTCATCGCACA-1	232.5	200.1	0	0.0571196	0.000298486	2.10365e-06	0.000728769	0.283868	0.619167	0.00538011	0.000331823	0.0261919	0.00206986	0.00322741	0.00161484	9.81468e-08
TCACGTGCCCGATTCA-1	297.6	300	0	0.00931761	0.0377774	0.00493065	0.345356	0.215544	0.0955253	0.00346902	0.204744	0.0540739	0.0015584	0.027621	1.83132e-05	6.42372e-05
TCAGACGCTATAGAAG-1	335.7	366.6	0	0.0241675	0.00198449	7.1726e-05	0.0326506	0.494477	0.176878	0.00136358	0.194992	0.000351609	0.00397632	0.0690724	6.47479e-06	7.23043e-06
TCAGCAAATGCATCTC-1	339.6	253.5	0	0.0696335	0.304326	0.103146	0.182617	0.198958	0.00800874	0.0380113	0.00888863	0.0352168	0.0148395	0.0158907	0.00279739	0.0176669
TCAGGGTGTAACGTAA-1	336	233.4	0	0.060413	0.0336005	0.00145626	0.031941	0.557306	0.0223325	0.0438578	0.0060649	0.0046126	0.00978026	0.0274393	0.200266	0.000929953
TCAGGTTCTTTGAGAA-1	221.1	246.6	0	0.177664	0.00832578	0.000841931	0.00839542	0.647286	0.0359155	5.94667e-05	0.00107685	0.112065	0.00118356	0.00714059	4.46896e-06	4.22655e-05
TCAGTACTGACCCGCG-1	190.5	219.9	0	0.0253746	0.0103676	0.00118683	0.305722	0.176751	0.345828	0.00331094	0.0411281	0.00438371	0.013871	0.0491201	7.05357e-06	0.0229487
TCAGTAGGGACTATAA-1	243.9	353.4	0	0.0381261	0.0399824	0.000303623	0.172149	0.300107	0.258994	0.00540617	0.0366963	0.00043451	0.00085414	0.14694	3.88841e-07	6.09813e-06
TCCAACTTTAAATTCT-1	213.3	313.2	0	0.0205561	0.158529	0.0540502	0.289113	0.284172	0.0968197	2.54692e-05	0.0298738	0.00554322	0.00269452	0.0063855	3.25273e-08	0.0522378
TCCACAATGGTTTACG-1	198	246.6	0	0.0139097	0.0220495	0.00478778	0.217735	0.0847747	0.35958	1.52236e-06	0.188423	0.000406231	0.00314966	0.0452114	2.48719e-07	0.0599712
TCCACTTTATCTAGGT-1	362.7	253.5	0	0.188422	0.271063	0.0565902	0.0298825	0.298684	0.0464513	0.00126505	0.00189136	0.0295301	0.0670329	0.000130314	0.000299309	0.00875883
TCCAGAGCACCGGTTC-1	328.2	313.2	0	0.0305732	0.0829286	0.1786	0.216396	0.121658	0.0485701	0.00655093	0.0540666	0.0121187	0.0041917	0.000537401	2.32436e-05	0.243786
TCCCAAAGACGAAGGA-1	289.8	220.2	0	0.0642329	0.000492985	0.000364926	0.268685	0.135809	0.0128574	0.0720686	0.0472415	0.0553136	0.151799	0.00152036	0.148163	0.0414516
TCCCAGCTTTAGTCTG-1	274.5	273.3	0	0.00134783	0.00375103	9.16195e-05	0.758337	0.0581841	0.12152	0.00157303	0.00474455	0.00257656	0.021801	0.0251251	0.000940738	7.3491e-06
TCCCAGGCTTAGCTAA-1	243.9	246.6	0	0.134097	0.0356083	0.0101499	0.183993	0.303715	0.135504	0.00371465	0.115342	0.001845	0.0431619	0.0273285	4.88982e-05	0.00549185
TCCCGCGTACTCCTGG-1	324.3	226.8	0	0.0056538	0.00614869	0.00146116	0.00121308	0.447201	0.203629	0.000143709	0.288498	0.0021923	0.0197011	0.0195402	0.00330896	0.00130884
TCCCGGGTGTGCTGCT-1	190.5	273.3	0	0.0397233	0.0694933	0.00446911	0.0729979	0.0895288	0.636135	0.0200208	0.0175572	4.17244e-05	0.00589196	0.0440075	7.16255e-05	6.20874e-05
TCCCGTCAGTCCCGCA-1	347.4	200.1	0	1.32415e-09	6.6644e-09	5.30924e-09	2.40608e-07	0.226476	0.737083	5.45935e-06	0.000168105	0.000127503	0.000539946	0.0355985	9.10256e-08	8.29495e-07
TCCCGTGTGCAATTTG-1	366.3	339.9	0	0.366091	0.0148681	0.0167433	0.00578609	0.00294059	0.224603	0.00034281	0.191271	0.0874995	0.00117193	4.00614e-06	3.55661e-10	0.0886792
TCCCTGGCTCGCTGGA-1	163.5	266.7	0	0.0198154	0.00090979	0.000274043	0.00126146	0.341425	0.444576	0.00999497	0.0558672	0.00360658	0.0464127	0.0746183	0.00106192	0.000175917
TCCGAACTTGGCTTAC-1	132.9	266.7	0	0.0230762	0.0341355	0.00310598	0.0516463	0.425458	0.339135	0.000403358	0.012058	0.00156033	0.00145695	0.102558	0.000634803	0.00477234
TCCGATGACTGAGCTC-1	351.3	193.5	0	0.000669796	0.000558895	0.00013693	0.00187722	0.375338	0.588613	0.00281694	0.00393226	0.00397113	0.00668571	0.0127512	0.00193204	0.000717344
TCCGATGGTGCGACAT-1	263.1	213.3	0	0.0450447	0.273491	0.00671664	0.242419	0.215521	0.0593592	0.0218546	0.026786	0.0357771	0.0702663	0.00167423	0.000127708	0.000961923
TCCGATTACATTGCCG-1	182.7	260.1	0	0.00530094	0.00412902	0.000387004	0.0158967	0.0888318	0.767004	0.000912605	0.00596692	0.000175932	0.00262403	0.103189	0.00557766	4.47228e-06
TCCGCGGCAGCATCTG-1	381.9	273.3	0	0.480861	0.0166141	0.00525723	0.0172692	0.0709525	0.306528	9.68948e-07	0.00481737	0.00134975	0.0169879	0.0703558	5.25349e-05	0.00895405
TCCGCTTATCCCATTA-1	305.1	379.8	0	0.0987742	0.0645409	0.00143346	0.117031	0.318361	0.325886	0.00407843	0.0499041	0.00765699	3.92114e-05	0.0103172	2.89401e-06	0.00197414
TCCGGCCTAGCGTACA-1	435.3	233.4	0	0.0777612	0.00194359	0.00103084	0.0436878	0.411986	0.298795	0.10675	0.0400228	0.00151654	0.0153679	8.72754e-06	0.00082639	0.000303699
TCCGGTTCGTCCGGTC-1	263.1	386.7	0	0.102345	0.567158	0.0681951	0.0742751	0.0642042	0.0167519	0.0482636	0.00946118	0.00759322	0.0237611	0.0072326	0.000167317	0.0105915
TCCTAGCAAAGAAGCT-1	217.2	320.1	0	0.0621432	0.22383	0.0166008	0.0913384	0.17426	0.24889	0.00145363	0.0727286	0.0464575	0.0135689	0.0171084	0.000998421	0.030622
TCCTCCTAAGACATTC-1	140.7	360	0.693147	0.255658	0.422057	0.12221	0.0703343	0.00767136	0.00759247	0.0508355	0.00892871	0.0054487	0.0400383	0.0034197	0.000101553	0.00570417
TCCTCGGGCTGGGCTT-1	351	313.5	0	0.0747034	0.0237214	0.00889368	0.174409	0.343911	0.044787	0.00300062	0.169678	0.00888202	0.0634883	0.0120807	0.0723644	8.07311e-05
TCCTCTCCAGTTGTCC-1	136.8	246.6	0	5.33998e-06	1.72079e-06	8.16157e-07	3.87878e-05	0.397914	0.489174	4.08039e-05	0.0122223	5.62985e-05	0.00088667	0.0991641	0.000494445	5.33743e-07
TCCTGCGTTGATACTC-1	174.9	300	0	0.0426618	0.0716537	0.00800616	0.234102	0.194709	0.121468	0.0262979	0.194118	0.079606	0.000174966	0.0013753	3.78331e-05	0.0257897
TCCTTTCTTACGCTTA-1	297.6	246.6	0	0.0872717	0.0302487	0.00152694	0.35916	0.176672	0.139345	0.0610512	0.0860503	0.0120366	0.0194856	0.0270721	4.89448e-06	7.4931e-05
TCGAAATTTAGGACCA-1	232.5	240	0	0.189438	0.00387512	0.00023628	0.0872128	0.00106367	0.297194	0.00069131	0.189478	0.199027	0.00215045	0.0296309	2.4743e-10	1.25628e-06
TCGAGACCAACACCGT-1	270.9	293.4	0	2.82873e-07	7.72652e-07	4.92296e-07	1.99333e-05	0.57413	0.32144	0.000605456	0.0383105	0.00240963	0.00120775	0.051887	0.00998123	6.78247e-06
TCGCAAAGATGCATTT-1	347.4	360	0	0.0437313	0.0624085	0.0196646	0.154064	0.343168	0.268529	0.0126441	0.00746828	0.0251868	0.0128599	0.0492904	0.000142327	0.000842901
TCGCCGAAGTTGCGTC-1	201.9	346.5	0	0.158121	0.11232	0.00968675	0.162448	0.238588	0.0826767	0.000618742	0.165012	0.0126138	0.0312408	0.0157653	1.38445e-05	0.0108962
TCGCGTCCAGAAGGTC-1	171.3	253.2	0	0.00314781	0.0282827	0.00100185	0.0820703	0.205209	0.596137	7.3393e-05	0.0167716	8.72671e-05	0.018011	0.0490835	8.30617e-05	4.16312e-05
TCGCTCGATATATTCC-1	301.5	240	0	0.182964	0.220746	0.0140287	0.193581	0.256568	0.027053	7.07523e-05	0.0488916	0.000446164	0.00582653	0.0463067	0.000259682	0.00325824
TCGCTGGGCGGATTGT-1	343.5	233.4	0	0.0781192	0.0103572	0.00351453	0.00207868	0.519189	0.0200056	0.000281618	0.361797	0.00377812	7.09285e-05	0.000704815	4.95692e-06	9.82232e-05
TCGCTGTGCGTAAATC-1	217.2	160.2	0	0.00422852	0.000314658	1.60718e-05	1.80349e-05	0.570965	0.0899718	6.17473e-08	0.332464	0.00186439	0.000109917	3.75277e-07	4.67117e-05	4.16247e-07
TCGGAATGCGCTCTGA-1	167.4	246.6	0	0.000438911	0.000921793	0.00115222	0.194291	0.216544	0.400237	0.000233866	0.0205916	0.000225456	0.00108657	0.0899366	0.000148477	0.0741929
TCGGACGCCCAGCCCA-1	362.7	266.7	0	0.286712	0.0233033	0.00414278	0.109134	0.522401	0.00905286	0.002396	0.00723729	0.00728224	0.0281385	0.000148162	9.94607e-07	5.05966e-05
TCGGAGAGTATCGGGA-1	148.2	346.5	0	0.0268457	0.0603375	0.0377755	0.0340297	0.248286	0.0077348	0.0029194	0.0747438	0.00663782	0.0100581	0.198762	1.46439e-05	0.291855
TCGGAGTACATGAGTA-1	343.5	260.1	0	0.0396625	0.118848	0.0741863	0.232578	0.20636	0.0695766	0.0245845	0.00874814	0.0217621	0.00760382	0.115594	0.0252364	0.0552592
TCGGGATTCAAACATA-1	117.6	306.6	0	0.0768686	0.274074	0.0332087	0.0502377	0.252357	0.051464	0.0251995	0.0679663	0.0315922	0.0144532	0.120148	0.000238293	0.00219277
TCGTAAGACGACATTG-1	354.9	226.8	0	0.00446468	0.0169822	0.000187282	0.0296483	0.66699	0.00853319	0.0176695	0.0136624	0.00060755	0.019404	0.00823091	0.213276	0.000343595
TCGTATTACCCATTGC-1	156	293.4	0	0.0166081	0.0653625	0.00661619	0.0105674	0.240664	0.550489	0.00397942	0.0630493	0.0087819	0.0127945	0.0186091	0.00247246	5.6909e-06
TCGTCAAGTACGCGCA-1	205.5	420	0	0.998739	0.000716965	2.28952e-05	0.000154725	7.69957e-05	1.10727e-05	2.10304e-05	1.12465e-05	4.77685e-05	0.000164795	3.11151e-05	5.20088e-07	1.5809e-06
TCGTCACACTGTTAGC-1	132.9	226.8	0	0.00350488	0.000313651	5.23116e-06	0.000185432	0.50886	0.462399	0.000886027	8.76134e-05	7.01547e-06	0.00954483	0.0133052	0.000900095	9.03554e-07
TCGTCCGCTGGCGTCT-1	213.3	193.5	0	0.0713921	0.0302663	0.00343048	0.162985	0.339793	0.349099	0.000510461	0.0177635	0.0211505	0.00134763	0.00120246	0.000654814	0.000404768
TCGTGTCACGCTGACA-1	148.2	333.3	0	0.0995929	0.0318637	0.00306191	0.0744191	0.422552	0.013762	0.0074896	0.169345	0.00100254	0.00167684	0.155794	0.000200193	0.0192397
TCGTTAGGAGTCCCTA-1	267	393.3	0	0.0831909	0.482728	0.0351601	0.0717334	0.0942336	0.0426753	0.0502417	0.0303412	0.0390641	0.0280112	0.0392795	0.000130279	0.00321102
TCGTTGCTATCCGGTC-1	236.1	406.5	0	0.270126	0.646697	0.0373993	0.0281304	0.00355237	0.000936896	0.00238808	0.00116036	0.00172084	0.00377173	0.0036562	3.21557e-06	0.000457969
TCTACCGTCCACAAGC-1	316.8	226.8	0	0.0346209	0.0294122	0.0640801	0.143535	0.127967	0.166984	0.00289018	0.206681	0.0166309	0.000111451	0.00324597	3.08848e-06	0.203838
TCTAGCAATCTCCGCC-1	174.9	353.1	0	0.0975676	0.0438515	0.00127649	0.00260223	0.403164	0.0214468	0.0529473	0.137369	0.00323328	0.0166904	0.197005	0.022774	7.22585e-05
TCTAGCATCTTCGATG-1	225	200.1	0	0.0742906	0.00624394	0.00263055	0.0664968	0.323969	0.466404	0.00100803	0.0200506	0.0069505	0.000460554	3.88403e-05	5.32173e-06	0.0314515
TCTAGCATGCCCAGAA-1	312.9	366.6	0	0.00133017	0.0929147	0.0209261	0.44154	0.17444	0.209331	1.74587e-05	0.0168214	0.00222738	0.000111482	0.00360449	0.000193108	0.0365421
TCTAGGTGGCGACGCT-1	439.2	240	0	0.21095	0.0017915	0.000160209	0.000586458	0.453263	0.297354	3.19176e-05	0.00367121	0.032104	1.25408e-05	7.44449e-05	7.22733e-07	4.00662e-08
TCTAGTTATCAGAAGA-1	267	273.3	0	0.0266577	0.00917828	0.00177304	0.532067	0.194764	0.112668	0.00015254	0.0498911	0.000286089	0.000641717	0.0704923	3.77693e-05	0.00139006
TCTATCATGCAGTTAC-1	213.3	166.8	0	0.0201742	0.114339	0.00597102	0.00420834	0.370174	0.345754	5.00636e-07	0.120558	7.65307e-06	0.00184198	0.0167383	7.62421e-09	0.000233489
TCTATCGGTCGCAACA-1	305.4	193.5	0	0.00646813	0.000445551	3.84193e-05	0.000495504	0.404045	0.25373	0.0136671	0.064499	0.152879	0.00371487	0.0539893	0.0455194	0.000509297
TCTATTACTAGAGGAT-1	117.6	319.8	0	0.0386067	0.376465	0.0662163	0.0905221	0.223137	0.0143303	0.0222781	0.0531819	0.0249939	0.013938	0.0510546	8.55132e-05	0.0251912
TCTCTAATAGCTGGTA-1	259.2	180	0	1.42602e-10	6.66483e-12	1.01938e-11	5.06094e-09	0.236458	0.72334	7.04932e-07	0.00116941	4.69264e-05	0.0158556	0.0231265	2.57779e-06	2.01156e-08
TCTCTTACCGCGAACC-1	224.7	479.7	0	0.274709	0.549406	0.0437495	0.036893	0.0199819	0.00526984	0.00922853	0.016879	0.0114584	0.00686986	0.021498	8.87706e-05	0.00396843
TCTGAACCGGTCGGCT-1	201.9	186.6	0	0.00815708	0.0346081	0.0848095	0.126171	0.260726	0.347551	0.00135422	0.0326164	1.14518e-05	0.0613674	0.0325576	0.00018595	0.00988462
TCTGCCAGAAACTGCA-1	362.7	320.1	0	0.205743	0.143066	0.00996665	0.134926	0.116486	0.151639	0.00398138	0.180992	0.0120431	0.00608736	0.0273549	1.05563e-06	0.0077135
TCTGGCGCAAGCCGGG-1	83.1	273.3	0	0.317239	0.599773	0.032751	0.0194243	0.00184316	0.000626203	0.0148913	0.000409229	0.000532895	0.00550326	0.00668472	9.62929e-05	0.000225188
TCTGGGTAGCGCTCAT-1	198	313.2	0	0.0827653	0.134652	0.0130755	0.0891026	0.299514	0.274119	0.0168562	0.00853457	0.0410775	0.0242227	0.00116438	0.000662173	0.0142544
TCTGTGCCATCATAGT-1	366.6	260.1	0	0.114236	0.0572566	0.0052599	0.0159676	0.455176	0.00142481	0.0650713	0.0676288	0.0194325	0.0636077	0.00129852	0.01341	0.12023
TCTGTTACCCAGCATA-1	194.1	386.7	0	0.0287123	0.50054	0.132831	0.221844	0.0101846	0.00416681	0.010816	0.0203335	0.00948847	0.00536073	0.0071601	1.81297e-05	0.0485445
TCTTACAGAGGTACCG-1	232.5	146.7	0	2.21099e-08	2.50333e-10	6.03923e-10	7.67935e-10	0.973446	6.74799e-07	3.03005e-05	6.87007e-06	2.79624e-07	0.026493	2.31318e-05	2.74397e-08	6.26943e-09
TCTTACGGCATCCGAC-1	171.3	213.3	0	7.72948e-06	6.08212e-05	1.68631e-05	0.345877	0.397018	0.105827	0.00186686	0.0775578	0.00594278	0.00852044	0.0569675	0.000205952	0.000132219
TCTTCCCATGGGCACA-1	427.8	260.1	0	0.283035	0.0175484	0.00259676	0.0500014	0.324397	0.226733	0.000787572	0.0456412	0.0104755	0.0353016	9.92038e-08	1.06082e-07	0.00348224
TCTTCGAATAGACGTT-1	332.1	306.6	0	0.0461893	0.165816	0.0309444	0.223995	0.221938	0.0564601	0.000505447	0.148664	0.0513948	0.0298593	0.000405821	1.82006e-06	0.0238269
TCTTCGATACCAATAA-1	312.9	260.1	0	0.0873058	0.0717345	0.00124314	0.599959	0.00752455	0.0492959	0.00529309	0.0197359	0.0971759	0.0605094	9.94549e-05	2.47709e-07	0.000123544
TCTTGATGCGTAGCGA-1	320.4	260.1	0	0.234114	0.00845203	0.000648005	0.32519	0.0560129	0.12807	0.000225393	0.137082	7.58061e-05	0.0364623	0.0729388	0.000603697	0.000123831
TCTTGGTAACACCAAA-1	309	186.9	0	0.0409688	0.000290699	0.000204429	0.00306873	0.393178	0.460311	0.00339814	0.0600465	0.00127039	0.00338382	0.0331785	0.000680916	2.01619e-05
TGAAAGGACCTGACTC-1	378	280.2	0	0.118687	0.015616	0.00229995	0.0722623	0.0184233	0.69968	0.00502516	0.0225594	0.0401208	1.01803e-05	0.000966926	2.80928e-05	0.00432074
TGACCCACGTTAGACA-1	240	266.7	0	0.058746	0.050114	0.0211347	0.415246	0.194357	0.00702959	0.0695016	0.00580572	0.0186789	0.0704008	0.00215206	0.0577046	0.029129
TGACGAATATTTCCCT-1	144.3	339.9	0	0.054776	0.0708718	0.0127855	0.0271758	0.375296	0.03646	0.00990925	0.0773997	0.00207966	0.0346542	0.256225	0.000859502	0.0415071
TGAGAATGCTTTACCG-1	267	166.8	0	5.39738e-06	1.6341e-06	4.68596e-07	2.9031e-06	0.251773	0.540994	0.00335673	0.0100759	7.00685e-05	0.178839	0.0148555	2.40165e-05	1.68705e-06
TGAGCCATACAGTCTC-1	205.8	326.7	0	0.070588	0.286361	0.046692	0.134501	0.137806	0.101918	0.000188978	0.0578878	0.0669639	0.00649087	0.0732524	0.000224599	0.017125
TGAGGAGTGCCAGCTT-1	282.3	433.2	0	0.687743	0.288862	0.003871	0.00186219	0.00129735	8.93907e-05	0.00166754	0.000144325	0.000167807	0.0103337	0.0039582	2.81425e-06	1.1597e-06
TGAGTAAATTAGCGTA-1	278.4	360	0	0.012665	0.124568	0.0878833	0.492605	0.039979	0.0119867	0.0114279	0.0764514	0.0222583	0.0171961	0.0576255	4.28826e-05	0.0453111
TGAGTGCCTCTTAAAT-1	217.2	346.5	0	0.0786502	0.258996	0.00964383	0.00907453	0.241842	0.23987	0.0320837	0.0257939	0.0012846	0.00473757	0.0728886	0.0247366	0.000397268
TGAGTGGTCCGTGACG-1	381.9	246.9	0	0.209556	0.0967298	0.013333	0.0628921	0.576727	0.00403303	0.0187519	0.010397	0.00317744	0.00036982	0.00125478	6.76721e-07	0.00277734
TGATACATTTAGCCGT-1	224.7	413.1	0	0.810381	0.188674	0.000546627	0.00021479	3.36317e-05	5.34588e-06	5.32721e-06	3.01032e-06	1.87295e-05	0.000117004	3.06801e-07	1.59555e-07	3.15935e-07
TGATCAGGGAACTGCT-1	152.1	326.7	0	0.0344696	0.0339648	0.00362643	0.00449733	0.41579	0.0796888	0.000828272	0.329265	0.0113391	0.00962504	0.076691	3.71648e-05	0.000177425
TGATCCCAGCATTAGT-1	469.8	226.8	0	0.0917963	0.000402173	1.26443e-05	0.000606738	0.833335	0.000131506	0.00272039	0.0034052	0.0133816	0.0287815	0.025215	0.000210626	9.05899e-07
TGATCGGTTTGACCCT-1	267	233.4	0	0.00845979	0.110947	0.00680395	0.271447	0.00500255	0.507756	0.000589372	0.00111081	0.059895	0.0003413	0.0274545	4.034e-10	0.000192831
TGATTCGTCTATCACT-1	217.2	253.2	0	0.0176368	0.0231744	0.0199489	0.0660266	0.223831	0.301511	1.97957e-05	0.155931	0.000737425	0.000101708	0.00178871	9.53173e-07	0.189291
TGATTCTGTCGCCGGT-1	228.6	366.6	0	0.0471928	0.108024	0.00384629	0.037429	0.359943	0.11228	0.00839577	0.124975	0.0328172	0.00362391	0.0761597	0.08363	0.00168325
TGATTTATTAGCTGTG-1	190.5	300	0	0.0293862	0.184513	0.0124312	0.0808821	0.269701	0.270782	0.00374603	0.112104	0.00382705	0.030693	4.05108e-09	3.75219e-08	0.00193546
TGCAAGAATGACGTAA-1	289.8	246.6	0	0.0794703	0.014401	0.00194304	0.453881	0.232672	0.0122353	0.0175491	0.00976792	0.00372744	0.0325074	0.122572	0.0186938	0.000579657
TGCAGAACTATATCGT-1	144.3	326.7	0	0.0361094	0.09849	0.0101456	0.0275354	0.33144	0.165711	0.0399624	0.155314	0.0209563	0.00519266	0.106531	0.00026089	0.0023511
TGCAGAGTACCGAGCA-1	236.4	300	0	0.00962768	0.0950817	0.0376986	0.392054	0.0836561	0.319086	7.35327e-05	0.0375821	0.0194881	0.00266624	4.11201e-06	0.000637771	0.00234393
TGCAGATCGTCCTAGG-1	129	326.7	0	0.0156039	0.0402838	0.00652489	0.011555	0.514054	0.063212	0.00220587	0.0714245	0.0110659	0.00157762	0.244935	0.000279766	0.017278
TGCAGCTACGTACTTC-1	121.5	326.7	0	0.0583441	0.17234	0.0333252	0.0345314	0.483101	0.00579396	0.00964404	0.0464001	0.0033091	0.00213792	0.145388	0.000546314	0.00513882
TGCAGGATCGGCAAAG-1	343.5	206.7	0	0.0123848	0.000322494	1.36058e-05	0.000191945	0.519747	0.368206	0.00560495	0.000567965	0.000808356	0.00952164	0.0793627	0.00153804	0.00173082
TGCATATGTCTGTCAC-1	385.5	280.2	0	0.200482	0.0169606	0.000194404	0.0096856	0.351775	0.399536	2.11949e-05	0.00187297	0.000137901	0.00408421	0.0152461	3.51761e-06	8.94435e-07
TGCATGGATCGGATCT-1	316.8	173.4	0	1.82178e-06	2.41255e-06	1.66805e-06	2.574e-05	0.706462	0.152842	0.00128358	0.0973204	0.00294539	0.00253924	0.0344861	0.00183011	0.000260042
TGCATGTGGTAATCTA-1	370.2	240	0	0.107565	0.0268828	0.0494327	0.0259681	0.489477	0.0060079	0.00670916	0.00292737	0.0225393	0.0781765	0.0176642	0.111934	0.0547154
TGCCAAAGTCAGACTT-1	132.9	333.3	0	0.0367168	0.126393	0.0367937	0.0347225	0.249829	0.04848	0.00776514	0.0539407	0.00874882	0.0184539	0.201159	0.00988406	0.167113
TGCCAATGGGTACTCT-1	259.2	406.5	0	0.097231	0.444311	0.0792154	0.0577473	0.171299	0.0144022	0.0245468	0.0209656	0.0106513	0.0304789	0.0444706	4.26987e-05	0.00463827
TGCCTGATCAAACGAT-1	328.2	180	0	2.18472e-05	0.00014756	2.56107e-05	0.000536025	0.639091	0.108656	0.000166428	0.226071	0.00238423	0.0100571	0.00859408	0.000126741	0.00412165
TGCGAATATGGGATTT-1	109.8	346.5	0	0.721829	0.0702347	0.0144001	0.0319817	0.0498301	0.00422666	0.00623121	0.00910703	0.00719339	0.00539649	0.0767825	1.18396e-05	0.00277544
TGCGACACCCTAGTGC-1	236.4	353.4	0	0.0512664	0.0695435	0.00152623	0.106928	0.228292	0.250225	6.34799e-05	0.177354	0.00014859	0.00197773	0.112646	1.62423e-05	1.32018e-05
TGCGAGAATATTACCC-1	213.3	379.8	0	0.0506385	0.108741	0.00983145	0.0244214	0.354574	0.0808135	0.0240455	0.205959	0.0151308	0.0139797	0.108808	0.000337451	0.00271952
TGCGCAAAGCATTTGG-1	316.8	253.5	0	0.118631	0.00320874	0.0030997	0.324817	0.211173	0.0129577	0.0412336	0.193121	0.000307205	0.00774929	0.0633356	0.00022137	0.0201452
TGCGCGATTAACGGAG-1	217.2	226.8	0	0.00972592	0.0727789	0.00667878	0.330371	0.325409	0.108001	0.00120086	0.0406462	0.017345	0.0429921	0.042458	0.000374262	0.00201885
TGCGGAGTAAAGGTGC-1	328.2	193.5	0	1.76159e-08	5.26414e-08	1.68911e-08	1.13566e-06	0.0891914	0.878525	6.88489e-05	0.00117803	0.000229091	0.00865544	0.0221483	2.4511e-06	4.71411e-07
TGCGTAAGAACCTGAT-1	224.7	333.3	0	0.0897616	0.169669	0.0502891	0.299876	0.069168	0.233619	0.0013562	0.0321902	0.00289082	0.00819996	0.000165579	3.77682e-07	0.0428137
TGCGTTTGTTGACACT-1	351	326.7	0	0.210721	0.00128421	0.00193874	0.177146	0.159028	7.3875e-05	9.12009e-05	0.0247663	0.0150109	0.000313379	1.37411e-06	7.56842e-05	0.40955
TGCTGGTTGGACAATT-1	217.2	186.6	0	0.061522	0.169561	0.00134842	0.00644804	0.504674	0.236742	0.00637312	0.000195369	0.00942234	0.00369378	5.7471e-06	1.3601e-05	7.617e-07
TGGAACCACTGACACA-1	450.6	206.7	0	0.084985	7.505e-05	1.72267e-05	0.00111055	0.67804	0.122619	0.018257	0.0620109	0.00866472	0.00035999	0.00267498	0.0211838	1.83799e-06
TGGAAGAAGGGAACGT-1	194.1	306.6	0	0.119524	0.12432	0.00800572	0.129454	0.152689	0.0889728	0.00151173	0.00043538	0.00345261	0.00165535	0.000139252	1.75395e-05	0.369822
TGGAAGACGAACACCA-1	236.4	140.1	0	0.0478875	3.57657e-05	8.79851e-08	3.65316e-08	0.948701	0.00073374	3.28798e-09	3.4129e-05	1.41506e-07	0.00260747	1.21569e-11	5.77859e-13	8.5428e-12
TGGAAGGATAAAGATG-1	320.7	180	0	3.12805e-07	8.82014e-07	4.29224e-06	4.78873e-05	0.584255	0.0517503	0.0393095	0.00634989	0.0104109	0.0528276	0.17061	0.0759337	0.00849968
TGGAATTAGACGCTTT-1	129	219.9	0	0.00589032	0.00135623	0.000363393	0.0049839	0.681332	0.148703	0.000261779	0.0521691	0.000694736	0.00101606	0.094893	0.00659936	0.00173729
TGGAGTGATGCGATGA-1	217.2	240	0	0.0122256	0.118812	0.0570639	0.282886	0.0101355	0.438818	3.17685e-05	0.0550106	0.000652595	0.000100898	1.50542e-05	1.41879e-05	0.0242337
TGGCAGATTACGATCA-1	282.3	339.9	0	0.0127195	0.0133645	0.0062272	0.59261	0.0790668	0.101574	0.00375234	0.11311	0.0289756	0.0129505	0.0272888	5.59008e-06	0.00835452
TGGCAGCAGTAATAGT-1	293.7	306.6	0	0.00597876	0.000778898	2.54726e-05	0.673431	0.00843171	0.22334	0.000219544	0.00558703	1.4709e-05	0.0157499	0.0658815	0.000545546	1.51307e-05
TGGCCAAACTGAAGTA-1	351.3	233.4	0	0.0704937	0.051072	0.00559258	0.0117875	0.638899	0.00244799	0.000196075	0.00510576	0.00118857	0.000826641	0.0420706	0.16945	0.0008695
TGGCCGTATATTGACC-1	205.8	219.9	0	0.0751135	0.118427	0.0477898	0.163695	0.107837	0.302082	0.000193526	0.0653266	0.000130921	0.00228288	0.0862228	8.32518e-07	0.0308979
TGGCGACTGCTCCAAA-1	240	413.1	0	0.146491	0.606349	0.109241	0.0509098	0.0064596	0.00223495	0.0510116	0.0017712	0.00787389	0.0135926	0.00104291	2.96845e-05	0.00299293
TGGCGATCAAGTTATG-1	270.6	386.7	0	0.0746318	0.664319	0.0319911	0.0628604	0.0514373	0.0362261	0.0236016	0.00819298	0.0100486	0.019956	0.0138091	1.59588e-05	0.00290987
TGGCTCTTGTCGCGTA-1	106.2	326.7	0	0.0855616	0.647976	0.174451	0.0607155	0.00433836	0.00122086	0.00706258	0.00541705	0.00343461	0.00140739	0.00242421	6.65276e-06	0.00598442
TGGCTTTGGGTAGACA-1	255.6	173.4	0	6.00007e-11	1.50967e-12	9.31082e-13	3.51896e-10	0.223025	0.770559	1.50093e-07	0.00138561	2.19586e-05	0.00491926	8.88396e-05	3.37365e-09	1.85804e-11
TGGGAAATGCCTTTCC-1	163.5	200.1	0	0.000130717	0.000393814	0.000152321	0.568125	0.182897	0.0923045	0.00162959	0.0493306	0.0187373	0.0224101	0.0619793	9.08322e-05	0.00181848
TGGGCCACAAGAGCGC-1	336	166.8	0	0.0999597	0.000403767	3.45645e-05	0.0059521	0.521274	0.235708	0.0128975	0.00579846	0.00175897	0.0636497	0.0259396	0.0257317	0.000891672
TGGTAAGCAGGATTGA-1	102.3	319.8	0	0.215117	0.714231	0.0275735	0.0257245	0.00482532	0.000942068	0.00109282	0.00178934	0.00313259	0.00231516	0.00186898	7.14341e-06	0.00138041
TGGTCGTGCAAGGCAA-1	87	319.8	0	0.271772	0.48968	0.0335256	0.026784	0.0701542	0.0181429	0.02997	0.0101999	0.00604822	0.00869373	0.03119	8.46434e-05	0.003755
TGGTCTGTTGGGCGTA-1	171.3	293.4	0	0.0531196	0.00897451	0.0002156	0.00699421	0.255694	0.492793	1.11192e-05	0.0765734	0.0408505	0.00569077	0.0585373	2.17431e-10	0.000546625
TGGTTCGTAGCAAAGG-1	270.9	200.1	0	0.128764	0.0850623	0.0464806	0.0642808	0.312724	0.108217	2.39327e-05	0.0806402	0.00432779	0.00181853	5.31568e-05	3.70928e-08	0.167609
TGTAATGACCACAATA-1	113.7	286.5	0	0.030777	0.0589086	0.00468295	0.00567121	0.413268	0.0982437	0.00462854	0.176736	0.00305351	0.0159722	0.181859	0.00221372	0.00398552
TGTACGAACAAATCCG-1	282.3	300	0	0.00171163	0.00988408	0.00153173	0.434127	0.172568	0.313898	0.00362884	0.0168314	1.31705e-05	0.00643346	0.0348945	0.000144903	0.00433282
TGTAGGAGAAATTTCC-1	389.4	273.3	0	0.309744	0.00527083	0.0053419	0.189497	0.238021	0.0455654	0.000626588	0.0306079	0.0137276	9.02879e-05	0.00103473	3.39622e-06	0.160469
TGTAGTGATCTATAAT-1	186.6	279.9	0	0.0699516	0.0101617	0.00145561	0.0626753	0.166219	0.403254	0.0632252	0.0667772	0.0476645	0.00530298	0.101909	0.00129344	0.000110517
TGTATAACAGATCCTG-1	362.7	240	0	0.0288924	0.0999731	0.047768	0.210361	0.347224	0.00284827	0.0681399	0.0122672	0.0250248	0.000547445	0.105219	0.0397503	0.0119842
TGTCCGTGGCGCCTTT-1	129	246.6	0	0.000182755	0.00238792	0.000711861	0.0075034	0.389271	0.113409	0.00012479	0.2351	0.00390885	0.0292237	0.155233	0.0379131	0.0250312
TGTCCTAAGTCACCGC-1	175.2	273.3	0	0.0186639	0.00199201	0.000275153	0.0108081	0.315946	0.415272	0.000445707	0.0943303	0.0153207	0.0736403	0.0523361	3.5421e-07	0.000969703
TGTGACTACGCCAGTC-1	339.6	186.9	0	6.905e-07	9.80026e-08	6.80913e-08	2.20132e-05	0.435608	0.538397	0.00073467	9.0194e-05	4.1518e-05	0.00549978	0.0180164	0.00146052	0.000128679
TGTGCTTTACGTAAGA-1	129	286.5	0	0.0539228	0.073487	0.00391201	0.0042262	0.236496	0.290914	0.00251409	0.230178	0.0234742	0.0126001	0.0671781	1.29162e-05	0.00108498
TGTGTCGCGAGTTGCA-1	198	206.7	0	0.0170866	0.0220314	0.00416648	0.161309	0.427965	0.0971017	0.00475921	0.175668	0.0102665	0.00283048	0.0305942	0.0228676	0.0233533
TGTGTTCGTATCCAAG-1	140.7	253.2	0	4.43262e-05	2.32304e-05	2.13942e-06	4.69815e-05	0.189542	0.71731	1.66985e-05	0.000702314	5.24559e-05	0.000681988	0.0915246	5.19948e-05	1.39295e-06
TGTTCCGCTTCCATGA-1	228.6	286.8	0	0.0259204	0.203345	0.00850377	0.289042	0.0943754	0.155107	0.0565193	0.0387115	0.0400163	0.0178194	0.046502	0.0227633	0.00137481
TGTTCGTATTGCGGTG-1	293.7	373.2	0	0.0379299	0.469487	0.0487867	0.0332805	0.105358	0.0651427	0.0636297	0.0791965	0.0256912	0.0407949	0.0223898	3.667e-06	0.00830908
TGTTCTTCCATTGACT-1	224.7	266.7	0	0.124902	0.00437783	0.000797224	0.208739	0.35432	0.210622	0.00375776	0.051809	6.73507e-05	0.00185471	0.037889	3.12687e-07	0.000862966
TGTTTCGGTACTTCTC-1	274.8	166.8	0	0.0578038	0.040958	0.001105	0.00463125	0.214951	0.464498	9.49236e-08	0.178938	0.00114973	0.000569932	0.0353482	4.01259e-08	4.67323e-05
TTAACCAACCCTCCCT-1	270.9	173.4	0	0.00837556	0.000134339	2.74674e-06	4.1641e-05	0.394499	0.440412	4.35301e-08	0.138802	0.0143927	0.00333851	1.31588e-12	8.42516e-10	1.76964e-06
TTAACGTTAAAGCCTG-1	75.6	286.5	0	0.967462	0.0308979	0.000187616	7.74752e-05	6.76288e-05	1.15124e-05	0.000368067	4.86649e-06	1.44165e-05	0.00039604	0.000511804	5.26061e-07	3.7592e-07
TTAACTTCAGGTAGGA-1	159.6	353.1	0	0.129666	0.156886	0.0106661	0.0491476	0.348648	0.0424443	0.037562	0.061726	0.00508249	0.0187157	0.136105	0.000390671	0.00296003
TTAAGCGCCTGACCCA-1	228.6	246.6	0	0.102379	0.0117592	0.000708649	0.0284886	0.0652625	0.534885	0.00519322	0.127117	0.0381127	0.0491298	0.00942791	0.000202075	0.0273345
TTAATGTAGACCAGGT-1	320.7	246.6	0	0.208217	3.98491e-05	1.83626e-07	9.13626e-05	0.0483475	0.183081	0.00167367	0.000203642	0.49182	0.0665188	2.04853e-12	7.02018e-06	2.76587e-15
TTACAACTACGCATCC-1	259.2	206.7	0	0.0930445	0.132648	0.0118504	0.000709158	0.270833	0.463509	0.00105597	0.00125544	0.00503285	0.0199565	6.23066e-05	5.78851e-11	4.29772e-05
TTACAGACCTAAATGA-1	427.8	220.2	0	0.0975879	0.00917286	5.76962e-05	4.99315e-05	0.309984	0.320809	0.0999471	0.00044952	0.119999	0.00446844	0.0370347	0.000439734	2.32091e-07
TTACCATTGATTACCC-1	167.4	273.3	0	0.00651431	9.58261e-05	6.58655e-06	0.000119686	0.190228	0.738101	3.38572e-05	0.00157763	6.27893e-07	0.00574549	0.0575754	1.27006e-06	2.93983e-07
TTACCCTAACAGTCCT-1	152.1	206.7	0	0.00190249	0.00580446	0.00307309	0.0733355	0.537717	0.031569	0.0108601	0.0773117	0.0126159	0.0246136	0.207441	0.0038763	0.00988042
TTACGGATGGTTCGAG-1	416.4	266.7	0	0.152439	0.0287692	0.0109199	0.00448411	0.255384	0.00164079	1.51141e-09	0.315846	2.84734e-05	0.000121252	0.0536132	4.50819e-10	0.176754
TTACTATCGGCTTCTC-1	121.5	273.3	0	0.0460697	0.116179	0.00590895	0.0098641	0.37599	0.100203	0.007717	0.210328	0.00310358	0.0171627	0.106901	0.000429418	0.000143869
TTACTCCGGCCGGGAA-1	358.8	273.3	0	0.195203	0.00258337	0.000614317	0.00493331	0.358933	0.32141	9.36574e-05	0.0012567	0.00310844	0.111762	8.68385e-06	9.10514e-05	1.83939e-06
TTACTCTGGTACGTAC-1	178.8	333.3	0	0.12346	0.317848	0.029239	0.0218106	0.0638961	0.268954	0.00473288	0.0667894	0.00636106	0.00820599	0.0866257	0.000598895	0.00147815
TTACTGGGATATTTCA-1	267	339.9	0	0.000186087	1.92898e-05	4.24327e-06	0.512821	0.210187	0.218737	0.00892703	0.00352171	0.00223241	0.023231	0.0195979	0.000525337	1.00068e-05
TTAGAAGAACATGACT-1	305.1	393.3	0	0.0491136	0.323968	0.0535109	0.118812	0.284204	0.0195933	0.0519077	0.0614191	0.02654	0.0024003	0.0073723	1.49957e-05	0.00114363
TTAGCTCTGTAATCCG-1	117.6	253.2	0	0.0127598	0.0859527	0.00466792	0.0220284	0.469915	0.168609	0.000538361	0.137525	0.0464614	0.00054424	0.0508694	1.16765e-05	0.000116717
TTAGTAGGGCGGCGGG-1	159.6	273.3	0	0.000294554	0.000254203	6.41698e-05	0.000241198	0.294796	0.664325	3.16652e-05	0.00227055	0.000842761	0.00179804	0.0316053	0.00289109	0.000584678
TTATATACGCTGTCAC-1	343.5	300	0	0.0352388	0.00906811	0.00109655	0.3759	0.311644	0.0698237	6.69909e-05	0.0989461	0.0565811	0.00931985	0.00356617	8.8246e-06	0.0287399
TTATATTTGGCAATCC-1	305.4	220.2	0	0.00762334	0.165029	0.0421948	0.0974755	0.181735	0.25476	4.63493e-05	0.0826257	0.00810863	0.0194512	0.0327645	8.37e-06	0.108177
TTATCGCCTGCGAAGC-1	125.4	226.5	0	0.00900213	0.00532295	9.76977e-05	0.00558999	0.639794	0.259186	0.00130407	0.00513651	0.000660646	0.00128283	0.0570132	0.0156081	1.80149e-06
TTATCTGTATCATAAC-1	290.1	193.5	0	0.0951478	0.203454	0.0503426	0.146417	0.184681	0.200257	0.00012247	0.0852108	0.0250846	0.00708834	0.000118822	2.4026e-05	0.00205169
TTATGAATGAAAGGGA-1	301.5	320.1	0	0.000470185	0.000254707	2.5701e-05	0.826784	0.0345305	0.114105	0.000817991	0.000789766	0.000179566	0.011763	0.0101384	2.65723e-05	0.00011452
TTATGACAAACTGGAT-1	194.1	226.8	0	0.016019	0.0685765	0.00625953	0.521464	0.141147	0.121234	0.00198814	0.0428653	0.00195121	0.000353757	0.0778369	5.29182e-06	0.000299459
TTATGATCTTAACGAA-1	374.1	300	0	0.0193625	0.0109267	0.000463943	0.323595	0.218975	0.253475	0.00388541	0.0204996	0.123184	0.0248632	0.000274527	4.61996e-07	0.000494882
TTATGTTTGCGATAGA-1	136.8	219.9	0	1.36243e-05	7.96172e-06	1.10239e-05	0.000443826	0.713803	0.137508	0.00386099	0.00712594	0.000263494	0.00388423	0.0984827	0.0344975	9.76732e-05
TTCAACGACCCGACCG-1	243.9	180	0	1.61979e-06	8.63745e-08	2.70663e-09	3.33415e-07	0.108207	0.822106	2.79307e-05	0.000583078	9.81519e-06	0.0549057	0.0101944	0.00396479	8.61392e-08
TTCAATACTCTGAATC-1	389.4	300	0	0.112866	0.0105748	0.000281836	0.00112567	0.148376	0.702288	0.00383908	0.0162408	0.00156061	0.00261146	0.00017982	1.0243e-07	5.59358e-05
TTCACGAAAGGATCAC-1	267	300	0	1.60704e-06	1.01178e-06	1.74474e-06	0.00033047	0.553223	0.193401	0.00383715	0.0657298	0.0147292	0.0378777	0.0843867	0.0464741	6.05782e-06
TTCAGGCGTCAAAGCC-1	121.5	313.2	0	0.0259622	0.0756557	0.00495837	0.0139255	0.443278	0.213268	0.00632096	0.108198	0.0120718	0.0213259	0.0680014	0.00467291	0.00236124
TTCCAATCTGGCTATC-1	236.4	366.6	0	0.0153702	0.105274	0.0273966	0.0630339	0.229342	0.0989162	0.00812314	0.0208971	0.00474593	0.00429396	0.128352	0.217288	0.0769666
TTCCACACAGATTTGA-1	236.4	379.8	0	0.0265591	0.109828	0.0127882	0.0286393	0.357918	0.051723	0.010122	0.116161	0.0232515	0.0283522	0.21755	0.000367991	0.0167393
TTCCGCGTGAGGCGAT-1	305.1	353.4	0	0.0559331	0.0631547	0.0341878	0.342508	0.082012	0.181979	0.00328288	0.0580506	0.0292735	0.00660116	5.66932e-05	9.1263e-06	0.142952
TTCCGGCCTTGAGGCT-1	228.6	406.5	0	0.43579	0.54649	0.0107065	0.00541857	0.000469143	0.000127052	0.000124228	5.96035e-05	0.000205021	0.000504898	4.61516e-05	1.38424e-06	5.71283e-05
TTCCTCGAGGGTGTCT-1	247.8	186.6	0	2.2011e-10	1.72769e-11	2.04599e-12	6.68918e-10	0.121593	0.877005	8.66156e-09	0.000359573	4.54328e-06	0.00103055	7.58024e-06	4.28617e-12	1.0249e-09
TTCCTCTGCCCGAATA-1	117.6	279.9	0	0.041737	0.100484	0.0126595	0.0145916	0.332666	0.0952761	0.00141059	0.223064	0.0342601	0.00892546	0.134091	3.7466e-05	0.000796734
TTCGACGGGAAGGGCG-1	228.6	206.7	0	0.0238888	0.00523388	0.000289226	0.0137655	0.338093	0.5112	0.00627436	0.00017517	0.00598689	0.0093626	0.000131771	0.0855653	3.39177e-05
TTCGCACTCGCGTGCT-1	232.5	213.3	0	0.0256425	0.0197333	0.00334624	0.223584	0.13881	0.0167981	0.00199421	0.435678	0.00881371	0.000550336	0.0242256	0.069635	0.0311896
TTCGGGCGCTAGTCTT-1	201.9	413.1	0	0.710368	0.262934	0.0149459	0.00341548	0.00157416	0.000182083	0.000426145	0.000288432	0.00191433	0.00365737	0.000279397	4.86007e-06	9.51553e-06
TTCGTACTCCAGAACG-1	171.3	240	0	0.00113197	0.00194939	0.000225314	0.347448	0.165513	0.392187	0.00763332	0.0238677	0.000310215	0.00619975	0.0520202	0.0012716	0.00024245
TTCTACTTGCGAGGGC-1	182.7	193.5	0	1.5988e-05	0.000474552	0.000219656	0.00358456	0.318973	0.287294	0.0028329	0.142561	0.0422392	0.00755149	0.0518584	0.00500408	0.137392
TTCTAGGCCAATTGTG-1	228.6	193.5	0	0.000102781	1.3674e-06	7.50207e-09	9.79314e-07	0.30573	0.678108	4.35222e-07	0.00947384	0.000496485	0.00193683	0.00414956	1.14287e-08	1.22869e-09
TTCTGCCGCGCCTAGA-1	324.3	373.2	0	0.0188694	0.000114014	1.4639e-05	0.00114878	0.287687	0.400681	0.049489	0.173044	0.00726132	0.0105942	0.0502812	0.000780802	3.3861e-05
TTCTGCGAGCGCCCTT-1	125.4	266.7	0	0.0259718	0.0353325	0.0015025	0.0161522	0.599548	0.0701711	0.00434518	0.0344591	0.00349599	0.00137665	0.0869786	0.120557	0.00010925
TTCTGCGGGTTAGCGG-1	366.6	313.5	0	0.13521	0.0111743	0.00238388	0.0185107	0.518374	0.183647	7.85726e-05	0.0865945	0.00414679	3.07995e-05	0.0397585	3.52195e-06	8.6475e-05
TTCTGCTAGACTCCAA-1	465.9	233.4	0	0.25175	0.0165138	0.000281884	0.000351181	0.445279	0.0820446	7.94363e-05	0.00239841	0.171899	0.0131978	0.0124777	8.89095e-05	0.00363781
TTCTTGAGCCGCGCTA-1	217.2	360	0	0.098196	0.0610658	0.00168128	0.0044854	0.307025	0.322579	0.00862823	0.0604119	0.00208448	0.000405353	0.133428	9.45453e-07	8.01158e-06
[truncated: 40 more rows]

## Sheet: Figure 4
	Gene Type	Atopic Derm	IL4 stim	IL13 stim
[truncated: 154 more rows]
